# Supplementary material for: Large-Scale Discovery of Disease-Disease and Disease-Gene Associations
Source: Sci Rep. 2016 Aug 31;6:32404. doi: 10.1038/srep32404 (PMC5006166; doi:10.1038/srep32404)
Supplement: Supplementary Information [file srep32404-s1.csv]

Query disease	Disease 1	Disease 2	Disease 3	Disease 4	Disease 5	Disease 6	Disease 7	Disease 8	Disease 9	Disease 10	Disease 11	Disease 12	Disease 13	Disease 14	Disease 15	Disease 16	Disease 17	Disease 18	Disease 19	Disease 20	Disease 21	Disease 22	Disease 23	Disease 24	Disease 25	Disease 26	Disease 27	Disease 28	Disease 29	Disease 30	Disease 31	Disease 32	Disease 33	Disease 34	Disease 35	Disease 36	Disease 37	Disease 38	Disease 39	Disease 40	Disease 41	Disease 42	Disease 43	Disease 44	Disease 45	Disease 46	Disease 47	Disease 48	Disease 49
Cholera due to vibrio cholerae	Other and unspecified superficial injury of hip thigh leg and ankle infected	Postphlebetic syndrome with other complication	Injury to popliteal vein	Postphlebetic syndrome with ulcer	Injury to femoral veins	Injury to superficial femoral artery	Postphlebetic syndrome with ulcer and inflammation	Injury to unspecified blood vessel of lower extremity	Traumatic compartment syndrome of upper extremity	Postphlebetic syndrome with inflammation	Burn of unspecified degree of knee	Crushing injury of thigh	Deep necrosis of underlying tissues [deep third degree] with loss of a body part of multiple sites of upper limb except wrist and hand	Burn [any degree] involving 90 percent or more of body surface with third degree burn 80-89	Other early complications of trauma	Post-traumatic seroma	Nontraumatic compartment syndrome of upper extremity	Crushing injury of lower leg	Burn of unspecified degree of multiple sites of wrist(s) and hand(s)	Antepartum hemorrhage associated with coagulation defects antepartum condition or complication	Sunburn of third degree	Crushing injury of multiple sites of upper arm	Crushing injury of hand(s)	Blister of hand(s) except finger(s) alone infected	Full-thickness skin loss [third degree not otherwise specified] of thumb (nail)	Coagulation defects complicating pregnancy childbirth or the puerperium antepartum condition or complication	Deep necrosis of underlying tissues [deep third degree] with loss of a body part of multiple sites of wrist(s) and hand(s)	Injury to common femoral artery	Complications of reattached upper extremity other and unspecified	Peripheral T cell lymphoma lymph nodes of inguinal region and lower limb	Traumatic compartment syndrome of lower extremity	Burn [any degree] involving 50-59 percent of body surface with third degree burn 20-29	Immersion foot	Superficial thrombophlebitis complicating pregnancy and the puerperium antepartum condition or complication	Deep necrosis of underlying tissues [deep third degree] without mention of loss of a body part thumb (nail)	Traumatic anuria	Deep necrosis of underlying tissues [deep third degree] without mention of loss of a body part of other and multiple sites of trunk	Erythema [first degree] of lower leg	Other specified viral hepatitis with hepatic coma	Secondary and recurrent hemorrhage	Traumatic amputation of arm and hand (complete) (partial) unilateral below elbow without mention of complication	Crushing injury of forearm	Deep necrosis of underlying tissues [deep third degree] without mention of loss of a body part of genitalia	Full-thickness skin loss [third degree not otherwise specified] of hand unspecified site	Periostitis without mention of osteomyelitis lower leg	Crushing injury of knee	Multiple and unspecified open wound of lower limb complicated	Chronic venous hypertension with inflammation	Deep necrosis of underlying tissues [deep third degree] without mention of loss of a body part of elbow
Cholera unspecified	Herpes simplex without mention of complication	Syphilis of liver	Oral aphthae	Lupus erythematosus	Sezarys disease unspecified site extranodal and solid organ sites	Mycosis fungoides lymph nodes of head face and neck	Tick-borne fever	Feltys syndrome	Other lymphoid leukemia without mention of having achieved remission	Parapsoriasis	Acute dermatitis due to solar radiation	Glossitis	Other specified disorders involving the immune mechanism	Other pyoderma	Other specified hypersensitivity angiitis	Leukemic reticuloendotheliosis intra-abdominal lymph nodes	Mycosis fungoides lymph nodes of inguinal region and lower limb	Other genital herpes	Infection by Histoplasma capsulatum other	Leukoplakia of oral mucosa including tongue	Other specified rickettsioses	Mycosis fungoides lymph nodes of multiple sites	Kaposis sarcoma lymph nodes	Other brucellosis	Foot and mouth disease	Coccidiosis	Hypersensitivity angiitis unspecified	Herpes simplex with unspecified complication	Herpetic gingivostomatitis	Other specified diffuse diseases of connective tissue	Mycosis fungoides lymph nodes of axilla and upper limb	Alopecia unspecified	Unspecified zoonotic bacterial disease	Mycosis fungoides spleen	Herpetic septicemia	Tuberculosis of peripheral lymph nodes tubercle bacilli not found by bacteriological examination but tuberculosis confirmed histologically	Dengue	Hodgkins disease lymphocytic-histiocytic predominance lymph nodes of axilla and upper limb	Acute erythremia and erythroleukemia without mention of having achieved remission	Infection by Histoplasma capsulatum pneumonia	2794	Hodgkins disease unspecified type intra-abdominal lymph nodes	Ehrlichiosis unspecified	Hypertrophy of salivary gland	Rhodesian trypanosomiasis	Thrombotic microangiopathy	Toxic erythema	9995	Pruritus of genital organs
Typhoid fever	Malaria unspecified	Paratyphoid fever A	Falciparum malaria [malignant tertian]	Dengue	Salmonella infection unspecified	Paratyphoid fever unspecified	Murine (endemic) typhus	Vivax malaria [benign tertian]	Other specified salmonella infections	Salmonella gastroenteritis	Other malaria	Brucellosis unspecified	Leptospirosis unspecified	Other brucellosis	Rickettsiosis unspecified	Shigellosis unspecified	Other specified shigella infections	Shigella flexneri	Hepatitis in other infectious diseases classified elsewhere	Amebic liver abscess	Salmonella septicemia	Intestinal parasitism unspecified	Typhus unspecified	Shigella sonnei	Salmonella meningitis	Other bacterial food poisoning	Intestinal infection due to yersinia enterocolitica	Enteritis due to enterovirus nec	Amebiasis unspecified	Giardiasis	Mosquito-borne hemorrhagic fever	Other specified protozoal intestinal diseases	Blastomycosis	Shigella dysenteriae	Tick-borne fever	Other specified rickettsioses	Salmonella osteomyelitis	Intestinal infection due to E coli unspecified	Intestinal infection due to other gram-negative bacteria	Ancylostomiasis and necatoriasis unspecified	Intestinal infection due to campylobacter	Other pernicious complications of malaria	Parvovirus B19	Spotted fevers	Amebic infection of other sites	Ovale malaria	Other localized salmonella infections	Quartan malaria	Salmonella pneumonia
Paratyphoid fever A	Typhoid fever	Other specified salmonella infections	Paratyphoid fever unspecified	Salmonella meningitis	Salmonella infection unspecified	Other localized salmonella infections	Malaria unspecified	Salmonella osteomyelitis	Other brucellosis	Intestinal infection due to yersinia enterocolitica	Salmonella pneumonia	Other specified shigella infections	Other bacterial food poisoning	Blastomycosis	Shigella dysenteriae	Intestinal infection due to other gram-negative bacteria	Salmonella septicemia	Hepatitis in other infectious diseases classified elsewhere	Brucellosis unspecified	Salmonella gastroenteritis	Trichuriasis	Shigella flexneri	Amebiasis unspecified	Dengue	Intestinal infection due to E coli unspecified	Primary tuberculous infection tubercle bacilli not found by bacteriological or histological examination but tuberculosis confirmed by other methods [inoculation of animals]	Murine (endemic) typhus	Falciparum malaria [malignant tertian]	Amebic infection of other sites	Shigella sonnei	Leptospirosis unspecified	Brucella melitensis	Intestinal infection due to enterotoxigenic E coli	Coccidiosis	Typhus unspecified	Intestinal parasitism unspecified	Other malaria	Enteritis due to enterovirus nec	Other specified protozoal intestinal diseases	Malignant histiocytosis intra-abdominal lymph nodes	Shigellosis unspecified	Ancylostomiasis and necatoriasis unspecified	Amebic liver abscess	Staphylococcal food poisoning	Intestinal infection due to other intestinal E coli infections	Giardiasis	Salmonella arthritis	Rickettsiosis unspecified	Other pernicious complications of malaria
Paratyphoid fever unspecified	Paratyphoid fever A	Typhoid fever	Other specified salmonella infections	Other brucellosis	Other localized salmonella infections	Malaria unspecified	Salmonella infection unspecified	Blastomycosis	Other specified shigella infections	Amebic infection of other sites	Intestinal infection due to yersinia enterocolitica	Murine (endemic) typhus	Rickettsiosis unspecified	Brucellosis unspecified	Typhus unspecified	Salmonella gastroenteritis	Intestinal infection due to other intestinal E coli infections	Salmonella meningitis	Salmonella arthritis	Acute rheumatic myocarditis	Mumps without mention of complication	Spotted fevers	Salmonella osteomyelitis	Amebiasis unspecified	Tuberculosis of peripheral lymph nodes tubercle bacilli not found by bacteriological examination but tuberculosis confirmed histologically	Hodgkins disease mixed cellularity lymph nodes of axilla and upper limb	Dengue	Shigella flexneri	Leukemic reticuloendotheliosis intra-abdominal lymph nodes	Primary tuberculous infection tubercle bacilli not found by bacteriological or histological examination but tuberculosis confirmed by other methods [inoculation of animals]	Tuberculosis of peripheral lymph nodes tubercle bacilli found (in sputum) by microscopy	Other malaria	Intestinal infection due to other gram-negative bacteria	Leptospirosis unspecified	Other specified protozoal intestinal diseases	Amebic liver abscess	Salmonella septicemia	Falciparum malaria [malignant tertian]	Shigella dysenteriae	Measles without mention of complication	Ancylostomiasis and necatoriasis unspecified	Shigellosis unspecified	Enteritis due to enterovirus nec	Salmonella pneumonia	Relapsing fever unspecified	Other tuberculosis of intestines peritoneum and mesenteric glands tubercle bacilli not found (in sputum) by microscopy but found by bacterial culture	Chronic lymphadenitis	Miliary tuberculosis unspecified tubercle bacilli not found by bacteriological examination but tuberculosis confirmed histologically	Hepatitis in other infectious diseases classified elsewhere
Salmonella gastroenteritis	Intestinal infection due to campylobacter	Infectious diarrhea	Bacterial enteritis unspecified	Colitis enteritis and gastroenteritis of presumed infectious origin	Diarrhea of presumed infectious origin	Shigellosis unspecified	Typhoid fever	Salmonella infection unspecified	Infectious colitis enteritis and gastroenteritis	Intestinal infection due to E coli unspecified	Enteritis due to rotavirus	Intestinal infection due to other organism not elsewhere classified	Shigella flexneri	Intestinal infection due to other gram-negative bacteria	Food poisoning unspecified	Other and unspecified noninfectious gastroenteritis and colitis	Shigella sonnei	Other bacterial food poisoning	Giardiasis	Intestinal infection due to yersinia enterocolitica	Paratyphoid fever A	Nonspecific mesenteric lymphadenitis	Other specified shigella infections	Staphylococcal food poisoning	Other specified salmonella infections	Paratyphoid fever unspecified	Shigella dysenteriae	Intestinal parasitism unspecified	Intestinal infection due to other intestinal E coli infections	Enteritis due to enterovirus nec	Salmonella septicemia	Intestinal infection due to enterohemorrhagic E coli	Other specified protozoal intestinal diseases	Viral exanthem unspecified	Salmonella meningitis	Amebiasis unspecified	Intestinal infection due to staphylococcus	Cryptosporidiosis	Influenza with other manifestations	Universal ulcerative (chronic) colitis	Intestinal infection due to enterotoxigenic E coli	Unspecified viral infection	Ulcerative (chronic) proctosigmoiditis	Appendicitis unqualified	Streptococcal sore throat	Infectious mononucleosis	Other specified diseases due to viruses	Malaria unspecified	Amebic infection of other sites
Salmonella septicemia	Shigellosis unspecified	Typhoid fever	Other specified salmonella infections	Paratyphoid fever A	Salmonella infection unspecified	Other specified shigella infections	Malaria unspecified	Meningococcemia	Septicemia due to gram-negative organism unspecified	Salmonella gastroenteritis	Paratyphoid fever unspecified	Septicemia due to escherichia coli [E coli]	Falciparum malaria [malignant tertian]	Murine (endemic) typhus	Shigella flexneri	Septicemia due to hemophilus influenzae [H influenzae]	Giardiasis	Septicemia due to anaerobes	Blastomycosis	Dengue	Other localized salmonella infections	Intestinal infection due to yersinia enterocolitica	Vivax malaria [benign tertian]	Shigella sonnei	Other bacterial food poisoning	Brucellosis unspecified	Salmonella osteomyelitis	Septicemia due to serratia	Salmonella meningitis	Intestinal infection due to campylobacter	Salmonella arthritis	Diarrhea of presumed infectious origin	Other septicemia due to gram-negative organisms	Tick-borne fever	Parvovirus B19	Other specified septicemias	Leptospirosis unspecified	Intestinal infection due to other gram-negative bacteria	Typhus unspecified	Pneumococcal septicemia [Streptococcus pneumoniae septicemia]	Other specified protozoal intestinal diseases	Staphylococcal food poisoning	Shigella dysenteriae	Postdysenteric arthropathy site unspecified	Unspecified viral hepatitis without mention of hepatic coma	Unspecified septicemia	Postdysenteric arthropathy multiple sites	Amebiasis unspecified	Other brucellosis
Localized salmonella infection unspecified	Salmonella arthritis	Wrist joint replacement	Juvenile osteochondrosis of upper extremity	Salmonella osteomyelitis	Unspecified infective arthritis shoulder region	Unspecified infective arthritis forearm	Other specified arthropathy upper arm	Unspecified infective arthritis upper arm	Other localized salmonella infections	Other specified salmonella infections	Elbow joint replacement	Hemarthrosis forearm	Pathological dislocation of joint forearm	Other enthesopathy of elbow region	Osteoarthrosis localized secondary upper arm	Acute osteomyelitis forearm	Chronic osteomyelitis upper arm	Chronic osteomyelitis shoulder region	Traumatic arthropathy upper arm	Acute osteomyelitis upper arm	Chronic osteomyelitis forearm	Periostitis without mention of osteomyelitis forearm	Unspecified osteomyelitis upper arm	Other specified disorders of joint forearm	Hemarthrosis upper arm	Other specified disorders of joint upper arm	Benign neoplasm of scapula and long bones of upper limb	Other joint derangement not elsewhere classified forearm	Hemarthrosis other specified sites	Other specified arthropathy forearm	Pyogenic arthritis upper arm	Other joint derangement not elsewhere classified upper arm	Unspecified osteomyelitis forearm	Nontraumatic rupture of extensor tendons of hand and wrist	Paratyphoid fever unspecified	Unspecified monoarthritis upper arm	Other gonococcal infection of joint	Brucella abortus	Paratyphoid fever A	Enthesopathy of wrist and carpus	Ankylosis of joint upper arm	Unspecified derangement of joint upper arm	Chondrocalcinosis due to pyrophosphate crystals shoulder region	Ankylosis of joint forearm	Climacteric arthritis shoulder region	Other specified disorders of joint shoulder region	Osteoarthrosis localized not specified whether primary or secondary upper arm	Typhoid fever	Articular cartilage disorder forearm
Salmonella meningitis	Paratyphoid fever A	Typhoid fever	Other specified salmonella infections	Paratyphoid fever unspecified	Salmonella pneumonia	Salmonella osteomyelitis	Salmonella gastroenteritis	Other specified shigella infections	Meningococcal optic neuritis	Salmonella infection unspecified	Staphylococcal food poisoning	Shigella flexneri	Giardiasis	Other localized salmonella infections	Shigellosis unspecified	Other brucellosis	Salmonella septicemia	Other bacterial food poisoning	Malaria unspecified	Blastomycosis	Contact with or exposure to meningococcus	Ancylostomiasis and necatoriasis unspecified	Malignant histiocytosis intrathoracic lymph nodes	Malaria in the mother delivered with or without mention of antepartum condition	Falciparum malaria [malignant tertian]	Postdysenteric arthropathy multiple sites	Shigella dysenteriae	Coccidiosis	Salmonella arthritis	Quartan malaria	Shigella sonnei	Other specified retrovirus	Intestinal infection due to enterotoxigenic E coli	Primary tuberculous infection tubercle bacilli not found by bacteriological or histological examination but tuberculosis confirmed by other methods [inoculation of animals]	Primary extrapulmonary coccidioidomycosis	Dengue	Other specified miliary tuberculosis tubercle bacilli not found (in sputum) by microscopy but found by bacterial culture	Unspecified Eustachian tube disorder	Prostatitis in diseases classified elsewhere	Blood donors stem cells	Infection by Histoplasma capsulatum other	Food poisoning due to other Clostridia	Intestinal parasitism unspecified	Diarrhea of presumed infectious origin	Murine (endemic) typhus	Acute amebic dysentery without mention of abscess	Malignant histiocytosis intra-abdominal lymph nodes	Papanicolaou smear of anus with atypical squamous cells of undetermined significance (ASC-US)	Typhus unspecified
Salmonella pneumonia	Paratyphoid fever A	Typhoid fever	Coccidiosis	Other specified shigella infections	Shigella flexneri	Salmonella meningitis	Histoplasmosis unspecified pneumonia	Paratyphoid fever unspecified	Tuberculous pleurisy tubercle bacilli not found (in sputum) by microscopy but found by bacterial culture	Other specified salmonella infections	Infection by Histoplasma capsulatum other	Meningococcal infection unspecified	Amebic lung abscess	Septic myocarditis	Other specified miliary tuberculosis tubercle bacilli not found (in sputum) by microscopy but found by bacterial culture	Miliary tuberculosis unspecified tubercle bacilli not found by bacteriological examination but tuberculosis confirmed histologically	Other brucellosis	Tuberculous pneumonia [any form] bacteriological or histological examination unknown (at present)	Infection by Histoplasma capsulatum pneumonia	Herpes simplex with unspecified complication	Acute miliary tuberculosis tubercle bacilli not found (in sputum) by microscopy but found by bacterial culture	Histoplasmosis unspecified other	Tuberculous pneumonia [any form] unspecified	Miliary tuberculosis unspecified tubercle bacilli not found (in sputum) by microscopy but found by bacterial culture	Tuberculous pneumonia [any form] tubercle bacilli not found (in sputum) by microscopy but found by bacterial culture	Other specified retrovirus	Other specified pulmonary tuberculosis tubercle bacilli not found (in sputum) by microscopy but found by bacterial culture	Tuberculosis of lung infiltrative tubercle bacilli found (in sputum) by microscopy	Acute miliary tuberculosis tubercle bacilli found (in sputum) by microscopy	Other primary progressive tuberculosis tubercle bacilli found (in sputum) by microscopy	Acute miliary tuberculosis unspecified	Tuberculosis of peripheral lymph nodes tubercle bacilli found (in sputum) by microscopy	Giardiasis	Tuberculous pneumonia [any form] tubercle bacilli found (in sputum) by microscopy	Tuberculosis of peripheral lymph nodes tubercle bacilli not found (in sputum) by microscopy but found by bacterial culture	Tuberculous pneumonia [any form] tubercle bacilli not found by bacteriological or histological examination but tuberculosis confirmed by other methods [inoculation of animals]	Shigella dysenteriae	Kaposis sarcoma palate	Miliary tuberculosis unspecified tubercle bacilli not found by bacteriological or histological examination but tuberculosis confirmed by other methods [inoculation of animals]	Tuberculosis of intrathoracic lymph nodes tubercle bacilli not found by bacteriological examination but tuberculosis confirmed histologically	Other specified miliary tuberculosis tubercle bacilli found (in sputum) by microscopy	Other specified miliary tuberculosis tubercle bacilli not found by bacteriological or histological examination but tuberculosis confirmed by other methods [inoculation of animals]	Miliary tuberculosis unspecified tubercle bacilli found (in sputum) by microscopy	Shigella sonnei	Salmonella osteomyelitis	Infection by Histoplasma capsulatum without mention of manifestation	Tuberculous pleurisy tubercle bacilli not found by bacteriological examination but tuberculosis confirmed histologically	Other localized salmonella infections	Other specified rickettsioses
Salmonella arthritis	Other gonococcal infection of joint	Salmonella osteomyelitis	Gonococcal infection of other specified sites	Unspecified infective arthritis multiple sites	Arthropathy associated with other infectious and parasitic diseases lower leg	Meningococcal arthropathy	Polyarticular juvenile rheumatoid arthritis acute	Arthropathy associated with other viral diseases lower leg	Gonococcal arthritis	Other specified salmonella infections	Monoarticular juvenile rheumatoid arthritis	Arthropathy associated with other bacterial diseases multiple sites	Effusion of joint multiple sites	Paratyphoid fever unspecified	Unspecified rat-bite fever	Hemarthrosis other specified sites	Other localized salmonella infections	Pyogenic arthritis multiple sites	Arthropathy associated with other bacterial diseases forearm	Synovitis and tenosynovitis in diseases classified elsewhere	Hemarthrosis hand	Gonococcal synovitis and tenosynovitis	Arthropathy associated with dermatological disorders	Tuberculosis of knee unspecified	Arthropathy associated with other bacterial diseases lower leg	Hemarthrosis multiple sites	Hemarthrosis ankle and foot	Arthropathy associated with other viral diseases multiple sites	Unspecified monoarthritis pelvic region and thigh	Other infections involving bone in diseases classified elsewhere lower leg	Arthropathy associated with hematological disorders	Relapsing fever unspecified	9996	Rheumatic pneumonia	Blastomycosis	Localized salmonella infection unspecified	Pauciarticular juvenile rheumatoid arthritis	Arthropathy associated with other viral diseases ankle and foot	Tuberculosis of knee tubercle bacilli not found (in sputum) by microscopy but found by bacterial culture	Other brucellosis	Parvovirus B19	Other specified arthropathy upper arm	Unspecified monoarthritis forearm	Acute rheumatic myocarditis	Arthropathy associated with mycoses involving multiple sites	Arthropathy associated with other infectious and parasitic diseases pelvic region and thigh	Paratyphoid fever A	Unspecified polyarthropathy or polyarthritis forearm	Unspecified infective arthritis site unspecified
Salmonella osteomyelitis	Salmonella arthritis	Paratyphoid fever A	Other brucellosis	Other specified salmonella infections	Pyogenic arthritis other specified sites	Pyogenic arthritis multiple sites	Typhoid fever	Brucellosis unspecified	Acute osteomyelitis shoulder region	Primary extrapulmonary coccidioidomycosis	Unspecified infective arthritis multiple sites	Paratyphoid fever unspecified	Other localized salmonella infections	Relapsing fever unspecified	Polyarticular juvenile rheumatoid arthritis acute	Tuberculosis of hip tubercle bacilli found (in sputum) by microscopy	Other gonococcal infection of joint	Tuberculosis of other specified joint tubercle bacilli not found (in sputum) by microscopy but found by bacterial culture	Synovitis and tenosynovitis in diseases classified elsewhere	Arthropathy associated with other bacterial diseases multiple sites	Tuberculosis of hip tubercle bacilli not found (in sputum) by microscopy but found by bacterial culture	Arthropathy associated with other bacterial diseases pelvic region and thigh	Unspecified infective arthritis other specified sites	Salmonella meningitis	Other infections involving bone in diseases classified elsewhere lower leg	Other infections involving bone in diseases classified elsewhere pelvic region and thigh	Arthropathy associated with mycoses involving multiple sites	Tuberculosis of limb bones unspecified	Arthropathy associated with mycoses other specified sites	Malaria unspecified	Acute osteomyelitis multiple sites	Tropical pyomyositis	Localized salmonella infection unspecified	Hepatitis in other infectious diseases classified elsewhere	Arthropathy associated with other infectious and parasitic diseases lower leg	Arthropathy associated with other infectious and parasitic diseases ankle and foot	Tuberculosis of vertebral column tubercle bacilli not found (in sputum) by microscopy but found by bacterial culture	Cutaneous diseases due to other mycobacteria	Arthropathy associated with other bacterial diseases lower leg	Arthropathy associated with mycoses forearm	Periostitis without mention of osteomyelitis pelvic region and thigh	Other infections involving bone in diseases classified elsewhere ankle and foot	Tuberculosis of knee tubercle bacilli not found (in sputum) by microscopy but found by bacterial culture	Tuberculosis of other specified bone bacteriological or histological examination unknown (at present)	Chronic osteomyelitis shoulder region	Tuberculosis of other specified bone unspecified	Salmonella infection unspecified	Tuberculosis of knee unspecified	Arthropathy associated with mycoses pelvic region and thigh
Other localized salmonella infections	Other specified salmonella infections	Paratyphoid fever A	Paratyphoid fever unspecified	Amebic infection of other sites	Portal pyemia	Abdominal actinomycotic infection	Typhoid fever	Salmonella arthritis	Salmonella infection unspecified	Salmonella osteomyelitis	Intestinal infection due to yersinia enterocolitica	Postdysenteric arthropathy multiple sites	Tuberculous peritonitis tubercle bacilli not found (in sputum) by microscopy but found by bacterial culture	Intestinal infection due to other intestinal E coli infections	Other specified shigella infections	Amebiasis unspecified	Other retroperitoneal infections	Shigella dysenteriae	Intestinal infection due to proteus (mirabilis) (morganii)	Other major puerperal infection postpartum condition or complication	Salmonella septicemia	Arthropathy associated with other bacterial diseases lower leg	Salmonella meningitis	Tropical pyomyositis	Other retroperitoneal abscess	Intestinal infection due to E coli unspecified	Localized salmonella infection unspecified	Other tuberculosis of intestines peritoneum and mesenteric glands bacteriological or histological examination unknown (at present)	Blastomycosis	Other gonococcal infection (acute) of upper genitourinary tract	Acute amebic dysentery without mention of abscess	Other brucellosis	Other infections involving bone in diseases classified elsewhere lower leg	Other bacterial food poisoning	Salmonella gastroenteritis	Unspecified monoarthritis pelvic region and thigh	Amebic liver abscess	Arthropathy associated with other bacterial diseases forearm	Postdysenteric arthropathy site unspecified	Unspecified infective arthritis other specified sites	Arthropathy associated with Reiters disease and nonspecific urethritis lower leg	Tuberculosis of knee tubercle bacilli not found (in sputum) by microscopy but found by bacterial culture	Intestinal parasitism unspecified	Arthropathy associated with Reiters disease and nonspecific urethritis pelvic region and thigh	Carrier or suspected carrier of other gastrointestinal pathogens	Other urogenital trichomoniasis	Salmonella pneumonia	Other gonococcal infection of joint	Streptobacillary fever
Other specified salmonella infections	Paratyphoid fever A	Salmonella infection unspecified	Other localized salmonella infections	Paratyphoid fever unspecified	Typhoid fever	Other brucellosis	Other specified shigella infections	Blastomycosis	Intestinal infection due to yersinia enterocolitica	Shigella dysenteriae	Salmonella osteomyelitis	Salmonella septicemia	Intestinal infection due to other intestinal E coli infections	Salmonella arthritis	Amebic liver abscess	Amebic infection of other sites	Salmonella meningitis	Salmonella gastroenteritis	Intestinal infection due to enterotoxigenic E coli	Other specified protozoal intestinal diseases	Shigella flexneri	Shigellosis unspecified	Intestinal infection due to E coli unspecified	Intestinal infection due to other gram-negative bacteria	Amebiasis unspecified	Intestinal parasitism unspecified	Tuberculous peritonitis tubercle bacilli not found (in sputum) by microscopy but found by bacterial culture	Shigella sonnei	Other bacterial food poisoning	Intestinal infection due to other anaerobes	Other specified mycobacterial diseases	Brucellosis unspecified	Enterobiasis	Other major puerperal infection postpartum condition or complication	Coccidiosis	Other tuberculosis of intestines peritoneum and mesenteric glands bacteriological or histological examination unknown (at present)	Giardiasis	Abdominal actinomycotic infection	Salmonella pneumonia	Ascariasis	Malaria unspecified	Unspecified infective arthritis multiple sites	Postdysenteric arthropathy multiple sites	Other tuberculosis of intestines peritoneum and mesenteric glands unspecified	Brucella melitensis	Portal pyemia	Primary tuberculous infection tubercle bacilli not found by bacteriological or histological examination but tuberculosis confirmed by other methods [inoculation of animals]	Streptobacillary fever	Infection by Histoplasma capsulatum other
Salmonella infection unspecified	Typhoid fever	Other specified salmonella infections	Salmonella gastroenteritis	Paratyphoid fever A	Giardiasis	Other specified shigella infections	Shigellosis unspecified	Blastomycosis	Intestinal infection due to campylobacter	Shigella flexneri	Intestinal infection due to E coli unspecified	Intestinal infection due to other gram-negative bacteria	Paratyphoid fever unspecified	Shigella sonnei	Intestinal infection due to yersinia enterocolitica	Amebiasis unspecified	Other specified protozoal intestinal diseases	Amebic liver abscess	Other bacterial food poisoning	Other brucellosis	Brucellosis unspecified	Malaria unspecified	Intestinal parasitism unspecified	Salmonella septicemia	Intestinal infection due to other intestinal E coli infections	Enteritis due to enterovirus nec	Other localized salmonella infections	Shigella dysenteriae	Other specified viral exanthemata	Strongyloidiasis	Candidal enteritis	Staphylococcus infection in conditions classified elsewhere and of unspecified site other staphylococcus	Varicella without mention of complication	Parvovirus B19	Bacterial enteritis unspecified	Ascariasis	Herpetic gingivostomatitis	Other specified infectious and parasitic diseases	Amebic infection of other sites	Other specified mycobacterial diseases	Other specified viral hepatitis without mention of hepatic coma	Other specified bacterial infections in conditions classified elsewhere and of unspecified site other specified bacteria	Streptococcus infection in conditions classified elsewhere and of unspecified site other streptococcus	Cryptosporidiosis	Other specified viral infection	Contact with or exposure to varicella	Streptococcus infection in conditions classified elsewhere and of unspecified site streptococcus group C	Dengue	Intestinal infection due to other anaerobes
Shigella dysenteriae	Other specified shigella infections	Shigella sonnei	Shigellosis unspecified	Shigella flexneri	Intestinal parasitism unspecified	Other bacterial food poisoning	Intestinal infection due to other intestinal E coli infections	Intestinal infection due to enterohemorrhagic E coli	Intestinal infection due to yersinia enterocolitica	Other specified protozoal intestinal diseases	Amebiasis unspecified	Intestinal infection due to enterotoxigenic E coli	Other specified salmonella infections	Blastomycosis	Enteritis due to enterovirus nec	Giardiasis	Ascariasis	Amebic infection of other sites	Intestinal infection due to E coli unspecified	Typhoid fever	Enterobiasis	Staphylococcal food poisoning	Paratyphoid fever A	Intestinal infection due to other gram-negative bacteria	Eosinophilic colitis	Salmonella infection unspecified	Salmonella gastroenteritis	Intestinal infection due to campylobacter	Postdysenteric arthropathy site unspecified	Intestinal infection due to enteropathogenic E coli	Amebic liver abscess	Intestinal infection due to aerobacter aerogenes	Amebic nondysenteric colitis	Postdysenteric arthropathy multiple sites	Trichuriasis	Other specified miliary tuberculosis tubercle bacilli not found (in sputum) by microscopy but found by bacterial culture	Intestinal helminthiasis unspecified	Paratyphoid fever unspecified	Other localized salmonella infections	Parvovirus B19	Other specified retrovirus	Strongyloidiasis	Ancylostomiasis and necatoriasis unspecified	Shiga toxin-producing Escherichia coli [E coli] (STEC) O157	Other specified viral exanthemata	Diarrhea of presumed infectious origin	Coxsackie virus infection in conditions classified elsewhere and of unspecified site	Intestinal infection due to other anaerobes	Other tuberculosis of intestines peritoneum and mesenteric glands bacteriological or histological examination unknown (at present)
Shigella flexneri	Other specified shigella infections	Shigellosis unspecified	Shigella sonnei	Giardiasis	Cryptosporidiosis	Other specified protozoal intestinal diseases	Intestinal parasitism unspecified	Shigella dysenteriae	Infection by Histoplasma capsulatum other	Coccidiosis	Other bacterial food poisoning	Enteritis due to enterovirus nec	Typhoid fever	Intestinal infection due to campylobacter	Blastomycosis	Diarrhea of presumed infectious origin	Kaposis sarcoma other specified sites	Other specified miliary tuberculosis tubercle bacilli not found (in sputum) by microscopy but found by bacterial culture	Intestinal infection due to other gram-negative bacteria	Kaposis sarcoma lymph nodes	Salmonella gastroenteritis	Molluscum contagiosum	Salmonella infection unspecified	Kaposis sarcoma gastrointestinal sites	Amebiasis unspecified	Intestinal infection due to enterohemorrhagic E coli	Intestinal infection due to other intestinal E coli infections	Enterobiasis	Intestinal infection due to enterotoxigenic E coli	Infectious diarrhea	Bacterial enteritis unspecified	Staphylococcal food poisoning	Kaposis sarcoma soft tissue	Kaposis sarcoma skin	Miliary tuberculosis unspecified tubercle bacilli found (in sputum) by microscopy	Kaposis sarcoma unspecified site	Strongyloidiasis	Intestinal infection due to yersinia enterocolitica	Human immunodeficiency virus type 2 [HIV-2]	Kaposis sarcoma lung	Other specified retrovirus	Spirochetal infection unspecified	Miliary tuberculosis unspecified unspecified	Lymphogranuloma venereum	Histoplasmosis unspecified without mention of manifestation	Other specified rickettsioses	Eosinophilic colitis	Ancylostomiasis and necatoriasis unspecified	Paratyphoid fever A
Shigella boydii	Other urogenital trichomoniasis	Open wound of ossicles complicated	Other nongonococcal urethritis unspecified	Cystitis in diseases classified elsewhere	Other chronic gonococcal infection of upper genitourinary tract	Trachoma unspecified	Deep transverse arrest and persistent occipitoposterior position unspecified as to episode of care or not applicable	Congenital cardiovascular disorders of mother delivered with mention of postpartum complication	Other viral diseases in the mother postpartum condition or complication	Large cell lymphoma spleen	Other venereal diseases due to chlamydia trachomatis anus and rectum	Mosquito-borne viral encephalitis unspecified	Other venereal diseases due to chlamydia trachomatis other specified site	Shigella dysenteriae	Open anterior dislocation of humerus	Counseling on other sexually transmitted diseases	Enterobiasis	Primary tuberculous infection tubercle bacilli not found by bacteriological or histological examination but tuberculosis confirmed by other methods [inoculation of animals]	Other nongonococcal urethritis chlamydia trachomatis	Partial tear of rotator cuff	Tuberculous pleurisy in primary progressive tuberculosis tubercle bacilli not found by bacteriological or histological examination but tuberculosis confirmed by other methods [inoculation of animals]	Other specified protozoal intestinal diseases	Other gonococcal infection (acute) of upper genitourinary tract	Gonococcal cervicitis chronic	Intestinal infection due to E coli unspecified	Lymphogranuloma venereum	Postpartum coagulation defects unspecified as to episode of care or not applicable	Other venereal diseases due to chlamydia trachomatis unspecified genitourinary site	Need for prophylactic vaccination and inoculation against arthropod-borne viral encephalitis	Infections of nipple associated with childbirth delivered with mention of postpartum complication	Gonococcal cervicitis (acute)	Browns (tendon) sheath syndrome	Unspecified effects of heat and light	Screening for other hemoglobinopathies	Gonococcal salpingitis (chronic)	Syphilis of liver	Carrier or suspected carrier of gonorrhea	Threatened abortion unspecified as to episode of care or not applicable	Gonococcal epididymo-orchitis (acute)	Shigellosis unspecified	Chronic or unspecified gastrojejunal ulcer with hemorrhage and perforation with obstruction	Papanicolaou smear of vagina with high grade squamous intraepithelial lesion (HGSIL)	Other abnormal Papanicolaou smear of vagina and vaginal HPV	Maternal postnatal screening for chromosomal anomalies	Amebic liver abscess	Shigella sonnei	Encounter for adequacy testing for hemodialysis	Adenopathy due to secondary syphilis	Other specified shigella infections
Shigella sonnei	Shigellosis unspecified	Other specified shigella infections	Shigella flexneri	Shigella dysenteriae	Enteritis due to enterovirus nec	Intestinal parasitism unspecified	Other bacterial food poisoning	Giardiasis	Intestinal infection due to enterotoxigenic E coli	Intestinal infection due to campylobacter	Intestinal infection due to yersinia enterocolitica	Staphylococcal food poisoning	Intestinal infection due to other intestinal E coli infections	Diarrhea of presumed infectious origin	Other specified protozoal intestinal diseases	Cryptosporidiosis	Intestinal infection due to other gram-negative bacteria	Intestinal infection due to enterohemorrhagic E coli	Bacterial enteritis unspecified	Typhoid fever	Enterobiasis	Infectious diarrhea	Enteritis due to rotavirus	Salmonella infection unspecified	Other specified viral exanthemata	Salmonella gastroenteritis	Amebiasis unspecified	Herpangina	Intestinal infection due to E coli unspecified	Blastomycosis	Ascariasis	Enteritis due to adenovirus	Other specified diseases due to viruses	Intestinal helminthiasis unspecified	Other specified infectious and parasitic diseases	Hand foot and mouth disease	Intestinal infection due to aerobacter aerogenes	Intestinal infection due to other organisms	Eosinophilic colitis	Influenza with other manifestations	Roseola infantum unspecified	Colitis enteritis and gastroenteritis of presumed infectious origin	Other deficiency of humoral immunity	Paratyphoid fever A	Other specified salmonella infections	Other specified viral meningitis	Strongyloidiasis	Allergic gastroenteritis and colitis	Other specified viral infection
Other specified shigella infections	Shigella flexneri	Shigellosis unspecified	Shigella sonnei	Other specified protozoal intestinal diseases	Giardiasis	Intestinal parasitism unspecified	Shigella dysenteriae	Blastomycosis	Cryptosporidiosis	Amebiasis unspecified	Intestinal infection due to enterotoxigenic E coli	Infection by Histoplasma capsulatum other	Intestinal infection due to other intestinal E coli infections	Coccidiosis	Typhoid fever	Other bacterial food poisoning	Other specified salmonella infections	Salmonella infection unspecified	Enterobiasis	Kaposis sarcoma lymph nodes	Amebic infection of other sites	Other specified miliary tuberculosis tubercle bacilli not found (in sputum) by microscopy but found by bacterial culture	Diarrhea of presumed infectious origin	Histoplasmosis unspecified other	Kaposis sarcoma other specified sites	Human immunodeficiency virus type 2 [HIV-2]	Kaposis sarcoma soft tissue	Enteritis due to enterovirus nec	Intestinal infection due to campylobacter	Strongyloidiasis	Spirochetal infection unspecified	Molluscum contagiosum	Other tuberculosis of intestines peritoneum and mesenteric glands bacteriological or histological examination unknown (at present)	Intestinal infection due to yersinia enterocolitica	Ancylostomiasis and necatoriasis unspecified	Other specified infectious and parasitic diseases	Histoplasmosis unspecified without mention of manifestation	Intestinal infection due to other anaerobes	Lymphogranuloma venereum	Paratyphoid fever unspecified	Herpetic infection of penis	Other specified rickettsioses	Ascariasis	Other tuberculosis of intestines peritoneum and mesenteric glands tubercle bacilli not found (in sputum) by microscopy but found by bacterial culture	Kaposis sarcoma unspecified site	Intestinal infection due to E coli unspecified	Intestinal helminthiasis unspecified	Intestinal infection due to enterohemorrhagic E coli	Kaposis sarcoma skin
Shigellosis unspecified	Shigella flexneri	Other specified shigella infections	Shigella sonnei	Giardiasis	Intestinal infection due to campylobacter	Shigella dysenteriae	Diarrhea of presumed infectious origin	Salmonella gastroenteritis	Other bacterial food poisoning	Cryptosporidiosis	Intestinal parasitism unspecified	Bacterial enteritis unspecified	Intestinal infection due to other intestinal E coli infections	Infectious diarrhea	Other specified protozoal intestinal diseases	Intestinal infection due to E coli unspecified	Typhoid fever	Salmonella septicemia	Intestinal infection due to other gram-negative bacteria	Intestinal infection due to enterohemorrhagic E coli	Salmonella infection unspecified	Enteritis due to enterovirus nec	Staphylococcal food poisoning	Intestinal infection due to enterotoxigenic E coli	Blastomycosis	Enteritis due to rotavirus	Colitis enteritis and gastroenteritis of presumed infectious origin	Enterobiasis	Other specified viral exanthemata	Amebiasis unspecified	Intestinal infection due to staphylococcus	Intestinal infection due to yersinia enterocolitica	Ascariasis	Herpangina	Eosinophilic colitis	Viral exanthem unspecified	Intestinal infection due to other organisms	Candidal enteritis	Strongyloidiasis	Other specified salmonella infections	Enteritis due to other viral enteritis	Intestinal infection due to enteropathogenic E coli	Other specified diseases due to viruses	Cytomegaloviral disease	Intestinal infection due to pseudomonas	Other specified viral infection	Amebic infection of other sites	Infectious colitis enteritis and gastroenteritis	Nonspecific mesenteric lymphadenitis
Staphylococcal food poisoning	Other bacterial food poisoning	Shigella sonnei	Bacterial enteritis unspecified	Intestinal infection due to yersinia enterocolitica	Shigellosis unspecified	Enteritis due to enterovirus nec	Other specified shigella infections	Shigella flexneri	Shigella dysenteriae	Intestinal infection due to campylobacter	Intestinal infection due to enterotoxigenic E coli	Food poisoning unspecified	Infectious diarrhea	Other vomiting complicating pregnancy antepartum condition or complication	Intestinal infection due to other gram-negative bacteria	Salmonella gastroenteritis	Diarrhea of presumed infectious origin	Intestinal parasitism unspecified	Paratyphoid fever A	Typhoid fever	Postdysenteric arthropathy multiple sites	Food poisoning due to other Clostridia	Heat exhaustion due to salt depletion	Salmonella meningitis	Giardiasis	Postdysenteric arthropathy site unspecified	Intestinal infection due to enteropathogenic E coli	Colitis enteritis and gastroenteritis of presumed infectious origin	Heat exhaustion anhydrotic	Intestinal helminthiasis unspecified	Maternal distress complicating labor and delivery antepartum condition or complication	Salmonella infection unspecified	Intestinal infection due to other organism not elsewhere classified	Other specified protozoal intestinal diseases	Blind loop syndrome	Hyperemesis gravidarum with metabolic disturbance antepartum condition or complication	Other specified diseases due to viruses	Other specified salmonella infections	Familial Mediterranean fever	Intestinal infection due to other intestinal E coli infections	Blastomycosis	Paratyphoid fever unspecified	Other specified diseases due to Coxsackie virus	Influenza with other manifestations	Intestinal infection due to E coli unspecified	Amebiasis unspecified	Other and unspecified noninfectious gastroenteritis and colitis	Dengue	Bartters syndrome
Botulism food poisoning	Wound botulism	Tetanus	Open wound of shoulder region complicated	Progressive bulbar palsy	Open wound(s) (multiple) of unspecified site(s) complicated	Myasthenia gravis with (acute) exacerbation	Anterior horn cell disease unspecified	Other motor neuron disease	Ventilation pneumonitis	West Nile Fever with encephalitis	Burns of multiple specified sites unspecified degree	Miosis (persistent) not due to miotics	Open wound of upper arm complicated	3580	Myogenic ptosis	Acute infective polyneuritis	Total ophthalmoplegia	Other inflammatory and toxic neuropathy	Poisoning by heroin	Injury to cervical sympathetic nerve excluding shoulder and pelvic girdles	Third or oculomotor nerve palsy total	Deep necrosis of underlying tissues [deep third degree] with loss of a body part of multiple specified sites	West Nile Fever unspecified	Encounter for weaning from respirator [ventilator]	Sunburn of third degree	Open fracture of C5-C7 level with other specified spinal cord injury	Other specified myoneural disorders	Burn of larynx trachea and lung	Full-thickness skin loss [third degree not otherwise specified] of face and head unspecified site	Multiple and unspecified open wound of upper limb complicated	Critical illness polyneuropathy	Encounter for respirator dependence during power failure	Subarachnoid hemorrhage following injury without mention of open intracranial wound with prolonged [more than 24 hours] loss of consciousness and return to pre-existing conscious level	C1-C4 level with complete lesion of spinal cord	Tracheostomy complication unspecified	Human T-cell lymphotrophic virus type II [HTLV-II]	Open fracture of T1-T6 level with unspecified spinal cord injury	Open fracture of T1-T6 level with complete lesion of cord	Stiff-man syndrome	Intracranial injury of other and unspecified nature without mention of open intracranial wound with prolonged [more than 24 hours] loss of consciousness and return to pre-existing conscious level	Mechanical complication of respirator [ventilator]	Human T-cell lymphotrophic virus type I [HTLV-I]	Locked-in state	Unspecified inflammatory and toxic neuropathy	Unspecified disorder of cranial nerves	Poisoning by other gaseous anesthetics	Multiple cranial nerve palsies	Burn of unspecified degree of multiple sites [except with eye] of face head and neck	Full-thickness skin loss [third degree NOS] of lower limb [leg] unspecified site
Food poisoning due to other Clostridia	Staphylococcal food poisoning	Heat cramps	Intestinal helminthiasis unspecified	Pellagra	Acute amebic dysentery without mention of abscess	Effects of thirst	Intestinal parasitism unspecified	Intestinal infection due to enterotoxigenic E coli	Engorgement of breasts associated with childbirth unspecified as to episode of care or not applicable	Blind loop syndrome	Paratyphoid fever A	Pulmonary complications of anesthesia or other sedation in labor and delivery antepartum condition or complication	Mosquito-borne viral encephalitis unspecified	Infertility female of cervical or vaginal origin	Postdysenteric arthropathy site unspecified	Other bacterial food poisoning	Other specified shigella infections	Heat exhaustion due to salt depletion	Salmonella meningitis	Other combinations of endocrine dysfunction	Vitamin A deficiency with night blindness	Bartters syndrome	Unspecified disorder of pancreatic internal secretion	Intestinal infection due to yersinia enterocolitica	Poisoning by acidifying agents	Maternal distress complicating labor and delivery antepartum condition or complication	Unspecified infection of bone multiple sites	Ariboflavinosis	Effects of hunger	Intestinal infection due to other gram-negative bacteria	Other specified polyglandular dysfunction	Postdysenteric arthropathy multiple sites	Unspecified adverse effect of insulin	Threatened abortion unspecified as to episode of care or not applicable	Bariatric surgery status complicating pregnancy childbirth or the puerperium antepartum condition or complication	Encounter for emergency contraceptive counseling and prescription	Paratyphoid fever unspecified	Poisoning by unspecified agent primarily affecting the gastrointestinal system	Shigella sonnei	Unspecified complication of pregnancy unspecified as to episode of care or not applicable	Poisoning by irritant cathartics	V724	Shigella flexneri	Peripartum cardiomyopathy unspecified as to episode of care or not applicable	Dacryolith	Other localized salmonella infections	Heat fatigue transient	Shigellosis unspecified	Sweating fever
Food poisoning due to Vibrio parahaemolyticus	Intestinal parasitism unspecified	Shigella dysenteriae	Shigella sonnei	Vivax malaria [benign tertian]	Other specified shigella infections	Typhoid fever	Shigellosis unspecified	Other specified protozoal intestinal diseases	Staphylococcal food poisoning	Primary tuberculous infection tubercle bacilli not found by bacteriological or histological examination but tuberculosis confirmed by other methods [inoculation of animals]	Intestinal infection due to campylobacter	Malaria in the mother delivered with or without mention of antepartum condition	Dengue	Chronic intestinal amebiasis without mention of abscess	Intestinal infection due to other intestinal E coli infections	Falciparum malaria [malignant tertian]	Intestinal infection due to yersinia enterocolitica	Blastomycosis	Malaria in the mother antepartum condition or complication	Other malaria	Other tuberculosis of intestines peritoneum and mesenteric glands tubercle bacilli not found by bacteriological or histological examination but tuberculosis confirmed by other methods [inoculation of animals]	Other bacterial food poisoning	Intestinal infection due to enterotoxigenic E coli	Quartan malaria	4880	Salmonella meningitis	Autoimmune lymphoproliferative syndrome	Ascariasis	Intestinal infection due to E coli unspecified	Amebic infection of other sites	Amebiasis unspecified	Other mosquito-borne fever	Infection by Histoplasma capsulatum other	Cholera unspecified	Erythema nodosum with hypersensitivity reaction in tuberculosis unspecified	Other specified helminthiasis	Food poisoning due to Vibrio vulnificus	Meningococcal optic neuritis	Schistosomiasis due to schistosoma mansoni	Spontaneous abortion complicated by genital tract and pelvic infection incomplete	Postdysenteric arthropathy multiple sites	Unspecified Eustachian tube disorder	Ovale malaria	Paratyphoid fever unspecified	Food poisoning due to other Clostridia	Malaria unspecified	Paratyphoid fever A	Diarrhea of presumed infectious origin	Carrier or suspected carrier of other gastrointestinal pathogens
Food poisoning due to Vibrio vulnificus	Toxic effect of benzene and homologues	Toxic effect of methyl alcohol	Poisoning by unspecified agent primarily affecting skin and mucous membrane	Toxic effect of carbon monoxide	Contact dermatitis and other eczema due to animal (cat) (dog) dander	Poisoning by anti-infectives and other drugs and preparations for ear nose and throat	Poisoning by emollients demulcents and protectants	Toxic effect of other hydrocarbon gas	Poisoning by caffeine	Cannabis abuse continuous	Other mixed or unspecified drug abuse episodic	Poisoning by local astringents and local detergents	Poisoning by tetracyclic antidepressants	Toxic effect of isopropyl alcohol	Cannabis abuse unspecified	Poisoning by psychostimulant unspecified	Toxic effect of hydrocyanic acid and cyanides	Toxic effect of other substance chiefly nonmedicinal as to source not elsewhere classified	Other specified counseling	Respiratory conditions due to smoke inhalation	Poisoning by alkalizing agents	Toxic effect of caustic unspecified	Toxic effect of freon	Poisoning by keratolytics keratoplastics other hair treatment drugs and preparations	Toxic effect of other nonpetroleum-based solvents	Cannabis abuse episodic	Poisoning by analeptics	Poisoning by acidifying agents	Poisoning by antidepressant unspecified	Gambling and betting	Personal history of return from military deployment	Antidepressant type abuse unspecified	Poisoning by other and unspecified respiratory drugs	Poisoning by purine derivative diuretics	Toxic effect of unspecified substance chiefly nonmedicinal as to source	Poisoning by alcohol deterrents	Toxic effect of hydrocyanic acid gas	Toxic effect of venom	Toxic effect of corrosive aromatics	Toxic effect of other specified alcohols	Other mixed or unspecified drug abuse continuous	Other mixed or unspecified drug abuse unspecified	Poisoning by selective serotonin reuptake inhibitors	Poisoning by local anti-infectives and anti-inflammatory drugs	Poisoning by tricyclic antidepressants	Toxic effect of soaps and detergents	Poisoning by bromine compounds	Toxic effect of other chlorinated hydrocarbon solvents	Observation following alleged rape or seduction
Other bacterial food poisoning	Staphylococcal food poisoning	Shigella sonnei	Shigellosis unspecified	Shigella dysenteriae	Intestinal infection due to other gram-negative bacteria	Intestinal infection due to yersinia enterocolitica	Bacterial enteritis unspecified	Shigella flexneri	Other specified shigella infections	Enteritis due to enterovirus nec	Intestinal parasitism unspecified	Diarrhea of presumed infectious origin	Intestinal infection due to campylobacter	Other vomiting complicating pregnancy antepartum condition or complication	Typhoid fever	Salmonella gastroenteritis	Intestinal infection due to other intestinal E coli infections	Intestinal infection due to enterotoxigenic E coli	Paratyphoid fever A	Salmonella infection unspecified	Intestinal infection due to E coli unspecified	Giardiasis	Infectious diarrhea	Influenza with other manifestations	Intestinal infection due to enteropathogenic E coli	Other specified protozoal intestinal diseases	Other specified salmonella infections	Enteritis due to adenovirus	Food poisoning unspecified	Toxic gastroenteritis and colitis	Intestinal infection due to enterohemorrhagic E coli	Postdysenteric arthropathy multiple sites	Hyperemesis gravidarum with metabolic disturbance antepartum condition or complication	Intestinal helminthiasis unspecified	Amebiasis unspecified	Coxsackie virus infection in conditions classified elsewhere and of unspecified site	Dengue	Blastomycosis	Enteritis due to rotavirus	Other specified viral exanthemata	Other specified diseases due to viruses	Colitis enteritis and gastroenteritis of presumed infectious origin	Postdysenteric arthropathy site unspecified	Other specified diseases due to Coxsackie virus	Salmonella septicemia	Malaria unspecified	Late vomiting of pregnancy antepartum condition or complication	Intestinal infection due to other organisms	Allergic gastroenteritis and colitis
Food poisoning unspecified	Bacterial enteritis unspecified	Infectious diarrhea	Intestinal infection due to other organism not elsewhere classified	Colitis enteritis and gastroenteritis of presumed infectious origin	Infectious colitis enteritis and gastroenteritis	Other and unspecified noninfectious gastroenteritis and colitis	Intestinal infection due to campylobacter	Diarrhea of presumed infectious origin	Salmonella gastroenteritis	Abdominal pain epigastric	Nonspecific mesenteric lymphadenitis	Staphylococcal food poisoning	Abdominal pain periumbilic	Abdominal pain right lower quadrant	Abdominal pain left lower quadrant	Persistent vomiting	Other bacterial food poisoning	Abdominal pain generalized	Viral labyrinthitis	Other vomiting complicating pregnancy antepartum condition or complication	Heat exhaustion unspecified	Shigellosis unspecified	Hyperemesis gravidarum with metabolic disturbance antepartum condition or complication	Abdominal pain other specified site	Unspecified viral infection	Abdominal pain right upper quadrant	Labyrinthitis unspecified	Influenza with other manifestations	Abdominal pain unspecified site	Influenza with other respiratory manifestations	Shigella sonnei	Acute gastritis without mention of hemorrhage	Gastroesophageal laceration-hemorrhage syndrome	Abdominal pain left upper quadrant	Heat exhaustion anhydrotic	Acute appendicitis without mention of peritonitis	Late vomiting of pregnancy antepartum condition or complication	Nausea with vomiting	Vestibular neuronitis	Shigella flexneri	Unspecified viral meningitis	Other nonspecific abnormal serum enzyme levels	Enteritis due to rotavirus	Syncope and collapse	Disorders of bilirubin excretion	Unspecified intestinal obstruction	Mechanical complication due to insulin pump	Precordial pain	Diarrhea
Acute amebic dysentery without mention of abscess	Amebic infection of other sites	Other specified protozoal intestinal diseases	Other localized salmonella infections	Other specified shigella infections	Intestinal helminthiasis unspecified	Blastomycosis	Intestinal infection due to other intestinal E coli infections	Intestinal parasitism unspecified	Food poisoning due to other Clostridia	Ancylostomiasis and necatoriasis unspecified	Shigella flexneri	Intestinal infection due to enterotoxigenic E coli	Postdysenteric arthropathy site unspecified	Postdysenteric arthropathy multiple sites	Enterobiasis	Other specified miliary tuberculosis tubercle bacilli not found (in sputum) by microscopy but found by bacterial culture	Other tuberculosis of intestines peritoneum and mesenteric glands bacteriological or histological examination unknown (at present)	Mosquito-borne viral encephalitis unspecified	Other venereal diseases due to chlamydia trachomatis anus and rectum	Other specified salmonella infections	Shigella dysenteriae	Tuberculous peritonitis tubercle bacilli not found by bacteriological or histological examination but tuberculosis confirmed by other methods [inoculation of animals]	Tuberculous peritonitis tubercle bacilli not found by bacteriological examination but tuberculosis confirmed histologically	Salmonella meningitis	Tuberculous laryngitis tubercle bacilli not found by bacteriological or histological examination but tuberculosis confirmed by other methods [inoculation of animals]	Chronic intestinal amebiasis without mention of abscess	Tuberculosis of other urinary organs tubercle bacilli not found (in sputum) by microscopy but found by bacterial culture	Paratyphoid fever unspecified	Other tuberculosis of intestines peritoneum and mesenteric glands bacteriological or histological examination not done	Other gonococcal infection (acute) of upper genitourinary tract	Tuberculosis of intrathoracic lymph nodes tubercle bacilli not found by bacteriological examination but tuberculosis confirmed histologically	Amebiasis unspecified	Unspecified abortion complicated by genital tract and pelvic infection complete	Amebic nondysenteric colitis	Tuberculous peritonitis tubercle bacilli not found (in sputum) by microscopy but found by bacterial culture	Kaposis sarcoma soft tissue	Intestinal infection due to E coli unspecified	Paratyphoid fever A	Amebic liver abscess	Salmonella pneumonia	Other specified retrovirus	Typhoid fever	Other primary syphilis	Toxic effect of cadmium and its compounds	Abdominal actinomycotic infection	Other tuberculosis of intestines peritoneum and mesenteric glands tubercle bacilli not found by bacteriological or histological examination but tuberculosis confirmed by other methods [inoculation of animals]	Tuberculosis of lung infiltrative tubercle bacilli found (in sputum) by microscopy	Tuberculosis of lung infiltrative unspecified	Other tuberculosis of intestines peritoneum and mesenteric glands tubercle bacilli not found (in sputum) by microscopy but found by bacterial culture
Chronic intestinal amebiasis without mention of abscess	Ancylostomiasis and necatoriasis unspecified	Pellagra	Secondary syphilis of skin or mucous membranes	Intestinal parasitism unspecified	Other specified protozoal intestinal diseases	Kaposis sarcoma gastrointestinal sites	Trans-sexualism with unspecified sexual history	Cryptosporidiosis	Unspecified secondary syphilis	Dysplasia of anus	Other organic insomnia	Syphilitic meningitis	Human immunodeficiency virus type 2 [HIV-2]	Asymptomatic neurosyphilis	Kaposis sarcoma soft tissue	Early syphilis latent unspecified	Other primary syphilis	Giardiasis	Gender identity disorder in adolescents or adults	Transvestic fetishism	Intestinal helminthiasis unspecified	Multisystemic disseminated toxoplasmosis	Spirochetal infection unspecified	Poisoning by antiviral drugs	Bipolar I disorder most recent episode (or current) depressed mild	Shigella flexneri	Kaposis sarcoma other specified sites	Syphilitic disseminated retinochoroiditis	Kaposis sarcoma unspecified site	Kaposis sarcoma lung	Other specified shigella infections	Coccidiosis	Other specified forms of late symptomatic syphilis	Acute amebic dysentery without mention of abscess	Trans-sexualism with homosexual history	Disseminated choroiditis and chorioretinitis generalized	Miliary tuberculosis unspecified unspecified	Kaposis sarcoma lymph nodes	Adult sexual abuse	Poisoning by other cathartics including intestinal atonia	Kaposis sarcoma palate	Adenopathy due to secondary syphilis	Other tuberculosis of intestines peritoneum and mesenteric glands bacteriological or histological examination unknown (at present)	Neurosyphilis unspecified	Other specified retrovirus	Leukorrhea not specified as infective	Sprain of carpometacarpal (joint) of hand	Food poisoning due to Vibrio parahaemolyticus	Gonococcal infection of anus and rectum
Amebic nondysenteric colitis	Other specified protozoal intestinal diseases	Intestinal parasitism unspecified	Ancylostomiasis and necatoriasis unspecified	Amebic infection of other sites	Other tuberculosis of intestines peritoneum and mesenteric glands tubercle bacilli found (in sputum) by microscopy	Other tuberculosis of intestines peritoneum and mesenteric glands tubercle bacilli not found (in sputum) by microscopy but found by bacterial culture	Blastomycosis	Amebiasis unspecified	Tuberculous pleurisy tubercle bacilli not found (in sputum) by microscopy but found by bacterial culture	Other specified shigella infections	Other tuberculosis of intestines peritoneum and mesenteric glands tubercle bacilli not found by bacteriological or histological examination but tuberculosis confirmed by other methods [inoculation of animals]	Coccidiosis	Miliary tuberculosis unspecified tubercle bacilli not found (in sputum) by microscopy but found by bacterial culture	Giardiasis	Other tuberculosis of intestines peritoneum and mesenteric glands unspecified	Acute miliary tuberculosis tubercle bacilli not found (in sputum) by microscopy but found by bacterial culture	Miliary tuberculosis unspecified tubercle bacilli found (in sputum) by microscopy	Tuberculous pneumonia [any form] tubercle bacilli not found by bacteriological or histological examination but tuberculosis confirmed by other methods [inoculation of animals]	Shigella flexneri	Other primary progressive tuberculosis tubercle bacilli found (in sputum) by microscopy	Ascariasis	Other tuberculosis of intestines peritoneum and mesenteric glands tubercle bacilli not found by bacteriological examination but tuberculosis confirmed histologically	Other specified pulmonary tuberculosis tubercle bacilli not found (in sputum) by microscopy but found by bacterial culture	Other tuberculosis of intestines peritoneum and mesenteric glands bacteriological or histological examination not done	Tuberculous pneumonia [any form] tubercle bacilli found (in sputum) by microscopy	Shigella dysenteriae	Acute miliary tuberculosis tubercle bacilli not found by bacteriological or histological examination but tuberculosis confirmed by other methods [inoculation of animals]	Tuberculosis of intrathoracic lymph nodes tubercle bacilli not found by bacteriological or histological examination but tuberculosis confirmed by other methods [inoculation of animals]	Other tuberculosis of intestines peritoneum and mesenteric glands bacteriological or histological examination unknown (at present)	Intestinal infection due to yersinia enterocolitica	Tuberculosis of lung infiltrative tubercle bacilli found (in sputum) by microscopy	Amebic liver abscess	Infection by Histoplasma capsulatum other	Cestode infection unspecified	Enterobiasis	Strongyloidiasis	Tuberculous pleurisy bacteriological or histological examination unknown (at present)	Tuberculous pleurisy tubercle bacilli found (in sputum) by microscopy	Acute miliary tuberculosis tubercle bacilli found (in sputum) by microscopy	Tuberculosis of peripheral lymph nodes tubercle bacilli found (in sputum) by microscopy	Tuberculous pleurisy tubercle bacilli not found by bacteriological examination but tuberculosis confirmed histologically	Kaposis sarcoma gastrointestinal sites	Tuberculous laryngitis unspecified	Kaposis sarcoma lymph nodes	Tuberculous pneumonia [any form] unspecified	Tuberculous pleurisy tubercle bacilli not found by bacteriological or histological examination but tuberculosis confirmed by other methods [inoculation of animals]	Intestinal helminthiasis unspecified	Miliary tuberculosis unspecified unspecified	Tuberculous pleurisy in primary progressive tuberculosis tubercle bacilli found (in sputum) by microscopy
Amebic liver abscess	Amebic infection of other sites	Amebiasis unspecified	Tuberculous peritonitis tubercle bacilli not found (in sputum) by microscopy but found by bacterial culture	Echinococcosis unspecified of liver	Tuberculous peritonitis tubercle bacilli not found by bacteriological examination but tuberculosis confirmed histologically	Other tuberculosis of intestines peritoneum and mesenteric glands tubercle bacilli not found (in sputum) by microscopy but found by bacterial culture	Typhoid fever	Other specified protozoal intestinal diseases	Other tuberculosis of intestines peritoneum and mesenteric glands unspecified	Ascariasis	Pulmonary tuberculosis unspecified tubercle bacilli not found by bacteriological or histological examination but tuberculosis confirmed by other methods [inoculation of animals]	Tuberculous pneumonia [any form] tubercle bacilli found (in sputum) by microscopy	Portal pyemia	Intestinal parasitism unspecified	Tuberculous pleurisy tubercle bacilli found (in sputum) by microscopy	Other specified pulmonary tuberculosis tubercle bacilli not found (in sputum) by microscopy but found by bacterial culture	Salmonella infection unspecified	Tuberculous peritonitis tubercle bacilli found (in sputum) by microscopy	Miliary tuberculosis unspecified tubercle bacilli found (in sputum) by microscopy	Other specified pulmonary tuberculosis tubercle bacilli found (in sputum) by microscopy	Tuberculous pleurisy unspecified	Strongyloidiasis	Other specified salmonella infections	Pulmonary tuberculosis unspecified tubercle bacilli found (in sputum) by microscopy	Fascioliasis	Tuberculous pleurisy tubercle bacilli not found (in sputum) by microscopy but found by bacterial culture	Abdominal actinomycotic infection	Tuberculous peritonitis bacteriological or histological examination unknown (at present)	Pulmonary tuberculosis unspecified tubercle bacilli not found (in sputum) by microscopy but found by bacterial culture	Intestinal infection due to other intestinal E coli infections	Tuberculosis of lung with cavitation tubercle bacilli found (in sputum) by microscopy	Miliary tuberculosis unspecified tubercle bacilli not found by bacteriological examination but tuberculosis confirmed histologically	Miliary tuberculosis unspecified tubercle bacilli not found (in sputum) by microscopy but found by bacterial culture	Blastomycosis	Tuberculosis of lung with cavitation tubercle bacilli not found by bacteriological or histological examination but tuberculosis confirmed by other methods [inoculation of animals]	Other specified shigella infections	Abscess of liver	Other tuberculosis of intestines peritoneum and mesenteric glands tubercle bacilli found (in sputum) by microscopy	Tuberculous peritonitis unspecified	Miliary tuberculosis unspecified unspecified	Pulmonary tuberculosis unspecified bacteriological or histological examination not done	Nonspecific (abnormal) findings on radiological and other examination of biliary tract	Giardiasis	Acute miliary tuberculosis tubercle bacilli found (in sputum) by microscopy	Echinococcus granulosus infection of liver	Intestinal infection due to yersinia enterocolitica	Tuberculosis of lung with cavitation tubercle bacilli not found (in sputum) by microscopy but found by bacterial culture	Pulmonary tuberculosis unspecified bacteriological or histological examination unknown (at present)	Shigella dysenteriae
Amebic lung abscess	Tuberculous pleurisy tubercle bacilli not found by bacteriological examination but tuberculosis confirmed histologically	Tuberculous pleurisy tubercle bacilli found (in sputum) by microscopy	Tuberculous pleurisy tubercle bacilli not found (in sputum) by microscopy but found by bacterial culture	Tuberculous pleurisy tubercle bacilli not found by bacteriological or histological examination but tuberculosis confirmed by other methods [inoculation of animals]	Tuberculous pleurisy bacteriological or histological examination unknown (at present)	Tuberculosis of lung with cavitation bacteriological or histological examination unknown (at present)	Tuberculosis of lung with cavitation tubercle bacilli not found by bacteriological examination but tuberculosis confirmed histologically	Other specified pulmonary tuberculosis tubercle bacilli not found by bacteriological examination but tuberculosis confirmed histologically	Paragonimiasis	Tuberculous bronchiectasis tubercle bacilli not found by bacteriological or histological examination but tuberculosis confirmed by other methods [inoculation of animals]	Tuberculous pneumonia [any form] bacteriological or histological examination unknown (at present)	Open fracture of rib(s) unspecified	Tuberculous pleurisy in primary progressive tuberculosis tubercle bacilli found (in sputum) by microscopy	Tuberculosis of bronchus unspecified	Tuberculous pneumothorax tubercle bacilli found (in sputum) by microscopy	Injury to liver with open wound into cavity hematoma and contusion	Tuberculous pneumonia [any form] tubercle bacilli not found by bacteriological or histological examination but tuberculosis confirmed by other methods [inoculation of animals]	Injury to intercostal artery or vein	Other primary progressive tuberculosis tubercle bacilli found (in sputum) by microscopy	Tuberculous pneumothorax tubercle bacilli not found by bacteriological or histological examination but tuberculosis confirmed by other methods [inoculation of animals]	Injury to spleen with open wound into cavity capsular tears without major disruption of parenchyma	Miliary tuberculosis unspecified tubercle bacilli not found by bacteriological or histological examination but tuberculosis confirmed by other methods [inoculation of animals]	Tuberculous pneumonia [any form] unspecified	Other specified pulmonary tuberculosis tubercle bacilli not found (in sputum) by microscopy but found by bacterial culture	Tuberculous pleurisy in primary progressive tuberculosis tubercle bacilli not found (in sputum) by microscopy but found by bacterial culture	Injury to other intra-abdominal organs with open wound into cavity adrenal gland	Open fracture of dorsal [thoracic] vertebra without mention of spinal cord injury	Tuberculous laryngitis tubercle bacilli not found by bacteriological or histological examination but tuberculosis confirmed by other methods [inoculation of animals]	Tuberculous pleurisy unspecified	Injury to spleen with open wound into cavity laceration extending into parenchyma	Unspecified injury of lung with open wound into thorax	Tuberculous pneumothorax unspecified	Injury to pulmonary vein	Tuberculosis of lung with cavitation tubercle bacilli not found by bacteriological or histological examination but tuberculosis confirmed by other methods [inoculation of animals]	Tuberculosis of intrathoracic lymph nodes tubercle bacilli not found by bacteriological examination but tuberculosis confirmed histologically	Tuberculosis of lung infiltrative tubercle bacilli found (in sputum) by microscopy	Injury to spleen with open wound into cavity massive parenchyma disruption	Other primary progressive tuberculosis unspecified	Open fracture of sternum	Observation for suspected tuberculosis	Contusion of heart with open wound into thorax	Tuberculosis of other specified organs tubercle bacilli not found by bacteriological or histological examination but tuberculosis confirmed by other methods [inoculation of animals]	Other specified pulmonary tuberculosis tubercle bacilli not found by bacteriological or histological examination but tuberculosis confirmed by other methods [inoculation of animals]	Open fracture of four ribs	Tuberculosis of lung nodular tubercle bacilli not found by bacteriological or histological examination but tuberculosis confirmed by other methods [inoculation of animals]	Injury to pancreas tail with open wound into cavity	Injury to bronchus with open wound into cavity	Other specified pulmonary tuberculosis bacteriological or histological examination not done	Tuberculous fibrosis of lung tubercle bacilli not found by bacteriological or histological examination but tuberculosis confirmed by other methods [inoculation of animals]
Amebic brain abscess	Intracranial abscess	Actinomycotic infection of other specified sites	Meningitis in other bacterial diseases classified elsewhere	Other encephalitis and encephalomyelitis due to other infections classified elsewhere	Tuberculous meningitis bacteriological or histological examination not done	Meningococcal encephalitis	Meningitis due to unspecified bacterium	Mycotic mycetomas	Open fracture of vault of skull with cerebral laceration and contusion with loss of consciousness of unspecified duration	Other specific infections by free-living amebae	Meningitis due to other specified bacteria	Streptococcal meningitis	Actinomycotic infection of unspecified site	Herpetic meningoencephalitis	Cerebral arteritis	Tuberculoma of brain unspecified	Tuberculous meningitis tubercle bacilli not found (in sputum) by microscopy but found by bacterial culture	Tuberculoma of brain tubercle bacilli not found by bacteriological examination but tuberculosis confirmed histologically	Pneumococcal meningitis	Tuberculous meningitis tubercle bacilli found (in sputum) by microscopy	Tuberculous meningitis bacteriological or histological examination unknown (at present)	Pulmonary actinomycotic infection	Hemophilus meningitis	Meningoencephalitis due to toxoplasmosis	Herpetic septicemia	Tuberculous meningitis tubercle bacilli not found by bacteriological examination but tuberculosis confirmed histologically	Phlebitis and thrombophlebitis of intracranial venous sinuses	Open fracture of vault of skull with subarachnoid subdural and extradural hemorrhage with loss of consciousness of unspecified duration	Anaerobic meningitis	Opportunistic mycoses	Other human herpesvirus encephalitis	Acute frontal sinusitis	3238	Tuberculous meningitis tubercle bacilli not found by bacteriological or histological examination but tuberculosis confirmed by other methods [inoculation of animals]	Zygomycosis [Phycomycosis or Mucormycosis]	Other enterovirus diseases of central nervous system	Histoplasmosis unspecified meningitis	Other specified miliary tuberculosis tubercle bacilli not found by bacteriological or histological examination but tuberculosis confirmed by other methods [inoculation of animals]	Other acute sinusitis	Staphylococcal meningitis	Chronic inflammation of orbit unspecified	Toxoplasmosis of other specified sites	Lymphocytic choriomeningitis	Meningitis unspecified	Postvaricella encephalitis	Other closed skull fracture with subarachnoid subdural and extradural hemorrhage with prolonged [more than 24 hours] loss of consciousness and return to pre-existing conscious level	Candidal meningitis	Other specified miliary tuberculosis unspecified	Miliary tuberculosis unspecified tubercle bacilli not found by bacteriological examination but tuberculosis confirmed histologically
Amebic skin ulceration	Chancroid	Histoplasmosis unspecified pneumonia	Varicella (hemorrhagic) pneumonitis	Disseminated chorioretinitis unspecified	Other specific infections by free-living amebae	Coronary atherosclerosis of native coronary artery of transplanted heart	Allescheriosis [Petriellidosis]	Human herpesvirus 6 infection	Coronary atherosclerosis of bypass graft (artery) (vein) of transplanted heart	Herpetic septicemia	Coccidiosis	Pneumonia in cytomegalic inclusion disease	Other specified alveolar and parietoalveolar pneumonopathies	Complications of transplanted heart	Toxic effect of silicone	Gonococcal meningitis	3230	Pulmonary alveolar proteinosis	Carcinoma in situ of penis	9996	Pneumonitis due to toxoplasmosis	Kaposis sarcoma lung	Kaposis sarcoma lymph nodes	Pneumocystosis	Amebic brain abscess	Gerstmann-Straussler-Scheinker syndrome	Other specified allergic alveolitis and pneumonitis	Cutaneous diseases due to other mycobacteria	Pneumonia due to Legionnaires disease	Influenza due to identified avian influenza virus with other manifestations	Male infertility unspecified	Other specified miliary tuberculosis tubercle bacilli not found by bacteriological or histological examination but tuberculosis confirmed by other methods [inoculation of animals]	Other specified filariasis	Pneumonia due to chlamydia	Herpetic infection of penis	Measles without mention of complication	Tick-borne fever	Unspecified secondary syphilis	Postvaricella encephalitis	Unspecified allergic alveolitis and pneumonitis	Unspecified alveolar and parietoalveolar pneumonopathy	Opportunistic mycoses	Deep seated dermatophytosis	True posterior wall infarction subsequent episode of care	West Nile Fever with other complications	Pneumococcal pneumonia [Streptococcus pneumoniae pneumonia]	Lymphogranuloma venereum	Gonococcal infection of anus and rectum	Aspergillosis
Amebic infection of other sites	Other tuberculosis of intestines peritoneum and mesenteric glands unspecified	Other tuberculosis of intestines peritoneum and mesenteric glands tubercle bacilli not found (in sputum) by microscopy but found by bacterial culture	Amebiasis unspecified	Intestinal parasitism unspecified	Other tuberculosis of intestines peritoneum and mesenteric glands tubercle bacilli found (in sputum) by microscopy	Other specified protozoal intestinal diseases	Other tuberculosis of intestines peritoneum and mesenteric glands tubercle bacilli not found by bacteriological examination but tuberculosis confirmed histologically	Other tuberculosis of intestines peritoneum and mesenteric glands bacteriological or histological examination unknown (at present)	Other tuberculosis of intestines peritoneum and mesenteric glands tubercle bacilli not found by bacteriological or histological examination but tuberculosis confirmed by other methods [inoculation of animals]	Amebic liver abscess	Tuberculous peritonitis tubercle bacilli not found (in sputum) by microscopy but found by bacterial culture	Blastomycosis	Tuberculous peritonitis tubercle bacilli not found by bacteriological examination but tuberculosis confirmed histologically	Tuberculous peritonitis tubercle bacilli found (in sputum) by microscopy	Ancylostomiasis and necatoriasis unspecified	Other tuberculosis of intestines peritoneum and mesenteric glands bacteriological or histological examination not done	Other specified miliary tuberculosis tubercle bacilli not found (in sputum) by microscopy but found by bacterial culture	Other specified shigella infections	Miliary tuberculosis unspecified tubercle bacilli not found (in sputum) by microscopy but found by bacterial culture	Strongyloidiasis	Intestinal infection due to yersinia enterocolitica	Intestinal helminthiasis unspecified	Acute miliary tuberculosis tubercle bacilli not found (in sputum) by microscopy but found by bacterial culture	Tuberculous peritonitis tubercle bacilli not found by bacteriological or histological examination but tuberculosis confirmed by other methods [inoculation of animals]	Miliary tuberculosis unspecified tubercle bacilli not found by bacteriological examination but tuberculosis confirmed histologically	Tuberculous laryngitis tubercle bacilli found (in sputum) by microscopy	Intestinal infection due to other intestinal E coli infections	Infection by Histoplasma capsulatum without mention of manifestation	Other specified pulmonary tuberculosis tubercle bacilli not found (in sputum) by microscopy but found by bacterial culture	Tuberculous pneumonia [any form] tubercle bacilli not found by bacteriological or histological examination but tuberculosis confirmed by other methods [inoculation of animals]	Acute miliary tuberculosis tubercle bacilli found (in sputum) by microscopy	Acute miliary tuberculosis tubercle bacilli not found by bacteriological or histological examination but tuberculosis confirmed by other methods [inoculation of animals]	Amebic nondysenteric colitis	Tuberculosis of peripheral lymph nodes tubercle bacilli not found by bacteriological examination but tuberculosis confirmed histologically	Miliary tuberculosis unspecified tubercle bacilli found (in sputum) by microscopy	Pulmonary tuberculosis unspecified tubercle bacilli not found by bacteriological examination but tuberculosis confirmed histologically	Giardiasis	Abdominal actinomycotic infection	Tuberculous peritonitis bacteriological or histological examination unknown (at present)	Shigella dysenteriae	Other specified pulmonary tuberculosis tubercle bacilli found (in sputum) by microscopy	Tuberculous peritonitis unspecified	Paratyphoid fever unspecified	Infection by Histoplasma capsulatum other	Coccidiosis	Echinococcosis unspecified of liver	Ascariasis	Other specified miliary tuberculosis unspecified	Tuberculosis of peripheral lymph nodes tubercle bacilli found (in sputum) by microscopy
Amebiasis unspecified	Other specified protozoal intestinal diseases	Amebic infection of other sites	Intestinal parasitism unspecified	Blastomycosis	Other specified shigella infections	Giardiasis	Amebic liver abscess	Other tuberculosis of intestines peritoneum and mesenteric glands unspecified	Other tuberculosis of intestines peritoneum and mesenteric glands bacteriological or histological examination unknown (at present)	Other tuberculosis of intestines peritoneum and mesenteric glands tubercle bacilli not found (in sputum) by microscopy but found by bacterial culture	Intestinal infection due to yersinia enterocolitica	Intestinal infection due to other intestinal E coli infections	Shigella dysenteriae	Strongyloidiasis	Other tuberculosis of intestines peritoneum and mesenteric glands tubercle bacilli found (in sputum) by microscopy	Tuberculous peritonitis tubercle bacilli not found (in sputum) by microscopy but found by bacterial culture	Intestinal helminthiasis unspecified	Intestinal infection due to E coli unspecified	Shigella flexneri	Other tuberculosis of intestines peritoneum and mesenteric glands tubercle bacilli not found by bacteriological or histological examination but tuberculosis confirmed by other methods [inoculation of animals]	Salmonella infection unspecified	Enterobiasis	Shigella sonnei	Typhoid fever	Infection by Histoplasma capsulatum other	Miliary tuberculosis unspecified unspecified	Spirochetal infection unspecified	Other tuberculosis of intestines peritoneum and mesenteric glands tubercle bacilli not found by bacteriological examination but tuberculosis confirmed histologically	Cryptosporidiosis	Amebic nondysenteric colitis	Shigellosis unspecified	Miliary tuberculosis unspecified tubercle bacilli not found (in sputum) by microscopy but found by bacterial culture	Echinococcosis unspecified of liver	Ascariasis	Other tuberculosis of intestines peritoneum and mesenteric glands bacteriological or histological examination not done	Tuberculous peritonitis tubercle bacilli not found by bacteriological examination but tuberculosis confirmed histologically	Postdysenteric arthropathy site unspecified	Coccidiosis	Brucellosis unspecified	Acute miliary tuberculosis tubercle bacilli not found (in sputum) by microscopy but found by bacterial culture	Paratyphoid fever A	Ancylostomiasis and necatoriasis unspecified	Acute miliary tuberculosis tubercle bacilli not found by bacteriological or histological examination but tuberculosis confirmed by other methods [inoculation of animals]	Hepatitis in other infectious diseases classified elsewhere	Tuberculous peritonitis unspecified	Histoplasmosis unspecified other	Other specified viral hepatitis without mention of hepatic coma	Other specified salmonella infections	Disease of spleen unspecified
Balantidiasis	Balanitis xerotica obliterans	Benign neoplasm of penis	Urethral abscess	Neoplasm of uncertain behavior of other and unspecified male genital organs	Urethral stricture due to unspecified infection	Other inflammatory disorders of male genital organs	Other inflammatory disorders of penis	Infected hydrocele	Orchitis epididymitis and epididymo-orchitis with abscess	Malignant neoplasm of glans penis	Atrophy of prostate	Prostatocystitis	Malignant neoplasm of prepuce	Balanoposthitis	Infection and inflammatory reaction due to other genitourinary device implant and graft	Other penile anomalies	Other specified causes of urethral stricture	Hidden penis	Fracture of corpus cavernosum penis	Redundant prepuce and phimosis	Malignant neoplasm of penis part unspecified	Diphtheritic cystitis	Malignant neoplasm of body of penis	Seminal vesiculitis	Other urethritis	Chancroid	Other specified inflammatory diseases of prostate	Benign neoplasm of urethra	Stress incontinence male	Vascular disorders of male genital organs	Urethral diverticulum	Abscess of prostate	Personal history of malignant neoplasm of other male genital organs	Other specified disorders of penis	Carcinoma in situ of penis	Other orchitis epididymitis and epididymo-orchitis without mention of abscess	Other injury of external genitals	Malignant neoplasm of urethra	Other specified types of hydrocele	Routine or ritual circumcision	Scrotal transposition	Neoplasm of uncertain behavior of other and unspecified urinary organs	Influenza due to identified 2009 H1N1 influenza virus with other manifestations	Urethral fistula	Atrophy of testis	Foreign body in penis	Retrograde ejaculation	Mechanical complication of unspecified genitourinary device implant and graft	Blister of trunk infected
Giardiasis	Cryptosporidiosis	Shigella flexneri	Other specified shigella infections	Shigellosis unspecified	Other specified protozoal intestinal diseases	Intestinal parasitism unspecified	Strongyloidiasis	Human immunodeficiency virus type 2 [HIV-2]	Blastomycosis	Histoplasmosis unspecified without mention of manifestation	Kaposis sarcoma skin	Kaposis sarcoma gastrointestinal sites	Kaposis sarcoma unspecified site	Shigella sonnei	Kaposis sarcoma other specified sites	Disseminated due to other mycobacteria	Coccidiosis	Molluscum contagiosum	Amebiasis unspecified	Miliary tuberculosis unspecified unspecified	Intestinal infection due to campylobacter	Histoplasmosis unspecified other	Salmonella infection unspecified	Diarrhea of presumed infectious origin	Kaposis sarcoma lung	Other tuberculosis of intestines peritoneum and mesenteric glands unspecified	Enteritis due to other viral enteritis	Infection by Histoplasma capsulatum other	Pneumocystosis	Pulmonary tuberculosis unspecified tubercle bacilli not found by bacteriological or histological examination but tuberculosis confirmed by other methods [inoculation of animals]	Other specified miliary tuberculosis tubercle bacilli not found (in sputum) by microscopy but found by bacterial culture	Toxoplasmosis unspecified	Chorioretinitis unspecified	Cytomegaloviral disease	Viremia unspecified	Kaposis sarcoma lymph nodes	Miliary tuberculosis unspecified tubercle bacilli found (in sputum) by microscopy	Other specified infectious and parasitic diseases	Candidal enteritis	Kaposis sarcoma soft tissue	Human immunodeficiency virus [HIV] disease	Enteritis due to enterovirus nec	Bacterial enteritis unspecified	Shigella dysenteriae	Ancylostomiasis and necatoriasis unspecified	Miliary tuberculosis unspecified tubercle bacilli not found (in sputum) by microscopy but found by bacterial culture	Typhoid fever	Amebic infection of other sites	Toxoplasmosis of other specified sites
Coccidiosis	Infection by Histoplasma capsulatum other	Infection by Histoplasma capsulatum pneumonia	Histoplasmosis unspecified without mention of manifestation	Histoplasmosis unspecified pneumonia	Acute miliary tuberculosis tubercle bacilli found (in sputum) by microscopy	Histoplasmosis unspecified other	Miliary tuberculosis unspecified tubercle bacilli found (in sputum) by microscopy	Acute miliary tuberculosis tubercle bacilli not found (in sputum) by microscopy but found by bacterial culture	Miliary tuberculosis unspecified unspecified	Other specified miliary tuberculosis tubercle bacilli not found (in sputum) by microscopy but found by bacterial culture	Tuberculosis of peripheral lymph nodes tubercle bacilli not found by bacteriological examination but tuberculosis confirmed histologically	Miliary tuberculosis unspecified tubercle bacilli not found by bacteriological examination but tuberculosis confirmed histologically	Multisystemic disseminated toxoplasmosis	Other specified miliary tuberculosis tubercle bacilli found (in sputum) by microscopy	Miliary tuberculosis unspecified tubercle bacilli not found (in sputum) by microscopy but found by bacterial culture	Tuberculosis of peripheral lymph nodes tubercle bacilli not found (in sputum) by microscopy but found by bacterial culture	Other specified miliary tuberculosis unspecified	Other specified protozoal intestinal diseases	Other tuberculosis of intestines peritoneum and mesenteric glands tubercle bacilli not found (in sputum) by microscopy but found by bacterial culture	Tuberculosis of peripheral lymph nodes tubercle bacilli found (in sputum) by microscopy	Miliary tuberculosis unspecified tubercle bacilli not found by bacteriological or histological examination but tuberculosis confirmed by other methods [inoculation of animals]	Infection by Histoplasma capsulatum without mention of manifestation	Kaposis sarcoma lymph nodes	Tuberculosis of peripheral lymph nodes unspecified	Kaposis sarcoma soft tissue	Other tuberculosis of intestines peritoneum and mesenteric glands tubercle bacilli found (in sputum) by microscopy	Pulmonary tuberculosis unspecified bacteriological or histological examination not done	Disseminated chorioretinitis unspecified	Other primary progressive tuberculosis tubercle bacilli found (in sputum) by microscopy	Other specified pulmonary tuberculosis tubercle bacilli found (in sputum) by microscopy	Kaposis sarcoma lung	Strongyloidiasis	Tuberculosis of intrathoracic lymph nodes unspecified	Other specified pulmonary tuberculosis tubercle bacilli not found (in sputum) by microscopy but found by bacterial culture	Blastomycosis	Other specified miliary tuberculosis tubercle bacilli not found by bacteriological or histological examination but tuberculosis confirmed by other methods [inoculation of animals]	Pneumonitis due to toxoplasmosis	Human immunodeficiency virus type 2 [HIV-2]	Ancylostomiasis and necatoriasis unspecified	Tuberculous pneumonia [any form] tubercle bacilli not found by bacteriological or histological examination but tuberculosis confirmed by other methods [inoculation of animals]	Tuberculous meningitis tubercle bacilli found (in sputum) by microscopy	Pulmonary tuberculosis unspecified tubercle bacilli not found by bacteriological examination but tuberculosis confirmed histologically	Kaposis sarcoma other specified sites	Kaposis sarcoma palate	Tuberculous pneumonia [any form] tubercle bacilli not found (in sputum) by microscopy but found by bacterial culture	Giardiasis	Tuberculous pleurisy tubercle bacilli found (in sputum) by microscopy	Pulmonary tuberculosis unspecified tubercle bacilli not found by bacteriological or histological examination but tuberculosis confirmed by other methods [inoculation of animals]	Tuberculous pneumonia [any form] unspecified
Intestinal trichomoniasis	Epidemic vomiting syndrome	Simple type schizophrenia in remission	Specific academic or work inhibition	Other adjustment reactions with predominant disturbance of other emotions	Fissure of nipple	Insomnia due to mental disorder	Circadian rhythm sleep disorder shift work type	Encopresis	Malignant neoplasm of female genital organ site unspecified	Benign carcinoid tumor of the jejunum	Malignant neoplasm of parametrium	Acute peptic ulcer of unspecified site with perforation with obstruction	Unspecified fistula involving female genital tract	Malignant neoplasm of uterine adnexa unspecified site	Malignant neoplasm of Meckels diverticulum	Family disruption due to parent-child estrangement	Need for prophylactic vaccination and inoculation against typhoid-paratyphoid alone [TAB]	Peripheral T cell lymphoma intra-abdominal lymph nodes	Pregnancy examination or test pregnancy unconfirmed	Undersocialized conduct disorder aggressive type moderate	Large cell lymphoma intra-abdominal lymph nodes	Disorganized type schizophrenia in remission	V724	Vomiting of fecal matter	Deep transverse arrest and persistent occipitoposterior position unspecified as to episode of care or not applicable	Adult emotional-psychological abuse	Unspecified noninflammatory disorder of vagina	Malignant carcinoid tumor of the appendix	Letterer-siwe disease lymph nodes of inguinal region and lower limb	Ego-dystonic sexual orientation	Encounter for emergency contraceptive counseling and prescription	Benign carcinoid tumor of the large intestine unspecified portion	V268	Incomplete defecation	Schistosomiasis due to schistosoma mansoni	Fetishism	Other threatened labor unspecified as to episode of care or not applicable	Unspecified malignant neoplasm of skin of upper limb including shoulder	Malignant neoplasm of other specified sites of female genital organs	Psychogenic dysuria	Bipolar I disorder single manic episode mild	Benign carcinoid tumor of the appendix	Malignant carcinoid tumor of the rectum	Secondary neuroendocrine tumor of peritoneum	One eye: moderate vision impairment; other eye: near-normal vision	Unspecified disorder of coccyx	Insomnia due to medical condition classified elsewhere	Large cell lymphoma intrapelvic lymph nodes	Surveillance of other contraceptive method
Cryptosporidiosis	Giardiasis	Kaposis sarcoma skin	Kaposis sarcoma gastrointestinal sites	Human immunodeficiency virus type 2 [HIV-2]	Kaposis sarcoma other specified sites	Kaposis sarcoma unspecified site	Shigella flexneri	Disseminated due to other mycobacteria	Chorioretinitis unspecified	Other specified shigella infections	Pneumocystosis	Shigellosis unspecified	Histoplasmosis unspecified other	Other specified protozoal intestinal diseases	Strongyloidiasis	Enteritis due to other viral enteritis	Kaposis sarcoma lung	Toxoplasmosis of other specified sites	Coccidiosis	Histoplasmosis unspecified without mention of manifestation	Miliary tuberculosis unspecified unspecified	Kaposis sarcoma soft tissue	Molluscum contagiosum	Toxoplasmosis unspecified	Shigella sonnei	Kaposis sarcoma lymph nodes	Human immunodeficiency virus [HIV] disease	Intestinal parasitism unspecified	Cytomegaloviral disease	Miliary tuberculosis unspecified tubercle bacilli found (in sputum) by microscopy	Cryptococcal meningitis	Diarrhea of presumed infectious origin	Viremia unspecified	Other tuberculosis of intestines peritoneum and mesenteric glands unspecified	Cryptococcosis	Pulmonary tuberculosis unspecified tubercle bacilli found (in sputum) by microscopy	Infection by Histoplasma capsulatum other	Blastomycosis	Meningoencephalitis due to toxoplasmosis	Herpetic infection of penis	Amebiasis unspecified	Progressive multifocal leukoencephalopathy	Other specified pulmonary tuberculosis tubercle bacilli found (in sputum) by microscopy	Dysplasia of anus	Other specified viral warts	Candidal enteritis	Intestinal infection due to campylobacter	Disseminated chorioretinitis unspecified	Other specified infectious and parasitic diseases
Cyclosporiasis	Nodular episcleritis	Plicated tongue	Unspecified secondary syphilis	Other immunoproliferative neoplasms in remission	Unspecified slow virus infection of central nervous system	Other specified viral warts	Herpes simplex with unspecified complication	Cancrum oris	Antidepressant type abuse episodic	Arthropathy in Behcets syndrome pelvic region and thigh	Acute swimmers ear	Parapsoriasis	Syphilis of liver	Condyloma acuminatum	Herpes zoster with unspecified complication	Mycosis fungoides spleen	Other primary syphilis	Other symptoms referable to joint upper arm	Transient disorder of initiating or maintaining sleep	Cholinergic urticaria	Leukemic reticuloendotheliosis intra-abdominal lymph nodes	Family disruption due to return of family member from military deployment	Other and unspecified malignant neoplasms of lymphoid and histiocytic tissue lymph nodes of axilla and upper limb	Syphilitic disseminated retinochoroiditis	Hallucinogen abuse episodic	Other genital herpes	Inclusion conjunctivitis	Hemarthrosis hand	1738	Hodgkins disease unspecified type lymph nodes of inguinal region and lower limb	Syphilis of bone	Leishmaniasis unspecified	Hodgkins disease unspecified type intrapelvic lymph nodes	Benign neoplasm of male genital organ site unspecified	Viral warts unspecified	Other specified dermatoses	Polyclonal hypergammaglobulinemia	3230	Foot and mouth disease	Arthropathy in Behcets syndrome lower leg	Chronic gingivitis non-plaque induced	Ulceration of vulva in diseases classified elsewhere	Syphilis unspecified	Allergic arthritis lower leg	Rheumatism unspecified and fibrositis	Lichenification and lichen simplex chronicus	Late congenital syphilis latent	Dysplasia of anus	Chancroid
Other specified protozoal intestinal diseases	Intestinal parasitism unspecified	Other specified shigella infections	Amebiasis unspecified	Giardiasis	Coccidiosis	Shigella flexneri	Blastomycosis	Other tuberculosis of intestines peritoneum and mesenteric glands tubercle bacilli not found (in sputum) by microscopy but found by bacterial culture	Amebic infection of other sites	Strongyloidiasis	Cryptosporidiosis	Infection by Histoplasma capsulatum other	Other tuberculosis of intestines peritoneum and mesenteric glands unspecified	Miliary tuberculosis unspecified unspecified	Shigellosis unspecified	Other specified miliary tuberculosis tubercle bacilli not found (in sputum) by microscopy but found by bacterial culture	Other tuberculosis of intestines peritoneum and mesenteric glands tubercle bacilli found (in sputum) by microscopy	Other tuberculosis of intestines peritoneum and mesenteric glands tubercle bacilli not found by bacteriological or histological examination but tuberculosis confirmed by other methods [inoculation of animals]	Shigella sonnei	Shigella dysenteriae	Spirochetal infection unspecified	Histoplasmosis unspecified without mention of manifestation	Intestinal helminthiasis unspecified	Amebic liver abscess	Amebic nondysenteric colitis	Ancylostomiasis and necatoriasis unspecified	Miliary tuberculosis unspecified tubercle bacilli found (in sputum) by microscopy	Other tuberculosis of intestines peritoneum and mesenteric glands tubercle bacilli not found by bacteriological examination but tuberculosis confirmed histologically	Secondary syphilis of skin or mucous membranes	Miliary tuberculosis unspecified tubercle bacilli not found (in sputum) by microscopy but found by bacterial culture	Other tuberculosis of intestines peritoneum and mesenteric glands bacteriological or histological examination unknown (at present)	Ascariasis	Multisystemic disseminated toxoplasmosis	Other specified pulmonary tuberculosis tubercle bacilli not found (in sputum) by microscopy but found by bacterial culture	Acute miliary tuberculosis tubercle bacilli found (in sputum) by microscopy	Salmonella infection unspecified	Kaposis sarcoma lymph nodes	Other specified miliary tuberculosis tubercle bacilli not found by bacteriological examination but tuberculosis confirmed histologically	Kaposis sarcoma other specified sites	Tuberculosis of peripheral lymph nodes tubercle bacilli found (in sputum) by microscopy	Kaposis sarcoma gastrointestinal sites	Kaposis sarcoma soft tissue	Enterobiasis	Intestinal infection due to yersinia enterocolitica	Miliary tuberculosis unspecified bacteriological or histological examination unknown (at present)	Dysplasia of anus	Tuberculous peritonitis tubercle bacilli not found by bacteriological examination but tuberculosis confirmed histologically	Other primary progressive tuberculosis tubercle bacilli found (in sputum) by microscopy	Other specified retrovirus
Unspecified protozoal intestinal disease	Intestinal infection due to yersinia enterocolitica	Congenital hypertrophic pyloric stenosis	Shigella sonnei	Other specified protozoal intestinal diseases	Eosinophilic colitis	Galactosemia	Other specified constitutional states in development	Intestinal helminthiasis unspecified	Observation for childhood or adolescent antisocial behavior	Cestode infection unspecified	Staphylococcal food poisoning	Conjoined twins	Hereditary fructose intolerance	Unspecified anomaly of ear with impairment of hearing	Other deficiency of humoral immunity	Childhood disintegrative disorder current or active state	Low birth weight status less than 500 grams	Disorganized type schizophrenia subchronic with acute exacerbation	Enterobiasis	Colic	Enteritis due to enterovirus nec	Unspecified disorder of iris and ciliary body	Personal history of (corrected) congenital malformations of respiratory system	Agenesis of uterus	Cocaine affecting fetus or newborn via placenta or breast milk	Longitudinal deficiency carpals or metacarpals complete or partial (with or without incomplete phalangeal deficiency)	Generalized vaccinia as a complication of medical care not elsewhere classified	Enteritis due to adenovirus	Intestinal infection due to other gram-negative bacteria	Unspecified noxious substance affecting fetus or newborn via placenta or breast milk	Shigella flexneri	Retractile testis	Toxic effect of mushrooms eaten as food	Other disorders of plasma protein metabolism	Erosion unspecified	Erythema infectiosum (fifth disease)	Echo virus infection in conditions classified elsewhere and of unspecified site	Intestinal infection due to other organisms	Superficial foreign body (splinter) of foot and toe(s) without major open wound and without mention of infection	Other transposition of great vessels	Other lichen not elsewhere classified	Coxsackie myocarditis	Taeniasis unspecified	Foreign body in mouth	Intestinal parasitism unspecified	Open fracture of mandible symphysis of body	Chronic viral hepatitis B without mention of hepatic coma with hepatitis delta	Atresia and stenosis of small intestine	Excessive crying of infant (baby)
Intestinal infection due to E coli unspecified	Intestinal infection due to other intestinal E coli infections	Intestinal infection due to enterohemorrhagic E coli	Shigellosis unspecified	Salmonella gastroenteritis	Intestinal infection due to other gram-negative bacteria	Intestinal infection due to campylobacter	Intestinal infection due to yersinia enterocolitica	Salmonella infection unspecified	Amebiasis unspecified	Intestinal infection due to other anaerobes	Enterobiasis	Other specified shigella infections	Shigella dysenteriae	Colitis enteritis and gastroenteritis of presumed infectious origin	Shigella sonnei	Infectious diarrhea	Other bacterial food poisoning	Intestinal parasitism unspecified	Diarrhea of presumed infectious origin	Typhoid fever	Bacterial enteritis unspecified	Infectious colitis enteritis and gastroenteritis	Candidal enteritis	Portal pyemia	Paratyphoid fever A	Intestinal infection due to enterotoxigenic E coli	Other specified salmonella infections	Shigella flexneri	Appendicitis unqualified	Ulcerative (chronic) enterocolitis	Other specified protozoal intestinal diseases	Ulcerative (chronic) proctosigmoiditis	Intestinal infection due to other organisms	Postdysenteric arthropathy site unspecified	Giardiasis	Shiga toxin-producing Escherichia coli [E coli] (STEC) O157	Amebic liver abscess	Amebic infection of other sites	Blastomycosis	Pseudopolyposis of colon	Intestinal infection due to pseudomonas	Intestinal helminthiasis unspecified	Intestinal infection due to proteus (mirabilis) (morganii)	Nonspecific mesenteric lymphadenitis	Schistosomiasis due to schistosoma mansoni	Postdysenteric arthropathy multiple sites	V185	Other localized salmonella infections	Universal ulcerative (chronic) colitis
Intestinal infection due to enteropathogenic E coli	Other bacterial food poisoning	Shigellosis unspecified	Shigella dysenteriae	Intestinal infection due to other intestinal E coli infections	Intestinal infection due to other gram-negative bacteria	Other specified shigella infections	Staphylococcal food poisoning	Shigella flexneri	Intestinal parasitism unspecified	Typhoid fever	Intestinal infection due to yersinia enterocolitica	Intestinal infection due to enterotoxigenic E coli	Postdysenteric arthropathy site unspecified	Paratyphoid fever A	Postdysenteric arthropathy multiple sites	Other specified protozoal intestinal diseases	Salmonella gastroenteritis	Bacterial enteritis unspecified	Femoral hernia with gangrene unilateral or unspecified (not specified as recurrent)	Amebic infection of other sites	Intestinal infection due to E coli unspecified	Tuberculosis of lung with cavitation bacteriological or histological examination not done	Diarrhea of presumed infectious origin	Tuberculous peritonitis tubercle bacilli not found by bacteriological examination but tuberculosis confirmed histologically	Giardiasis	Amebiasis unspecified	Spontaneous abortion complicated by metabolic disorder unspecified	Vascular complications of mesenteric artery	Infectious diarrhea	Shigella sonnei	Intestinal infection due to campylobacter	Other tuberculosis of intestines peritoneum and mesenteric glands tubercle bacilli not found (in sputum) by microscopy but found by bacterial culture	Enteritis due to enterovirus nec	Other specified salmonella infections	Colitis enteritis and gastroenteritis of presumed infectious origin	Malignant histiocytosis intrathoracic lymph nodes	Intestinal infection due to enterohemorrhagic E coli	Cryptosporidiosis	Carcinoma in situ of anus unspecified	Intestinal infection due to aerobacter aerogenes	Intestinal infection due to staphylococcus	Trachoma unspecified	Other specified miliary tuberculosis tubercle bacilli not found (in sputum) by microscopy but found by bacterial culture	Enterobiasis	Malignant neoplasm of lip unspecified inner aspect	Salmonella pneumonia	Salmonella meningitis	Other tuberculosis of intestines peritoneum and mesenteric glands tubercle bacilli not found by bacteriological or histological examination but tuberculosis confirmed by other methods [inoculation of animals]	Tuberculous peritonitis tubercle bacilli not found by bacteriological or histological examination but tuberculosis confirmed by other methods [inoculation of animals]
Intestinal infection due to enterotoxigenic E coli	Other specified shigella infections	Shigella sonnei	Intestinal infection due to other intestinal E coli infections	Intestinal infection due to enterohemorrhagic E coli	Shigella dysenteriae	Shigellosis unspecified	Intestinal parasitism unspecified	Shigella flexneri	Other bacterial food poisoning	Staphylococcal food poisoning	Blastomycosis	Giardiasis	Other specified salmonella infections	Intestinal infection due to yersinia enterocolitica	Intestinal infection due to other anaerobes	Intestinal infection due to E coli unspecified	Intestinal infection due to campylobacter	Intestinal infection due to other gram-negative bacteria	Diarrhea of presumed infectious origin	Paratyphoid fever A	Enteritis due to adenovirus	Typhoid fever	Enteritis due to enterovirus nec	Postdysenteric arthropathy site unspecified	Amebiasis unspecified	Other specified protozoal intestinal diseases	Cryptosporidiosis	Intestinal helminthiasis unspecified	Postdysenteric arthropathy multiple sites	Enterobiasis	Paratyphoid fever unspecified	Ulcerative (chronic) enterocolitis	Salmonella gastroenteritis	Pseudopolyposis of colon	Other tuberculosis of intestines peritoneum and mesenteric glands bacteriological or histological examination unknown (at present)	Intestinal infection due to other organisms	Hereditary fructose intolerance	Arrested development following protein-calorie malnutrition	Candidal enteritis	Infectious diarrhea	Intestinal infection due to enteropathogenic E coli	Bartters syndrome	Amebic nondysenteric colitis	Strongyloidiasis	Carnitine deficiency due to inborn errors of metabolism	Salmonella infection unspecified	Ancylostomiasis and necatoriasis unspecified	Ascariasis	Intestinal infection due to enteroinvasive E coli
Intestinal infection due to enteroinvasive E coli	Intestinal infection due to enterohemorrhagic E coli	Intestinal infection due to other intestinal E coli infections	Nephrotic syndrome with lesion of minimal change glomerulonephritis	Intestinal infection due to enterotoxigenic E coli	Intestinal infection due to E coli unspecified	Other constitutional aplastic anemia	Thrombotic microangiopathy	9996	Shigella dysenteriae	Acute kidney failure following labor and delivery postpartum condition or complication	Hemolytic-uremic syndrome	Hodgkins disease lymphocytic-histiocytic predominance lymph nodes of multiple sites	Hypertrophy of kidney	Nephrotic syndrome with other specified pathological lesion in kidney	2840	Acute glomerulonephritis with lesion of proliferative glomerulonephritis	Bilateral small kidneys	Intestinal infection due to other gram-negative bacteria	Nephrotic syndrome with lesion of proliferative glomerulonephritis	Other specified shigella infections	Shigella flexneri	Nephrotic syndrome with lesion of membranous glomerulonephritis	Other malignant secondary hypertension	Congenital and hereditary thrombocytopenic purpura	Shiga toxin-producing Escherichia coli [E coli] (STEC) O157	Hypertension secondary to renal disease complicating pregnancy childbirth and the puerperium delivered with mention of postpartum complication	Postural proteinuria	Hodgkins disease lymphocytic-histiocytic predominance unspecified site extranodal and solid organ sites	Other gouty nephropathy	Human herpesvirus 6 infection	Other bacterial food poisoning	Unspecified renal disease in pregnancy without mention of hypertension delivered with mention of postpartum complication	Acute pyelonephritis with lesion of renal medullary necrosis	Shigella sonnei	Hemoglobinuria due to hemolysis from external causes	Wiskott-aldrich syndrome	Hypertension secondary to renal disease complicating pregnancy childbirth and the puerperium postpartum condition or complication	Hypopigmentation of eyelid	Paratyphoid fever A	Hodgkins disease nodular sclerosis intra-abdominal lymph nodes	Gastrointestinal mucositis (ulcerative)	Other unspecified secondary hypertension	Hypertension secondary to renal disease complicating pregnancy childbirth and the puerperium delivered with or without mention of antepartum condition	Hemophagocytic syndromes	Shigellosis unspecified	Unspecified renal disease in pregnancy without mention of hypertension postpartum condition or complication	Other myeloid leukemia without mention of having achieved remission	Hemoglobinuria	Acute on chronic graft-versus-host disease
Intestinal infection due to enterohemorrhagic E coli	Intestinal infection due to other intestinal E coli infections	Intestinal infection due to E coli unspecified	Intestinal infection due to enteroinvasive E coli	Intestinal infection due to enterotoxigenic E coli	Shigella dysenteriae	Shigellosis unspecified	Shigella sonnei	Shigella flexneri	Enterobiasis	Other specified shigella infections	Shiga toxin-producing Escherichia coli [E coli] (STEC) O157	Hemolytic-uremic syndrome	Other deficiency of humoral immunity	Thrombotic microangiopathy	Typhoid fever	Enteritis due to adenovirus	Hemophagocytic syndromes	Other unspecified secondary hypertension	Intestinal infection due to yersinia enterocolitica	Amebiasis unspecified	Hereditary fructose intolerance	Salmonella gastroenteritis	Other bacterial food poisoning	Eosinophilic colitis	Enteritis due to rotavirus	Intestinal infection due to campylobacter	Unspecified constitutional state in development	Intestinal infection due to other gram-negative bacteria	Acute glomerulonephritis with lesion of proliferative glomerulonephritis	Personal history of underimmunization status	Congenital and hereditary thrombocytopenic purpura	Human herpesvirus 6 infection	Enteritis due to enterovirus nec	Low birth weight status 2000-2500 grams	Low birth weight status 1500-1999 grams	Nephrotic syndrome with lesion of minimal change glomerulonephritis	Intestinal parasitism unspecified	Arrested development following protein-calorie malnutrition	Carnitine deficiency due to inborn errors of metabolism	Salmonella infection unspecified	Other specified viral exanthemata	Postural proteinuria	Other constitutional aplastic anemia	Fussy infant (baby)	Leptospirosis unspecified	Body Mass Index pediatric 5th percentile to less than 85th percentile for age	Paratyphoid fever A	Intestinal infection due to aerobacter aerogenes	Adenovirus infection in conditions classified elsewhere and of unspecified site
Intestinal infection due to other intestinal E coli infections	Intestinal infection due to E coli unspecified	Intestinal infection due to enterohemorrhagic E coli	Shigellosis unspecified	Other specified shigella infections	Intestinal infection due to yersinia enterocolitica	Intestinal infection due to enterotoxigenic E coli	Shigella dysenteriae	Intestinal infection due to other gram-negative bacteria	Enterobiasis	Shigella sonnei	Amebiasis unspecified	Intestinal infection due to other anaerobes	Candidal enteritis	Amebic infection of other sites	Portal pyemia	Intestinal parasitism unspecified	Shigella flexneri	Other specified salmonella infections	Other bacterial food poisoning	Postdysenteric arthropathy site unspecified	Intestinal infection due to campylobacter	Blastomycosis	Diarrhea of presumed infectious origin	Amebic liver abscess	Ulcerative (chronic) enterocolitis	Salmonella infection unspecified	Enteritis due to adenovirus	Other deficiency of humoral immunity	Paratyphoid fever unspecified	Eosinophilic colitis	Typhoid fever	Intestinal infection due to other organisms	Other specified protozoal intestinal diseases	Schistosomiasis due to schistosoma mansoni	Salmonella gastroenteritis	Tuberculous peritonitis tubercle bacilli not found (in sputum) by microscopy but found by bacterial culture	Intestinal helminthiasis unspecified	Other localized salmonella infections	Intestinal infection due to pseudomonas	Shiga toxin-producing Escherichia coli [E coli] (STEC) O157	Colitis enteritis and gastroenteritis of presumed infectious origin	Other congenital anomalies of abdominal wall	Intestinal infection due to enteropathogenic E coli	Intestinal infection due to proteus (mirabilis) (morganii)	Giardiasis	Paratyphoid fever A	Abdominal actinomycotic infection	Enteritis due to enterovirus nec	Infectious diarrhea
Intestinal infection due to aerobacter aerogenes	Eosinophilic colitis	Shigella sonnei	Candidal enteritis	Shigella dysenteriae	Shigella flexneri	Hereditary fructose intolerance	Shigellosis unspecified	Other deficiency of humoral immunity	Allergic gastroenteritis and colitis	Intestinal infection due to other intestinal E coli infections	Enteritis due to adenovirus	Giardiasis	Cryptosporidiosis	Complications of transplanted intestine	Intestinal parasitism unspecified	Ascariasis	Enteritis due to rotavirus	Other specified shigella infections	Other specified protozoal intestinal diseases	Functional disorders of polymorphonuclear neutrophils	Schistosomiasis unspecified	Other congenital anomalies of abdominal wall	Low birth weight status 1500-1999 grams	Intestinal infection due to enterohemorrhagic E coli	Strongyloidiasis	Other deficiency of cell-mediated immunity	Intestinal infection due to enterotoxigenic E coli	Enteritis due to other viral enteritis	Congenital hypogammaglobulinemia	Nephrotic syndrome with lesion of minimal change glomerulonephritis	Eosinophilic gastroenteritis	Other bacterial food poisoning	Combined immunity deficiency	Enteritis due to enterovirus nec	Intestinal infection due to campylobacter	Atresia and stenosis of small intestine	Carrier or suspected carrier of other gastrointestinal pathogens	Low birth weight status 2000-2500 grams	Other specified disorders of carbohydrate transport and metabolism	Intestinal infection due to other gram-negative bacteria	Tropical sprue	Intestinal infection due to other organisms	Other specified anomalies of digestive system	Medullary cystic kidney	Amebic infection of other sites	Nezelofs syndrome	Ulcerative (chronic) enterocolitis	Amebiasis unspecified	Intestinal infection due to yersinia enterocolitica
Intestinal infection due to proteus (mirabilis) (morganii)	Intestinal infection due to other anaerobes	Intestinal infection due to other intestinal E coli infections	Other localized salmonella infections	Infection with microorganisms with resistance to multiple antimycobacterial agents	Intestinal infection due to E coli unspecified	Epispadias	Intestinal infection due to other gram-negative bacteria	Acute pyelonephritis with lesion of renal medullary necrosis	Other congenital anomalies of abdominal wall	Enteritis due to adenovirus	Infection with microorganisms with resistance to multiple quinolones and fluroquinolones	Intestinal infection due to other organisms	Other specified shigella infections	Intestinal infection due to staphylococcus	Atresia and stenosis of small intestine	Exstrophy of urinary bladder	Infection with microorganisms resistant to sulfonamides	Infection with microorganisms resistant to aminoglycosides	Intestinal infection due to yersinia enterocolitica	Complications of transplanted intestine	Intestinal helminthiasis unspecified	Intestinal infection due to pseudomonas	Cutaneous-vesicostomy	Candidal enteritis	Other bacterial food poisoning	Other specified salmonella infections	Unspecified obstructive defect of renal pelvis and ureter	Postdysenteric arthropathy site unspecified	Shigella dysenteriae	Infection with microorganisms resistant to macrolides	Infection with microorganisms resistant to tetracyclines	Personal history of other (corrected) congenital malformations of genitourinary system	Enterobiasis	Shigella sonnei	Chronic pyelonephritis with lesion of renal medullary necrosis	Dental sealant status	Eosinophilic colitis	Paratyphoid fever A	Unspecified infection of bone pelvic region and thigh	Cutaneous diphtheria	Unspecified anomaly of genital organs	Infection with microorganisms without mention of resistance to multiple antimycobacterial agents	Urethral stricture due to unspecified infection	Transverse deficiency of lower limb	Urethral abscess	Vesicoureteral reflux with reflux nephropathy unilateral	Tuberculous peritonitis tubercle bacilli not found (in sputum) by microscopy but found by bacterial culture	Shigellosis unspecified	Spina bifida without mention of hydrocephalus unspecified region
Intestinal infection due to staphylococcus	Intestinal infection due to pseudomonas	Intestinal infection due to other organisms	Candidal enteritis	Shigellosis unspecified	Intestinal infection due to other anaerobes	Infection with microorganisms resistant to macrolides	Intestinal infection due to other gram-negative bacteria	Shigella flexneri	Other specified shigella infections	Giardiasis	Intestinal infection due to other intestinal E coli infections	Salmonella gastroenteritis	Shigella sonnei	Cryptosporidiosis	Ulcerative (chronic) enterocolitis	Bacterial enteritis unspecified	6951	Toxic gastroenteritis and colitis	Other bacterial food poisoning	Other pyoderma	Intestinal infection due to proteus (mirabilis) (morganii)	5672	Herpetic gingivostomatitis	Intestinal infection due to campylobacter	Infection with microorganisms resistant to tetracyclines	2880	Methicillin susceptible pneumonia due to Staphylococcus aureus	Strongyloidiasis	Infection with microorganisms without mention of resistance to multiple antimycobacterial agents	Blastomycosis	Infection and inflammatory reaction due to other vascular device implant and graft	Carcinoma in situ of other specified sites of skin	Diseases of lips	Diarrhea of presumed infectious origin	Enteritis due to rotavirus	Intestinal parasitism unspecified	5678	Intestinal infection due to E coli unspecified	Other specified salmonella infections	Ulcerative (chronic) ileocolitis	Abnormal sputum	Cellulitis and abscess of buttock	Ulcerative (chronic) proctosigmoiditis	Shigella dysenteriae	Pseudopolyposis of colon	Infection by dematiacious fungi [Phaehyphomycosis]	Bacteremia	V185	Postdysenteric arthropathy site unspecified
Intestinal infection due to pseudomonas	Candidal enteritis	Intestinal infection due to other organisms	Intestinal infection due to staphylococcus	Intestinal infection due to other anaerobes	Enteritis due to adenovirus	Complications of transplanted intestine	Other congenital anomalies of abdominal wall	Intestinal infection due to other gram-negative bacteria	Disseminated candidiasis	Enteritis due to rotavirus	Shigellosis unspecified	Toxic gastroenteritis and colitis	Staphylococcal septicemia unspecified	Intestinal infection due to other intestinal E coli infections	Hirschsprungs disease and other congenital functional disorders of colon	Other staphylococcal septicemia	Enteritis due to other viral enteritis	Other and unspecified mycoses	Cryptosporidiosis	Herpetic gingivostomatitis	2554	Ulcerative (chronic) ileocolitis	Ulcerative (chronic) enterocolitis	V461	Pneumonia due to adenovirus	Ulcerative (chronic) proctosigmoiditis	Diaper or napkin rash	Atresia and stenosis of small intestine	Intestinal infection due to E coli unspecified	Giardiasis	5672	2880	Septicemia due to serratia	Organ or tissue replaced by transplant intestines	Pneumonia due to other specified organism	Shigella sonnei	Other impaction of intestine	Combined immunity deficiency	Pneumonia due to other specified bacteria	Other ulcerative colitis	Cytomegaloviral disease	7583	Intestinal infection due to Clostridium difficile	Universal ulcerative (chronic) colitis	Other deficiency of humoral immunity	Eosinophilic colitis	Septicemia due to anaerobes	Other candidiasis of other specified sites	Adenovirus infection in conditions classified elsewhere and of unspecified site
Intestinal infection due to campylobacter	Salmonella gastroenteritis	Infectious diarrhea	Diarrhea of presumed infectious origin	Colitis enteritis and gastroenteritis of presumed infectious origin	Bacterial enteritis unspecified	Infectious colitis enteritis and gastroenteritis	Shigellosis unspecified	Intestinal infection due to other organism not elsewhere classified	Giardiasis	Shigella sonnei	Other and unspecified noninfectious gastroenteritis and colitis	Food poisoning unspecified	Enteritis due to rotavirus	Shigella flexneri	Intestinal infection due to E coli unspecified	Other specified shigella infections	Enteritis due to other viral enteritis	Nonspecific mesenteric lymphadenitis	Salmonella infection unspecified	Intestinal infection due to other gram-negative bacteria	Other bacterial food poisoning	Intestinal parasitism unspecified	Universal ulcerative (chronic) colitis	Ulcerative (chronic) proctosigmoiditis	Intestinal infection due to yersinia enterocolitica	Staphylococcal food poisoning	Intestinal infection due to other intestinal E coli infections	Cryptosporidiosis	Left-sided ulcerative (chronic) colitis	Pseudopolyposis of colon	Enteritis due to enterovirus nec	Typhoid fever	Other specified protozoal intestinal diseases	Infectious mononucleosis	Ulcerative (chronic) enterocolitis	Shigella dysenteriae	Intestinal infection due to enterotoxigenic E coli	Toxic gastroenteritis and colitis	Other ulcerative colitis	Viremia unspecified	Ulcerative (chronic) proctitis	Influenza with other manifestations	Regional enteritis of large intestine	Other specified diseases due to viruses	Appendicitis unqualified	Enteritis due to norwalk virus	Amebiasis unspecified	Viral exanthem unspecified	Anal fissure
Intestinal infection due to yersinia enterocolitica	Intestinal infection due to other intestinal E coli infections	Other bacterial food poisoning	Shigella sonnei	Shigella dysenteriae	Enterobiasis	Amebiasis unspecified	Blastomycosis	Staphylococcal food poisoning	Intestinal parasitism unspecified	Paratyphoid fever A	Enteritis due to enterovirus nec	Amebic infection of other sites	Other specified salmonella infections	Intestinal infection due to E coli unspecified	Other specified shigella infections	Intestinal infection due to other gram-negative bacteria	Salmonella infection unspecified	Typhoid fever	Eosinophilic colitis	Other specified protozoal intestinal diseases	Paratyphoid fever unspecified	Intestinal infection due to campylobacter	Shigella flexneri	Salmonella gastroenteritis	Shigellosis unspecified	Postdysenteric arthropathy multiple sites	Intestinal helminthiasis unspecified	Hyperplasia of appendix (lymphoid)	Enteritis due to adenovirus	Intestinal infection due to enterotoxigenic E coli	Postdysenteric arthropathy site unspecified	Bacterial enteritis unspecified	Colic	Other localized salmonella infections	Amebic liver abscess	Intestinal infection due to enterohemorrhagic E coli	Infectious diarrhea	Bilious emesis	Nonspecific mesenteric lymphadenitis	Amebic nondysenteric colitis	Other deficiency of humoral immunity	Giardiasis	Intestinal infection due to other anaerobes	Other lichen not elsewhere classified	Gastroschisis	Ascariasis	Other tuberculosis of intestines peritoneum and mesenteric glands bacteriological or histological examination unknown (at present)	Colitis enteritis and gastroenteritis of presumed infectious origin	Echinococcosis unspecified of liver
Intestinal infection due to Clostridium difficile	Candidiasis of other urogenital sites	Disseminated candidiasis	Other and unspecified mycoses	Septicemia due to pseudomonas	Pneumonia due to other gram-negative bacteria	Pneumonia due to Klebsiella pneumoniae	Pneumonia due to escherichia coli [E coli]	Other specified septicemias	Hyperosmolality and-or hypernatremia	Streptococcal septicemia	Other septicemia due to gram-negative organisms	Other staphylococcal septicemia	Pneumonia due to Pseudomonas	Other candidiasis of other specified sites	Unspecified protein-calorie malnutrition	Septic shock	Septicemia due to anaerobes	Severe sepsis	Staphylococcal septicemia unspecified	Candidiasis of lung	Candidiasis of mouth	Unspecified septicemia	Pneumonitis due to inhalation of food or vomitus	Nutritional marasmus	Kwashiorkor	Alkalosis	Defibrination syndrome	Acute kidney failure with lesion of tubular necrosis	Dependence on respirator status	Pressure ulcer lower back	Friedlanders bacillus infection in conditions classified elsewhere and of unspecified site	Acidosis	Septicemia due to gram-negative organism unspecified	Mechanical complication of gastrostomy	Methicillin susceptible pneumonia due to Staphylococcus aureus	Other and unspecified infection due to central venous catheter	Methicillin resistant pneumonia due to Staphylococcus aureus	Other protein-calorie malnutrition	Streptococcus infection in conditions classified elsewhere and of unspecified site streptococcus group D [Enterococcus]	Unspecified pleural effusion	Infection and inflammatory reaction due to other vascular device implant and graft	Pressure ulcer stage III	Pseudomonas infection in conditions classified elsewhere and of unspecified site	Acute respiratory failure	Pneumonia due to other specified organism	Other shock without mention of trauma	Encephalopathy unspecified	Mixed acid-base balance disorder	Candidiasis of unspecified site
Intestinal infection due to other anaerobes	Candidal enteritis	Intestinal infection due to other organisms	Intestinal infection due to other intestinal E coli infections	Intestinal infection due to other gram-negative bacteria	Other specified shigella infections	Intestinal infection due to E coli unspecified	Intestinal infection due to pseudomonas	Blastomycosis	Intestinal infection due to enterotoxigenic E coli	Intestinal infection due to staphylococcus	Mycosis fungoides intra-abdominal lymph nodes	Intestinal infection due to proteus (mirabilis) (morganii)	Acute or unspecified pelvic peritonitis female	Enteritis due to adenovirus	Portal pyemia	Other specified salmonella infections	Intestinal parasitism unspecified	Shigella sonnei	Salmonella infection unspecified	Peritonitis in infectious diseases classified elsewhere	Intestinal infection due to yersinia enterocolitica	Shigellosis unspecified	5672	Shigella flexneri	Giardiasis	Appendicitis unqualified	Other deficiency of cell-mediated immunity	Other specified protozoal intestinal diseases	Shigella dysenteriae	Infection with microorganisms without mention of resistance to multiple antimycobacterial agents	Postdysenteric arthropathy site unspecified	Intestinal helminthiasis unspecified	Enterobiasis	5678	Amebic infection of other sites	Salmonella gastroenteritis	Other bacterial food poisoning	Other congenital anomalies of abdominal wall	Complications of transplanted intestine	Acute parametritis and pelvic cellulitis	Intestinal infection due to campylobacter	Tuberculous peritonitis tubercle bacilli not found (in sputum) by microscopy but found by bacterial culture	Amebic liver abscess	Reticulosarcoma intra-abdominal lymph nodes	Toxic gastroenteritis and colitis	Amebiasis unspecified	Strongyloidiasis	Other myeloid leukemia without mention of having achieved remission	Paratyphoid fever A
Intestinal infection due to other gram-negative bacteria	Other bacterial food poisoning	Intestinal infection due to other intestinal E coli infections	Intestinal infection due to E coli unspecified	Shigellosis unspecified	Shigella flexneri	Shigella sonnei	Salmonella gastroenteritis	Enteritis due to adenovirus	Intestinal infection due to other anaerobes	Candidal enteritis	Salmonella infection unspecified	Intestinal infection due to campylobacter	Intestinal infection due to yersinia enterocolitica	Intestinal infection due to other organisms	Other specified shigella infections	Paratyphoid fever A	Bacterial enteritis unspecified	Enteritis due to enterovirus nec	Typhoid fever	Toxic gastroenteritis and colitis	Infectious diarrhea	Shigella dysenteriae	Staphylococcal food poisoning	Intestinal infection due to pseudomonas	Diarrhea of presumed infectious origin	Other specified salmonella infections	Intestinal infection due to enterotoxigenic E coli	Paratyphoid fever unspecified	Giardiasis	Blastomycosis	Intestinal infection due to staphylococcus	Intestinal parasitism unspecified	Complications of transplanted intestine	Other specified protozoal intestinal diseases	Intestinal infection due to enteropathogenic E coli	Eosinophilic colitis	Gastrointestinal mucositis (ulcerative)	Colitis enteritis and gastroenteritis of presumed infectious origin	Cryptosporidiosis	Enteritis due to rotavirus	Carrier or suspected carrier of other gastrointestinal pathogens	Atresia and stenosis of small intestine	Intestinal infection due to enterohemorrhagic E coli	Human herpesvirus 6 encephalitis	Herpetic gingivostomatitis	Strongyloidiasis	Amebic infection of other sites	Intestinal infection due to proteus (mirabilis) (morganii)	Adenovirus infection in conditions classified elsewhere and of unspecified site
Intestinal infection due to other organisms	Intestinal infection due to pseudomonas	Candidal enteritis	Intestinal infection due to other anaerobes	Intestinal infection due to staphylococcus	Intestinal infection due to other gram-negative bacteria	Abnormal feces	Shigella sonnei	Cryptosporidiosis	Shigellosis unspecified	Intestinal infection due to other intestinal E coli infections	Herpetic gingivostomatitis	Other specified shigella infections	Cytomegaloviral disease	Enteritis due to adenovirus	Enteritis due to other viral enteritis	Complications of transplanted intestine	Giardiasis	Carrier or suspected carrier of other specified bacterial diseases	Intestinal infection due to E coli unspecified	Streptococcus infection in conditions classified elsewhere and of unspecified site streptococcus group D [Enterococcus]	Strongyloidiasis	Salmonella infection unspecified	Intestinal infection due to campylobacter	Carrier or suspected carrier of other gastrointestinal pathogens	Blastomycosis	Other deficiency of cell-mediated immunity	Intestinal infection due to enterotoxigenic E coli	Other bacterial food poisoning	Toxic gastroenteritis and colitis	Viremia unspecified	Portal pyemia	Combined immunity deficiency	Enteritis due to rotavirus	Streptococcus infection in conditions classified elsewhere and of unspecified site streptococcus unspecified	Other specified salmonella infections	Infection with microorganisms resistant to aminoglycosides	Intestinal infection due to proteus (mirabilis) (morganii)	Ulcerative (chronic) proctosigmoiditis	Ulcerative (chronic) enterocolitis	Other congenital anomalies of abdominal wall	Adenovirus infection in conditions classified elsewhere and of unspecified site	Infection with microorganisms with resistance to multiple quinolones and fluroquinolones	Salmonella gastroenteritis	5672	Enteritis due to enterovirus nec	Postdysenteric arthropathy site unspecified	2840	Shigella flexneri	Bacterial enteritis unspecified
Bacterial enteritis unspecified	Infectious diarrhea	Food poisoning unspecified	Intestinal infection due to campylobacter	Colitis enteritis and gastroenteritis of presumed infectious origin	Diarrhea of presumed infectious origin	Salmonella gastroenteritis	Infectious colitis enteritis and gastroenteritis	Shigellosis unspecified	Nonspecific mesenteric lymphadenitis	Other bacterial food poisoning	Staphylococcal food poisoning	Other and unspecified noninfectious gastroenteritis and colitis	Shigella sonnei	Intestinal infection due to other organism not elsewhere classified	Giardiasis	Shigella flexneri	Intestinal infection due to other gram-negative bacteria	Intestinal parasitism unspecified	Ulcerative (chronic) proctosigmoiditis	Intestinal infection due to E coli unspecified	Universal ulcerative (chronic) colitis	Ulcerative (chronic) enterocolitis	Left-sided ulcerative (chronic) colitis	Abdominal pain periumbilic	Enteritis due to enterovirus nec	Intestinal infection due to yersinia enterocolitica	Enteritis due to rotavirus	Other ulcerative colitis	Salmonella infection unspecified	Other specified shigella infections	Pseudopolyposis of colon	Toxic gastroenteritis and colitis	Ulcerative (chronic) ileocolitis	Influenza with other manifestations	Appendicitis unqualified	Regional enteritis of large intestine	Other vomiting complicating pregnancy antepartum condition or complication	V185	Regional enteritis of small intestine	Intestinal infection due to other intestinal E coli infections	Intussusception	Viral exanthem unspecified	Allergic gastroenteritis and colitis	Typhoid fever	Persistent vomiting	Ulceration of intestine	Regional enteritis of small intestine with large intestine	Other specified diseases due to viruses	Shigella dysenteriae
Enteritis due to rotavirus	Febrile convulsions (simple) unspecified	Herpangina	Acute bronchiolitis due to respiratory syncytial virus (RSV)	Diaper or napkin rash	Adenovirus infection in conditions classified elsewhere and of unspecified site	Low birth weight status unspecified	Failure to thrive	Enteritis due to norwalk virus	Intestinal infection due to campylobacter	Disturbances of branched-chain amino-acid metabolism	Low birth weight status 1500-1999 grams	Pneumonia due to respiratory syncytial virus	Delayed milestones	Low birth weight status 2000-2500 grams	Other specified viral exanthemata	Viral exanthem unspecified	Salmonella gastroenteritis	Respiratory syncytial virus (RSV)	Croup	Atresia and stenosis of small intestine	Enteritis due to adenovirus	Other developmental speech or language disorder	Complex febrile convulsions	Hand foot and mouth disease	Low birth weight status 1000-1499 grams	Developmental coordination disorder	Other disturbances of straight-chain amino-acid metabolism	Shigella sonnei	Disorders of fatty acid oxidation	Rhinovirus infection in conditions classified elsewhere and of unspecified site	Influenza with other manifestations	Personal history of perinatal problems	Shigellosis unspecified	Intestinal infection due to other organism not elsewhere classified	Other congenital anomalies of abdominal wall	Lack of normal physiological development unspecified	Acute bronchiolitis due to other infectious organisms	Enteritis due to enterovirus nec	Personal history of (corrected) congenital malformations of digestive system	Low birth weight status 500-999 grams	Chronic respiratory disease arising in the perinatal period	Other conditions due to autosomal anomalies	Hirschsprungs disease and other congenital functional disorders of colon	Allergic gastroenteritis and colitis	Other specified viral infection	Diarrhea of presumed infectious origin	Congenital hypothyroidism	Infectious diarrhea	Infectious mononucleosis
Enteritis due to adenovirus	Adenovirus infection in conditions classified elsewhere and of unspecified site	Complications of transplanted intestine	Gastroschisis	Atresia and stenosis of small intestine	Pneumonia due to adenovirus	Hemophagocytic syndromes	Other congenital anomalies of abdominal wall	Organ or tissue replaced by transplant intestines	Acute graft-versus-host disease	Other constitutional aplastic anemia	Other specified viral exanthemata	Rhinovirus infection in conditions classified elsewhere and of unspecified site	Echo virus infection in conditions classified elsewhere and of unspecified site	Immunodeficiency with increased IgM	Coxsackie virus infection in conditions classified elsewhere and of unspecified site	Complications of other specified transplanted organ	Eosinophilic colitis	Pneumonia due to parainfluenza virus	Candidal enteritis	Enteritis due to enterovirus nec	Acute on chronic graft-versus-host disease	Viremia unspecified	Contact with or exposure to varicella	Hereditary fructose intolerance	Disturbances of branched-chain amino-acid metabolism	Low birth weight status 2000-2500 grams	Human herpesvirus 6 encephalitis	2840	Immunodeficiency with predominant T-cell defect unspecified	Combined immunity deficiency	Human herpesvirus 6 infection	Enteritis due to norwalk virus	Other specified viral infection	Personal history of (corrected) congenital malformations of digestive system	Fussy infant (baby)	Biliary atresia	Wiskott-aldrich syndrome	Intestinal infection due to other gram-negative bacteria	Enteritis due to rotavirus	Low birth weight status 1500-1999 grams	Post-transplant lymphoproliferative disorder (PTLD)	Complications of transplanted organ stem cell	Other specified diseases due to Coxsackie virus	Other deficiency of cell-mediated immunity	Other deficiency of humoral immunity	Other conditions due to sex chromosome anomalies	Graft-versus-host disease unspecified	Complications of transplanted bone marrow	Herpangina
Enteritis due to norwalk virus	Enteritis due to rotavirus	Enteritis due to adenovirus	Personal history of (corrected) congenital malformations of digestive system	Organ or tissue replaced by transplant intestines	Complications of transplanted intestine	Rhinovirus infection in conditions classified elsewhere and of unspecified site	Adenovirus infection in conditions classified elsewhere and of unspecified site	Other constitutional aplastic anemia	Disturbances of branched-chain amino-acid metabolism	Atresia and stenosis of small intestine	Combined immunity deficiency	Other conditions due to autosomal anomalies	Diaper or napkin rash	Short stature	Failure to thrive	Pneumonia due to adenovirus	Other specified viral infection	Low birth weight status unspecified	Feeding difficulties and mismanagement	Hirschsprungs disease and other congenital functional disorders of colon	Pituitary dwarfism	Intestinal infection due to campylobacter	Pneumonia due to parainfluenza virus	Other disturbances of straight-chain amino-acid metabolism	Post-transplant lymphoproliferative disorder (PTLD)	Other specified disorders of metabolism	Respiratory syncytial virus (RSV)	Personal history of perinatal problems	Candidal enteritis	Other conditions due to sex chromosome anomalies	Other developmental speech or language disorder	Other autosomal deletions	Other unspecified secondary hypertension	Biliary atresia	Other conditions due to chromosome anomalies	Conditions due to anomaly of unspecified chromosome	Hemophagocytic syndromes	Acute graft-versus-host disease	Bartters syndrome	Congenital hypothyroidism	Pneumonia due to respiratory syncytial virus	Chronic respiratory disease arising in the perinatal period	Intestinal infection due to other gram-negative bacteria	Influenza with other manifestations	Hereditary fructose intolerance	Shigellosis unspecified	Immunodeficiency with predominant T-cell defect unspecified	Body Mass Index pediatric less than 5th percentile for age	Herpangina
Enteritis due to calicivirus	Atrophy of prostate	6002	6001	Inguinal hernia with gangrene bilateral (not specified as recurrent)	Heat exhaustion anhydrotic	Retinal layer separation unspecified	Prostatocystitis	Calculus of prostate	Low bladder compliance	Cyst of prostate	Neurasthenia	Dysplasia of prostate	Benign neoplasm of prostate	REM sleep behavior disorder	Agoraphobia without mention of panic attacks	Neoplasm of uncertain behavior of prostate	Sedative hypnotic or anxiolytic dependence in remission	Femoral hernia with gangrene bilateral (not specified as recurrent)	Other specified disorders of prostate	Malignant neoplasm of round ligament of uterus	Encounter for screening for risk of pre-term labor	Peyronies disease	Cocaine dependence in remission	Benign localized hyperplasia of prostate with urinary obstruction and other lower urinary tract symptoms (LUTS)	Tick-borne viral encephalitis unspecified	Psychosexual dysfunction with inhibited sexual excitement	Post-void dribbling	Hypoactive labyrinth unilateral	Urethral syndrome NOS	Overflow incontinence	Personal history of malignant neoplasm of other male genital organs	Nodular prostate with urinary obstruction	Detrusor sphincter dyssynergia	Unspecified testicular dysfunction	Presenile dementia with depressive features	Cataract in degenerative ocular disorders	Cannabis dependence in remission	Exposure of implanted vaginal mesh and other prosthetic materials into vagina	Chronic interstitial cystitis	Active Menieres disease vestibular	Mixed hearing loss unilateral	Other forms and combinations of labyrinthine dysfunction	Artificial vagina status	Nodular prostate without urinary obstruction	Carcinoma in situ of other and unspecified male genital organs	Prolonged depressive reaction	Glossopharyngeal neuralgia	Central pterygium	Straining on urination
Enteritis due to enterovirus nec	Coxsackie virus infection in conditions classified elsewhere and of unspecified site	Other specified diseases due to Coxsackie virus	Other specified viral exanthemata	Shigella sonnei	Hand foot and mouth disease	Other specified diseases due to viruses	Pharyngoconjunctival fever	Echo virus infection in conditions classified elsewhere and of unspecified site	Enteritis due to adenovirus	Viral exanthem unspecified	Spotted fevers	Herpangina	Shigella flexneri	Influenza with other manifestations	Rickettsiosis unspecified	Adenovirus infection in conditions classified elsewhere and of unspecified site	Other bacterial food poisoning	Intestinal parasitism unspecified	Other specified shigella infections	Roseola infantum unspecified	Intestinal infection due to yersinia enterocolitica	Other specified viral infection	Shigellosis unspecified	Leptospirosis unspecified	Measles without mention of complication	Other adenoviral conjunctivitis	Typhus unspecified	Staphylococcal food poisoning	Chickenpox with other specified complications	Dengue	Infectious mononucleosis	Other specified viral hepatitis without mention of hepatic coma	Giardiasis	Shigella dysenteriae	Acute myocarditis in diseases classified elsewhere	Typhoid fever	Arthropathy associated with other viral diseases multiple sites	Mumps without mention of complication	Viremia unspecified	Varicella without mention of complication	Parvovirus B19	Capillariasis	Scarlet fever	Enteritis due to rotavirus	Other specified infectious and parasitic diseases	Intestinal infection due to other gram-negative bacteria	Other specified bacterial infections in conditions classified elsewhere and of unspecified site mycoplasma	Human herpesvirus 6 encephalitis	Human herpesvirus 6 infection
Enteritis due to other viral enteritis	Viremia unspecified	Pneumonia in cytomegalic inclusion disease	Chorioretinitis unspecified	Cryptosporidiosis	Hepatitis in viral diseases classified elsewhere	Giardiasis	Intestinal infection due to campylobacter	Diarrhea of presumed infectious origin	Other ulcerative colitis	Universal ulcerative (chronic) colitis	Ulcerative (chronic) proctosigmoiditis	Candidal enteritis	Ulcerative (chronic) ileocolitis	Ulcerative (chronic) enterocolitis	Enteritis due to adenovirus	Pseudopolyposis of colon	Shigellosis unspecified	Disseminated due to other mycobacteria	Infectious mononucleosis	Pneumocystosis	Other specified shigella infections	Cytomegaloviral disease	Intestinal infection due to other organisms	Disseminated chorioretinitis unspecified	Infectious diarrhea	Human immunodeficiency virus type 2 [HIV-2]	Histoplasmosis unspecified without mention of manifestation	Intestinal infection due to pseudomonas	Histoplasmosis unspecified other	Left-sided ulcerative (chronic) colitis	Herpetic gingivostomatitis	Shigella sonnei	Kaposis sarcoma skin	Ulcerative (chronic) proctitis	Infectious colitis enteritis and gastroenteritis	Other specified viral infection	Kaposis sarcoma unspecified site	Colitis enteritis and gastroenteritis of presumed infectious origin	Shigella flexneri	Strongyloidiasis	Complications of transplanted intestine	Kaposis sarcoma other specified sites	Enteritis due to rotavirus	Other specified protozoal intestinal diseases	Complications of transplanted organ unspecified	Candidal esophagitis	Kaposis sarcoma gastrointestinal sites	Heart replaced by transplant	Regional enteritis of large intestine
Intestinal infection due to other organism not elsewhere classified	Other and unspecified noninfectious gastroenteritis and colitis	Food poisoning unspecified	Infectious diarrhea	Unspecified viral infection	Infectious colitis enteritis and gastroenteritis	Intestinal infection due to campylobacter	Colitis enteritis and gastroenteritis of presumed infectious origin	Influenza with other respiratory manifestations	Salmonella gastroenteritis	Diarrhea of presumed infectious origin	Bacterial enteritis unspecified	Enteritis due to rotavirus	Abdominal pain epigastric	Persistent vomiting	Acute upper respiratory infections of unspecified site	Influenza with other manifestations	Diarrhea	Abdominal pain other specified site	Abdominal pain unspecified site	Labyrinthitis unspecified	Nausea with vomiting	Shigella sonnei	Vomiting alone	Abdominal pain right lower quadrant	Abdominal pain left lower quadrant	Staphylococcal food poisoning	Unspecified viral meningitis	Heat exhaustion unspecified	Hyperemesis gravidarum with metabolic disturbance antepartum condition or complication	Other bacterial food poisoning	Other specified diseases due to viruses	Abdominal pain right upper quadrant	Abdominal pain generalized	Viral labyrinthitis	Tietzes disease	Benign paroxysmal positional vertigo	Shigellosis unspecified	Nonspecific mesenteric lymphadenitis	Viral pneumonia unspecified	Other nonspecific abnormal serum enzyme levels	Celiac disease	Heat exhaustion anhydrotic	Abdominal pain periumbilic	Acute gastritis without mention of hemorrhage	Intestinal infection due to yersinia enterocolitica	Dyspepsia and other specified disorders of function of stomach	Vestibular neuronitis	Orthostatic hypotension	Shigella flexneri
Infectious colitis enteritis and gastroenteritis	Colitis enteritis and gastroenteritis of presumed infectious origin	Other and unspecified noninfectious gastroenteritis and colitis	Infectious diarrhea	Intestinal infection due to campylobacter	Bacterial enteritis unspecified	Ulceration of intestine	Universal ulcerative (chronic) colitis	Intestinal infection due to other organism not elsewhere classified	Diarrhea of presumed infectious origin	Food poisoning unspecified	Salmonella gastroenteritis	Left-sided ulcerative (chronic) colitis	Other specified disorders of intestine	Ulcerative (chronic) proctosigmoiditis	Other ulcerative colitis	Unspecified disorder of intestine	Ulcerative (chronic) proctitis	Abdominal pain left lower quadrant	Regional enteritis of large intestine	Nonspecific mesenteric lymphadenitis	Diverticulitis of colon with hemorrhage	Anal and rectal polyp	External hemorrhoids without mention of complication	Benign neoplasm of rectum and anal canal	Abdominal pain right lower quadrant	Other anomalies of intestine	Residual hemorrhoidal skin tags	Intestinal infection due to E coli unspecified	Pseudopolyposis of colon	Unspecified intestinal obstruction	Unspecified vascular insufficiency of intestine	Diverticulitis of colon (without mention of hemorrhage)	Ulcerative (chronic) enterocolitis	Internal hemorrhoids without mention of complication	Appendicitis unqualified	Lipoma of intra-abdominal organs	Other specified disorders of rectum and anus	Acute appendicitis without mention of peritonitis	Regional enteritis of small intestine	Benign neoplasm of colon	Anal fissure	Neoplasm of uncertain behavior of stomach intestines and rectum	Intussusception	Other symptoms involving digestive system	Shigellosis unspecified	Ulcerative colitis unspecified	Hemorrhage of rectum and anus	Diverticulosis of colon (without mention of hemorrhage)	Hyperplasia of appendix (lymphoid)
Colitis enteritis and gastroenteritis of presumed infectious origin	Infectious colitis enteritis and gastroenteritis	Infectious diarrhea	Intestinal infection due to campylobacter	Bacterial enteritis unspecified	Other and unspecified noninfectious gastroenteritis and colitis	Diarrhea of presumed infectious origin	Salmonella gastroenteritis	Food poisoning unspecified	Ulcerative (chronic) proctosigmoiditis	Intestinal infection due to other organism not elsewhere classified	Left-sided ulcerative (chronic) colitis	Ulceration of intestine	Universal ulcerative (chronic) colitis	Abdominal pain left lower quadrant	Ulcerative (chronic) proctitis	Nonspecific mesenteric lymphadenitis	Other specified disorders of intestine	Shigellosis unspecified	Intestinal infection due to E coli unspecified	Ulcerative (chronic) enterocolitis	Other ulcerative colitis	Appendicitis unqualified	Abdominal pain right lower quadrant	Unspecified disorder of intestine	Regional enteritis of large intestine	Residual hemorrhoidal skin tags	Pseudopolyposis of colon	Abdominal pain periumbilic	Anal fissure	Shigella sonnei	Abdominal pain generalized	Other symptoms involving digestive system	Intestinal parasitism unspecified	Intussusception	External hemorrhoids without mention of complication	Other specified disorders of rectum and anus	Regional enteritis of small intestine	Anal and rectal polyp	Other anomalies of intestine	Intestinal infection due to other intestinal E coli infections	Ulcerative (chronic) ileocolitis	Benign neoplasm of rectum and anal canal	Toxic gastroenteritis and colitis	Diverticulitis of colon with hemorrhage	Intestinal infection due to other gram-negative bacteria	Nonspecific (abnormal) findings on radiological and other examination of gastrointestinal tract	Acute appendicitis without mention of peritonitis	Intestinal infection due to yersinia enterocolitica	Other bacterial food poisoning
Infectious diarrhea	Colitis enteritis and gastroenteritis of presumed infectious origin	Intestinal infection due to campylobacter	Diarrhea of presumed infectious origin	Infectious colitis enteritis and gastroenteritis	Salmonella gastroenteritis	Bacterial enteritis unspecified	Food poisoning unspecified	Other and unspecified noninfectious gastroenteritis and colitis	Intestinal infection due to other organism not elsewhere classified	Shigellosis unspecified	Shigella sonnei	Shigella flexneri	Nonspecific mesenteric lymphadenitis	Intestinal infection due to E coli unspecified	Ulcerative (chronic) proctosigmoiditis	Universal ulcerative (chronic) colitis	Staphylococcal food poisoning	Intestinal parasitism unspecified	Enteritis due to rotavirus	Intestinal infection due to other gram-negative bacteria	Other bacterial food poisoning	Giardiasis	Left-sided ulcerative (chronic) colitis	Other specified shigella infections	Diarrhea	Intestinal infection due to yersinia enterocolitica	Enteritis due to other viral enteritis	Other ulcerative colitis	Toxic gastroenteritis and colitis	Ulcerative (chronic) proctitis	Pseudopolyposis of colon	Ulcerative (chronic) enterocolitis	Intestinal infection due to other intestinal E coli infections	Enteritis due to enterovirus nec	Salmonella infection unspecified	Regional enteritis of large intestine	Abdominal pain left lower quadrant	Ulceration of intestine	Cryptosporidiosis	Abdominal pain right lower quadrant	Abdominal pain periumbilic	Unspecified disorder of intestine	Shigella dysenteriae	Other specified diseases due to viruses	Typhoid fever	Anal fissure	Intestinal infection due to enterotoxigenic E coli	Appendicitis unqualified	Other specified protozoal intestinal diseases
Diarrhea of presumed infectious origin	Infectious diarrhea	Intestinal infection due to campylobacter	Bacterial enteritis unspecified	Colitis enteritis and gastroenteritis of presumed infectious origin	Shigellosis unspecified	Salmonella gastroenteritis	Infectious colitis enteritis and gastroenteritis	Giardiasis	Shigella sonnei	Shigella flexneri	Other specified shigella infections	Food poisoning unspecified	Other and unspecified noninfectious gastroenteritis and colitis	Cryptosporidiosis	Other bacterial food poisoning	Intestinal infection due to other organism not elsewhere classified	Intestinal parasitism unspecified	Enteritis due to other viral enteritis	Intestinal infection due to E coli unspecified	Enteritis due to rotavirus	Ulcerative (chronic) proctosigmoiditis	Intestinal infection due to other intestinal E coli infections	Staphylococcal food poisoning	Toxic gastroenteritis and colitis	Left-sided ulcerative (chronic) colitis	Intestinal infection due to other gram-negative bacteria	Diarrhea	Nonspecific mesenteric lymphadenitis	Intestinal infection due to enterotoxigenic E coli	Universal ulcerative (chronic) colitis	Enteritis due to enterovirus nec	Other ulcerative colitis	Other specified protozoal intestinal diseases	Salmonella infection unspecified	Ulcerative (chronic) enterocolitis	Ulcerative (chronic) proctitis	Pseudopolyposis of colon	Abdominal pain periumbilic	Amebiasis unspecified	Other specified diseases due to viruses	Shigella dysenteriae	Nonspecific (abnormal) findings on radiological and other examination of gastrointestinal tract	Regional enteritis of large intestine	Typhoid fever	Intestinal infection due to yersinia enterocolitica	Unspecified disorder of intestine	Postdysenteric arthropathy site unspecified	Abdominal pain left lower quadrant	Salmonella septicemia
Primary tuberculous infection unspecified	Tuberculous meningitis tubercle bacilli found (in sputum) by microscopy	Miliary tuberculosis unspecified tubercle bacilli not found by bacteriological or histological examination but tuberculosis confirmed by other methods [inoculation of animals]	Tuberculosis of peripheral lymph nodes bacteriological or histological examination unknown (at present)	Tuberculosis of intrathoracic lymph nodes unspecified	Arthropathy associated with mycoses shoulder region	Tuberculous meningitis bacteriological or histological examination not done	Histoplasmosis unspecified meningitis	Tuberculous meningitis bacteriological or histological examination unknown (at present)	Arthropathy associated with mycoses upper arm	Tuberculosis of intrathoracic lymph nodes tubercle bacilli not found (in sputum) by microscopy but found by bacterial culture	Tuberculosis of peripheral lymph nodes tubercle bacilli not found by bacteriological examination but tuberculosis confirmed histologically	Tuberculosis of other male genital organs unspecified	Unspecified tuberculosis of central nervous system unspecified	Tuberculosis of lung infiltrative tubercle bacilli not found bacteriological or histological examination but tuberculosis confirmed by other methods [inoculation of animals]	Eosinophilic meningitis	Tuberculous pleurisy bacteriological or histological examination unknown (at present)	Acute miliary tuberculosis tubercle bacilli found (in sputum) by microscopy	Ancylostomiasis and necatoriasis unspecified	Chronic lymphadenitis	Arthropathy associated with mycoses involving multiple sites	Coccidiosis	Tuberculosis of peripheral lymph nodes tubercle bacilli not found (in sputum) by microscopy but found by bacterial culture	Tuberculosis of peripheral lymph nodes unspecified	Other brucellosis	Tuberculoma of brain unspecified	Pulmonary tuberculosis unspecified tubercle bacilli not found by bacteriological or histological examination but tuberculosis confirmed by other methods [inoculation of animals]	Pulmonary tuberculosis unspecified bacteriological or histological examination not done	Tuberculoma of brain tubercle bacilli not found by bacteriological or histological examination but tuberculosis confirmed by other methods [inoculation of animals]	Meningitis due to coxsackie virus	Unspecified rat-bite fever	Tuberculosis of peripheral lymph nodes tubercle bacilli found (in sputum) by microscopy	Tuberculous pneumonia [any form] bacteriological or histological examination unknown (at present)	Tuberculous meningitis tubercle bacilli not found (in sputum) by microscopy but found by bacterial culture	Tuberculosis of peripheral lymph nodes tubercle bacilli not found by bacteriological or histological examination but tuberculosis confirmed by other methods [inoculation of animals]	Tuberculosis of other specified organs tubercle bacilli found (in sputum) by microscopy	Lepromatous leprosy [type L]	Miliary tuberculosis unspecified bacteriological or histological examination unknown (at present)	Typhus unspecified	Tuberculous meningitis tubercle bacilli not found by bacteriological or histological examination but tuberculosis confirmed by other methods [inoculation of animals]	Tuberculous encephalitis or myelitis unspecified	Other specified pulmonary tuberculosis tubercle bacilli not found by bacteriological or histological examination but tuberculosis confirmed by other methods [inoculation of animals]	Tuberculous fibrosis of lung tubercle bacilli found (in sputum) by microscopy	Other specified miliary tuberculosis tubercle bacilli not found by bacteriological or histological examination but tuberculosis confirmed by other methods [inoculation of animals]	Trichuriasis	Whooping cough due to bordetella parapertussis [B parapertussis]	Tuberculosis of other specified organs tubercle bacilli not found by bacteriological or histological examination but tuberculosis confirmed by other methods [inoculation of animals]	Tuberculous pleurisy tubercle bacilli not found by bacteriological or histological examination but tuberculosis confirmed by other methods [inoculation of animals]	Tuberculosis of lung nodular tubercle bacilli not found (in sputum) by microscopy but found by bacterial culture	Tuberculosis of skin and subcutaneous cellular tissue tubercle bacilli not found (in sputum) by microscopy but found by bacterial culture
Primary tuberculous infection bacteriological or histological examination unknown (at present)	Damage to pelvic joints and ligaments unspecified as to episode of care or not applicable	Menstrual extraction	Retracted nipple associated with childbirth delivered with mention of postpartum complication	Keratoconus acute hydrops	Screening for other and unspecified genitourinary conditions	Open fractures involving skull or face with other bones with other and unspecified intracranial hemorrhage unspecified state of consciousness	Alternating exotropia with V pattern	Rupture of uterus during labor unspecified as to episode of care or not applicable	Yaba monkey tumor virus	Legally induced abortion complicated by embolism unspecified	Deep phlebothrombosis antepartum unspecified as to episode of care or not applicable	Tuberculous fibrosis of lung bacteriological or histological examination unknown (at present)	Conjunctival diphtheria	Early congenital syphilis unspecified	Other primary progressive tuberculosis tubercle bacilli not found by bacteriological examination but tuberculosis confirmed histologically	Syphilis of bone	Family disruption due to return of family member from military deployment	Late congenital syphilis latent	Acute Eustachian salpingitis	Exposure of implanted vaginal mesh and other prosthetic materials into vagina	Typhoid fever	Late congenital syphilis unspecified	Need for prophylactic vaccination and inoculation against typhoid-paratyphoid alone [TAB]	Other primary progressive tuberculosis bacteriological or histological examination unknown (at present)	Female genital mutilation Type II status	Polyhydramnios affecting fetus or newborn	Benign neoplasm of cornea	Tuberculosis of bronchus bacteriological or histological examination unknown (at present)	Encounter for fetal anatomic survey	Antiphospholipid antibody with hemorrhagic disorder	Inguinal hernia with gangrene bilateral recurrent	Atresia and stenosis of small intestine	Intestinal infection due to other gram-negative bacteria	Screening for lipoid disorders	Tuberculous laryngitis unspecified	Torus fracture fibula alone	Other specified malignant neoplasm of scalp and skin of neck	Other emotional disturbances of childhood or adolescence	Chronic or unspecified peptic ulcer of unspecified site with hemorrhage and perforation with obstruction	Tuberculosis of adrenal glands bacteriological or histological examination not done	Other specified schistosomiasis	Other specified constitutional states in development	Neutropenic splenomegaly	Congenital cardiovascular disorders of mother delivered with mention of postpartum complication	Acute idiopathic pulmonary hemorrhage in infants [AIPHI]	Ornithosis with other specified complications	Other specified anomalies of digestive system	Personal history of (corrected) congenital malformations of digestive system	Congenital hypogammaglobulinemia
Primary tuberculous infection tubercle bacilli found (in sputum) by microscopy	Tuberculosis of other specified bone tubercle bacilli found (in sputum) by microscopy	Tuberculous abscess of spinal cord tubercle bacilli not found (in sputum) by microscopy but found by bacterial culture	Contact with and (suspected) exposure to arsenic	Tuberculosis of lung nodular tubercle bacilli found (in sputum) by microscopy	Tuberculosis of other specified bone tubercle bacilli not found (in sputum) by microscopy but found by bacterial culture	Tuberculosis of vertebral column tubercle bacilli found (in sputum) by microscopy	Tuberculosis of vertebral column tubercle bacilli not found (in sputum) by microscopy but found by bacterial culture	Tuberculosis of vertebral column bacteriological or histological examination not done	Tuberculosis of peripheral lymph nodes bacteriological or histological examination not done	Tuberculosis of vertebral column tubercle bacilli not found by bacteriological or histological examination but tuberculosis confirmed by other methods [inoculation of animals]	Tuberculosis of other specified bone unspecified	Chronic duodenal ileus	Tuberculous abscess of spinal cord tubercle bacilli found (in sputum) by microscopy	Tuberculosis of vertebral column tubercle bacilli not found by bacteriological examination but tuberculosis confirmed histologically	Tuberculosis of vertebral column bacteriological or histological examination unknown (at present)	C1-C4 level with anterior cord syndrome	Tuberculous pneumothorax unspecified	Tuberculosis of other specified bone bacteriological or histological examination unknown (at present)	Tuberculosis of mother complicating pregnancy childbirth or the puerperium delivered with or without mention of antepartum condition	Tuberculous laryngitis unspecified	Tuberculosis of lung with cavitation tubercle bacilli found (in sputum) by microscopy	Achlorhydria	Other tuberculosis of intestines peritoneum and mesenteric glands unspecified	Tuberculosis of lung with cavitation tubercle bacilli not found by bacteriological or histological examination but tuberculosis confirmed by other methods [inoculation of animals]	Other specified miliary tuberculosis bacteriological or histological examination unknown (at present)	Syphilitic parkinsonism	Other infections involving bone in diseases classified elsewhere upper arm	Progressive bulbar palsy	Other specified pulmonary tuberculosis tubercle bacilli not found (in sputum) by microscopy but found by bacterial culture	Chronic gastric ulcer without mention of hemorrhage or perforation with obstruction	Abnormal posture	Tuberculosis of kidney tubercle bacilli not found (in sputum) by microscopy but found by bacterial culture	Tuberculous laryngitis tubercle bacilli found (in sputum) by microscopy	Diplegia of upper limbs	C5-C7 level with anterior cord syndrome	Acute duodenal ulcer with perforation with obstruction	Tuberculous pleurisy in primary progressive tuberculosis tubercle bacilli found (in sputum) by microscopy	Tuberculous pneumonia [any form] tubercle bacilli found (in sputum) by microscopy	Neurasthenia	Tuberculous pleurisy tubercle bacilli not found by bacteriological or histological examination but tuberculosis confirmed by other methods [inoculation of animals]	Tuberculous fibrosis of lung unspecified	Pulmonary tuberculosis unspecified tubercle bacilli not found by bacteriological examination but tuberculosis confirmed histologically	Other specified pulmonary tuberculosis tubercle bacilli found (in sputum) by microscopy	Tuberculous pleurisy tubercle bacilli not found (in sputum) by microscopy but found by bacterial culture	Echinococcosis other and unspecified	Other nonspecific abnormal results of function study of peripheral nervous system and special senses	Tuberculosis of other male genital organs tubercle bacilli not found by bacteriological examination but tuberculosis confirmed histologically	Closed fracture of T1-T6 level with central cord syndrome	Other specified pulmonary tuberculosis unspecified
Primary tuberculous infection tubercle bacilli not found (in sputum) by microscopy but found by bacterial culture	Other tuberculosis of intestines peritoneum and mesenteric glands tubercle bacilli found (in sputum) by microscopy	Tuberculoma of brain unspecified	Multisystemic disseminated toxoplasmosis	Miliary tuberculosis unspecified tubercle bacilli not found (in sputum) by microscopy but found by bacterial culture	Disorders of male genital organs in diseases classified elsewhere	Tuberculosis of mother complicating pregnancy childbirth or the puerperium antepartum condition or complication	Tuberculous abscess of brain unspecified	Tuberculosis of lung nodular tubercle bacilli found (in sputum) by microscopy	Tuberculous fibrosis of lung tubercle bacilli not found (in sputum) by microscopy but found by bacterial culture	Tuberculosis of other male genital organs tubercle bacilli not found (in sputum) by microscopy but found by bacterial culture	Acute miliary tuberculosis tubercle bacilli not found (in sputum) by microscopy but found by bacterial culture	Tuberculous meningitis tubercle bacilli found (in sputum) by microscopy	Tuberculous meningitis tubercle bacilli not found (in sputum) by microscopy but found by bacterial culture	Tuberculous pneumothorax tubercle bacilli not found (in sputum) by microscopy but found by bacterial culture	Other specified miliary tuberculosis tubercle bacilli not found (in sputum) by microscopy but found by bacterial culture	Tuberculosis of bronchus tubercle bacilli found (in sputum) by microscopy	Tuberculoma of brain bacteriological or histological examination unknown (at present)	Tuberculous meningitis tubercle bacilli not found by bacteriological or histological examination but tuberculosis confirmed by other methods [inoculation of animals]	Other specified miliary tuberculosis tubercle bacilli found (in sputum) by microscopy	Other tuberculosis of intestines peritoneum and mesenteric glands tubercle bacilli not found by bacteriological examination but tuberculosis confirmed histologically	Tuberculoma of brain tubercle bacilli found (in sputum) by microscopy	Other primary progressive tuberculosis tubercle bacilli found (in sputum) by microscopy	Tuberculosis of peripheral lymph nodes bacteriological or histological examination not done	Miliary tuberculosis unspecified tubercle bacilli found (in sputum) by microscopy	Tuberculosis of peripheral lymph nodes tubercle bacilli not found (in sputum) by microscopy but found by bacterial culture	Tuberculosis of other male genital organs unspecified	Tuberculosis of lung with cavitation tubercle bacilli not found (in sputum) by microscopy but found by bacterial culture	Tuberculosis of lung infiltrative tubercle bacilli not found (in sputum) by microscopy but found by bacterial culture	Syphilitic chorioretinitis (secondary)	Tuberculous pneumonia [any form] tubercle bacilli not found by bacteriological or histological examination but tuberculosis confirmed by other methods [inoculation of animals]	Tuberculous pleurisy tubercle bacilli not found by bacteriological or histological examination but tuberculosis confirmed by other methods [inoculation of animals]	Tuberculous pleurisy tubercle bacilli not found (in sputum) by microscopy but found by bacterial culture	Other specified pulmonary tuberculosis tubercle bacilli not found (in sputum) by microscopy but found by bacterial culture	Tuberculous bronchiectasis tubercle bacilli found (in sputum) by microscopy	Tuberculosis of bronchus tubercle bacilli not found (in sputum) by microscopy but found in bacterial culture	Tuberculous pneumothorax tubercle bacilli found (in sputum) by microscopy	Acute syphilitic meningitis (secondary)	Syphilis of mother complicating pregnancy childbirth or the puerperium antepartum condition or complication	Tuberculous encephalitis or myelitis unspecified	Secondary syphilitic hepatitis	Tuberculosis of skin and subcutaneous cellular tissue unspecified	Tuberculosis of other specified organs tubercle bacilli not found by bacteriological or histological examination but tuberculosis confirmed by other methods [inoculation of animals]	Histoplasmosis unspecified pneumonia	Other specified pulmonary tuberculosis tubercle bacilli not found by bacteriological examination but tuberculosis confirmed histologically	Tuberculous laryngitis tubercle bacilli found (in sputum) by microscopy	Infection by Histoplasma capsulatum without mention of manifestation	Tuberculous pleurisy bacteriological or histological examination unknown (at present)	Tuberculous pneumothorax unspecified	Acute miliary tuberculosis tubercle bacilli found (in sputum) by microscopy
Primary tuberculous infection tubercle bacilli not found by bacteriological or histological examination but tuberculosis confirmed by other methods [inoculation of animals]	Paratyphoid fever A	Paratyphoid fever unspecified	Other brucellosis	Measles without mention of complication	Other specified salmonella infections	Typhus unspecified	Typhoid fever	Intestinal infection due to yersinia enterocolitica	Pharyngoconjunctival fever	Contact with or exposure to meningococcus	Other lichen not elsewhere classified	Trichuriasis	Unspecified constitutional state in development	Other specified helminthiasis	Salmonella infection unspecified	Colic	Other specified shigella infections	Brucella melitensis	Contact with or exposure to unspecified communicable disease	Other malaria	Malaria unspecified	Other specified infectious and parasitic diseases of mother postpartum condition or complication	Blastomycosis	Amebiasis unspecified	Salmonella meningitis	Murine (endemic) typhus	Tuberculosis of lung infiltrative bacteriological or histological examination unknown (at present)	Coxsackie myocarditis	Tick-borne fever	Leptospirosis unspecified	Unspecified zoonotic bacterial disease	Mosquito-borne viral encephalitis unspecified	Meningitis due to echo virus	Amebic liver abscess	Dacryolith	Other localized salmonella infections	Generalized vaccinia as a complication of medical care not elsewhere classified	Other specified retrovirus	Intestinal parasitism unspecified	Other bacterial food poisoning	Bullous myringitis	Other specified diseases due to Coxsackie virus	Trichomonal urethritis	Echo virus infection in conditions classified elsewhere and of unspecified site	Rickettsiosis unspecified	Other specified protozoal intestinal diseases	Ovale malaria	Shigella sonnei	Other deficiency of humoral immunity
Tuberculous pleurisy in primary progressive tuberculosis unspecified	Tuberculous bronchiectasis unspecified	Tuberculous pneumothorax tubercle bacilli found (in sputum) by microscopy	Tuberculous laryngitis tubercle bacilli not found by bacteriological or histological examination but tuberculosis confirmed by other methods [inoculation of animals]	Tuberculous pleurisy tubercle bacilli not found by bacteriological or histological examination but tuberculosis confirmed by other methods [inoculation of animals]	Tuberculosis of lung with cavitation tubercle bacilli not found (in sputum) by microscopy but found by bacterial culture	Tuberculous bronchiectasis tubercle bacilli not found by bacteriological or histological examination but tuberculosis confirmed by other methods [inoculation of animals]	Tuberculous fibrosis of lung tubercle bacilli found (in sputum) by microscopy	Tuberculous pleurisy tubercle bacilli not found (in sputum) by microscopy but found by bacterial culture	Tuberculous pleurisy tubercle bacilli found (in sputum) by microscopy	Tuberculous pleurisy bacteriological or histological examination unknown (at present)	Tuberculous pneumonia [any form] tubercle bacilli not found (in sputum) by microscopy but found by bacterial culture	Other primary progressive tuberculosis tubercle bacilli found (in sputum) by microscopy	Tuberculosis of bronchus unspecified	Tuberculosis of lung infiltrative tubercle bacilli not found (in sputum) by microscopy but found by bacterial culture	Tuberculous fibrosis of lung tubercle bacilli not found (in sputum) by microscopy but found by bacterial culture	Tuberculous pneumothorax unspecified	Tuberculosis of lung nodular tubercle bacilli not found by bacteriological or histological examination but tuberculosis confirmed by other methods [inoculation of animals]	Tuberculous pneumonia [any form] tubercle bacilli not found by bacteriological or histological examination but tuberculosis confirmed by other methods [inoculation of animals]	Tuberculous pleurisy in primary progressive tuberculosis tubercle bacilli found (in sputum) by microscopy	Tuberculosis of lung with cavitation bacteriological or histological examination unknown (at present)	Tuberculosis of lung with cavitation tubercle bacilli not found by bacteriological examination but tuberculosis confirmed histologically	Tuberculosis of lung with cavitation tubercle bacilli not found by bacteriological or histological examination but tuberculosis confirmed by other methods [inoculation of animals]	Tuberculosis of lung with cavitation unspecified	Tuberculous fibrosis of lung tubercle bacilli not found by bacteriological or histological examination but tuberculosis confirmed by other methods [inoculation of animals]	Primary tuberculous infection unspecified tubercle bacilli not found by bacteriological or histological examination but tuberculosis confirmed by other methods [inoculation of animals]	Tuberculosis of lung infiltrative tubercle bacilli found (in sputum) by microscopy	Other specified pulmonary tuberculosis tubercle bacilli not found by bacteriological or histological examination but tuberculosis confirmed by other methods [inoculation of animals]	Miliary tuberculosis unspecified tubercle bacilli not found by bacteriological or histological examination but tuberculosis confirmed by other methods [inoculation of animals]	Tuberculous pleurisy tubercle bacilli not found by bacteriological examination but tuberculosis confirmed histologically	Tuberculous pneumonia [any form] bacteriological or histological examination unknown (at present)	Tuberculosis of lung nodular tubercle bacilli found (in sputum) by microscopy	Other specified respiratory tuberculosis unspecified	Tuberculosis of bronchus tubercle bacilli found (in sputum) by microscopy	Tuberculous pleurisy unspecified	Other primary progressive tuberculosis tubercle bacilli not found (in sputum) by microscopy but found by bacterial culture	Tuberculous pneumonia [any form] unspecified	Tuberculosis of lung infiltrative tubercle bacilli not found bacteriological or histological examination but tuberculosis confirmed by other methods [inoculation of animals]	Tuberculosis of lung nodular bacteriological or histological examination unknown (at present)	Tuberculous laryngitis tubercle bacilli found (in sputum) by microscopy	Pulmonary tuberculosis unspecified bacteriological or histological examination unknown (at present)	Tuberculosis of mother complicating pregnancy childbirth or the puerperium delivered with or without mention of antepartum condition	Tuberculosis of bronchus tubercle bacilli not found (in sputum) by microscopy but found in bacterial culture	Tuberculous bronchiectasis bacteriological or histological examination unknown (at present)	Tuberculous pneumothorax tubercle bacilli not found (in sputum) by microscopy but found by bacterial culture	Tuberculous pneumonia [any form] tubercle bacilli found (in sputum) by microscopy	Tuberculous bronchiectasis tubercle bacilli found (in sputum) by microscopy	Tuberculosis of other specified organs tubercle bacilli found (in sputum) by microscopy	Other specified pulmonary tuberculosis tubercle bacilli not found by bacteriological examination but tuberculosis confirmed histologically	Other specified miliary tuberculosis tubercle bacilli found (in sputum) by microscopy
Tuberculous pleurisy in primary progressive tuberculosis bacteriological or histological examination not done	Arthroscopic surgical procedure converted to open procedure	Giant cell tumor of tendon sheath	Personal history of malignant neoplasm of respiratory organ unspecified	Plica syndrome	Villonodular synovitis lower leg	Benign neoplasm of trachea	Malignant neoplasm of subglottis	Malignant neoplasm of trachea	Nontraumatic rupture of quadriceps tendon	Benign neoplasm of hypopharynx	Other benign neoplasm of connective and other soft tissue of lower limb including hip	Bucket handle tear of lateral meniscus	Nontraumatic rupture of patellar tendon	Personal history of malignant neoplasm of thyroid	Malignant neoplasm of aryepiglottic fold hypopharyngeal aspect	Malignant neoplasm of laryngeal cartilages	Femoral hernia without mention of obstruction or gangrene unilateral or unspecified recurrent	Nontraumatic rupture of other tendon	Conjunctivitis due to toxoplasmosis	Old disruption of other ligaments of knee	Other symptoms referable to joint ankle and foot	Benign neoplasm of pharynx unspecified	Tuberculous fibrosis of lung bacteriological or histological examination not done	Mechanical and motor problems with internal organs	Mushroom workers lung	Metatarsus primus varus	Malignant neoplasm of posterior hypopharyngeal wall	Malignant neoplasm of lateral portion of floor of mouth	Carcinoma in situ of rectum	Loose body in knee	Benign carcinoid tumor of the bronchus and lung	Benign neoplasm of larynx	Benign neoplasm of tonsil	Schistosomiasis due to schistosoma japonicum	Carcinoma in situ of larynx	Benign neoplasm of other parts of oropharynx	Hypertrophy of fat pad knee	Aglossia	Other derangement of lateral meniscus	Diagnostic skin and sensitization tests	Pre-procedural laboratory examination	Benign neoplasm of respiratory and intrathoracic organs site unspecified	Carcinoma in situ of other specified sites	Nontraumatic rupture of achilles tendon	Other primary progressive tuberculosis bacteriological or histological examination unknown (at present)	Carcinoma in situ of esophagus	Larynx replacement	Derangement of posterior horn of lateral meniscus	Inflammation (infection) of postprocedural bleb unspecified
Tuberculous pleurisy in primary progressive tuberculosis bacteriological or histological examination unknown (at present)	Tuberculous pneumothorax unspecified	Tuberculosis of lung nodular tubercle bacilli not found by bacteriological or histological examination but tuberculosis confirmed by other methods [inoculation of animals]	Tuberculosis of lung infiltrative bacteriological or histological examination unknown (at present)	Amebic lung abscess	Tuberculous pleurisy in primary progressive tuberculosis tubercle bacilli not found (in sputum) by microscopy but found by bacterial culture	Tuberculosis of lung nodular bacteriological or histological examination unknown (at present)	Tuberculosis of other specified organs tubercle bacilli not found by bacteriological or histological examination but tuberculosis confirmed by other methods [inoculation of animals]	Female genital mutilation Type III status	Tuberculosis of other specified organs bacteriological or histological examination unknown (at present)	Fitting and adjustment of intestinal appliance and device	Tuberculous pleurisy bacteriological or histological examination unknown (at present)	Other specified miliary tuberculosis bacteriological or histological examination unknown (at present)	Open fracture of sternum	Tuberculosis of other specified organs tubercle bacilli not found by bacteriological examination but tuberculosis confirmed histologically	Tuberculosis of mother complicating pregnancy childbirth or the puerperium delivered with or without mention of antepartum condition	Contact with or exposure to anthrax	Tuberculous pleurisy in primary progressive tuberculosis tubercle bacilli not found by bacteriological examination but tuberculosis confirmed histologically	Need for prophylactic vaccination and inoculation against arthropod-borne viral encephalitis	Abscess of breast associated with childbirth delivered with or without mention of antepartum condition	Injury to pulmonary vein	Secondary uterine inertia unspecified as to episode of care or not applicable	Open fracture of dorsal [thoracic] vertebra without mention of spinal cord injury	Failure of lactation delivered with or without mention of antepartum condition	Other primary progressive tuberculosis unspecified	Postoperative air leak	Benign neoplasm of pleura	Suspected fetal anomaly not found	Tuberculous pleurisy in primary progressive tuberculosis unspecified	Tuberculous pleurisy tubercle bacilli not found by bacteriological examination but tuberculosis confirmed histologically	Need for prophylactic vaccination and inoculation against other viral diseases	Tuberculous pleurisy unspecified	Tuberculous laryngitis tubercle bacilli not found by bacteriological or histological examination but tuberculosis confirmed by other methods [inoculation of animals]	Primary spontaneous pneumothorax	Tuberculous pleurisy tubercle bacilli not found (in sputum) by microscopy but found by bacterial culture	Vaginal high risk human papillomavirus (HPV) DNA test positive	Papanicolaou smear of vagina with atypical squamous cells of undetermined significance (ASC-US)	Papanicolaou smear of vagina with high grade squamous intraepithelial lesion (HGSIL)	Suppressed lactation delivered with mention of postpartum complication	Tuberculosis of other specified organs tubercle bacilli found (in sputum) by microscopy	Obstetrical pyemic and septic embolism delivered with or without mention of antepartum condition	Failure of lactation delivered with mention of postpartum complication	Congenital cystic lung	Tuberculosis of skin and subcutaneous cellular tissue tubercle bacilli found (in sputum) by microscopy	Tuberculosis of lung with cavitation bacteriological or histological examination unknown (at present)	Tuberculosis of intrathoracic lymph nodes tubercle bacilli not found (in sputum) by microscopy but found by bacterial culture	Other specified pulmonary tuberculosis tubercle bacilli not found by bacteriological examination but tuberculosis confirmed histologically	Tuberculosis of other female genital organs tubercle bacilli not found (in sputum) by microscopy but found by bacterial culture	Arthropathy associated with mycoses other specified sites	Tuberculous pleurisy tubercle bacilli found (in sputum) by microscopy
Tuberculous pleurisy in primary progressive tuberculosis tubercle bacilli found (in sputum) by microscopy	Tuberculous pleurisy tubercle bacilli found (in sputum) by microscopy	Tuberculous pneumothorax tubercle bacilli found (in sputum) by microscopy	Tuberculous laryngitis tubercle bacilli found (in sputum) by microscopy	Other primary progressive tuberculosis tubercle bacilli found (in sputum) by microscopy	Tuberculosis of lung infiltrative tubercle bacilli found (in sputum) by microscopy	Tuberculous pneumonia [any form] tubercle bacilli not found by bacteriological or histological examination but tuberculosis confirmed by other methods [inoculation of animals]	Tuberculosis of lung with cavitation tubercle bacilli not found by bacteriological or histological examination but tuberculosis confirmed by other methods [inoculation of animals]	Tuberculous bronchiectasis tubercle bacilli not found by bacteriological or histological examination but tuberculosis confirmed by other methods [inoculation of animals]	Other specified pulmonary tuberculosis tubercle bacilli not found (in sputum) by microscopy but found by bacterial culture	Tuberculous bronchiectasis tubercle bacilli found (in sputum) by microscopy	Tuberculous pneumonia [any form] tubercle bacilli not found (in sputum) by microscopy but found by bacterial culture	Pulmonary tuberculosis unspecified tubercle bacilli not found by bacteriological examination but tuberculosis confirmed histologically	Tuberculous pneumonia [any form] tubercle bacilli found (in sputum) by microscopy	Tuberculosis of lung with cavitation tubercle bacilli not found (in sputum) by microscopy but found by bacterial culture	Tuberculous fibrosis of lung tubercle bacilli found (in sputum) by microscopy	Tuberculosis of lung nodular tubercle bacilli found (in sputum) by microscopy	Tuberculosis of bronchus tubercle bacilli found (in sputum) by microscopy	Other tuberculosis of intestines peritoneum and mesenteric glands tubercle bacilli found (in sputum) by microscopy	Tuberculous pleurisy tubercle bacilli not found (in sputum) by microscopy but found by bacterial culture	Tuberculous pleurisy tubercle bacilli not found by bacteriological or histological examination but tuberculosis confirmed by other methods [inoculation of animals]	Tuberculous laryngitis tubercle bacilli not found by bacteriological or histological examination but tuberculosis confirmed by other methods [inoculation of animals]	Tuberculosis of lung with cavitation tubercle bacilli not found by bacteriological examination but tuberculosis confirmed histologically	Other specified pulmonary tuberculosis tubercle bacilli found (in sputum) by microscopy	Tuberculous pleurisy tubercle bacilli not found by bacteriological examination but tuberculosis confirmed histologically	Tuberculosis of lung infiltrative tubercle bacilli not found bacteriological or histological examination but tuberculosis confirmed by other methods [inoculation of animals]	Tuberculous pleurisy bacteriological or histological examination unknown (at present)	Other specified pulmonary tuberculosis tubercle bacilli not found by bacteriological or histological examination but tuberculosis confirmed by other methods [inoculation of animals]	Tuberculosis of lung with cavitation tubercle bacilli found (in sputum) by microscopy	Tuberculous bronchiectasis tubercle bacilli not found (in sputum) by microscopy but found by bacterial culture	Tuberculosis of lung with cavitation bacteriological or histological examination unknown (at present)	Tuberculosis of bronchus unspecified	Tuberculous pneumonia [any form] unspecified	Tuberculosis of peripheral lymph nodes tubercle bacilli not found (in sputum) by microscopy but found by bacterial culture	Tuberculous fibrosis of lung tubercle bacilli not found (in sputum) by microscopy but found by bacterial culture	Acute miliary tuberculosis tubercle bacilli found (in sputum) by microscopy	Other tuberculosis of intestines peritoneum and mesenteric glands tubercle bacilli not found (in sputum) by microscopy but found by bacterial culture	Tuberculosis of lung infiltrative tubercle bacilli not found (in sputum) by microscopy but found by bacterial culture	Other specified pulmonary tuberculosis tubercle bacilli not found by bacteriological examination but tuberculosis confirmed histologically	Miliary tuberculosis unspecified tubercle bacilli not found (in sputum) by microscopy but found by bacterial culture	Miliary tuberculosis unspecified tubercle bacilli found (in sputum) by microscopy	Miliary tuberculosis unspecified tubercle bacilli not found by bacteriological or histological examination but tuberculosis confirmed by other methods [inoculation of animals]	Tuberculous pneumothorax unspecified	Acute miliary tuberculosis tubercle bacilli not found by bacteriological or histological examination but tuberculosis confirmed by other methods [inoculation of animals]	Tuberculous bronchiectasis unspecified	Tuberculous pneumothorax tubercle bacilli not found (in sputum) by microscopy but found by bacterial culture	Tuberculous fibrosis of lung tubercle bacilli not found by bacteriological or histological examination but tuberculosis confirmed by other methods [inoculation of animals]	Tuberculosis of other specified organs tubercle bacilli found (in sputum) by microscopy	Tuberculosis of peripheral lymph nodes tubercle bacilli found (in sputum) by microscopy	Tuberculosis of mother complicating pregnancy childbirth or the puerperium antepartum condition or complication
Tuberculous pleurisy in primary progressive tuberculosis tubercle bacilli not found (in sputum) by microscopy but found by bacterial culture	Tuberculous pneumothorax tubercle bacilli not found (in sputum) by microscopy but found by bacterial culture	Tuberculous pleurisy tubercle bacilli not found (in sputum) by microscopy but found by bacterial culture	Tuberculosis of other specified organs tubercle bacilli not found by bacteriological or histological examination but tuberculosis confirmed by other methods [inoculation of animals]	Tuberculosis of skin and subcutaneous cellular tissue tubercle bacilli not found (in sputum) by microscopy but found by bacterial culture	Tuberculous pleurisy bacteriological or histological examination unknown (at present)	Tuberculosis of other specified organs tubercle bacilli found (in sputum) by microscopy	Tuberculosis of bronchus tubercle bacilli not found (in sputum) by microscopy but found in bacterial culture	Tuberculosis of other specified organs bacteriological or histological examination unknown (at present)	Tuberculous pleurisy tubercle bacilli not found by bacteriological examination but tuberculosis confirmed histologically	Tuberculous laryngitis tubercle bacilli not found by bacteriological or histological examination but tuberculosis confirmed by other methods [inoculation of animals]	Other specified pulmonary tuberculosis tubercle bacilli not found (in sputum) by microscopy but found by bacterial culture	Tuberculous pleurisy in primary progressive tuberculosis tubercle bacilli found (in sputum) by microscopy	Tuberculosis of lung nodular tubercle bacilli not found by bacteriological or histological examination but tuberculosis confirmed by other methods [inoculation of animals]	Other specified pulmonary tuberculosis tubercle bacilli not found by bacteriological examination but tuberculosis confirmed histologically	Other primary progressive tuberculosis tubercle bacilli found (in sputum) by microscopy	Tuberculous laryngitis tubercle bacilli found (in sputum) by microscopy	Tuberculous pneumonia [any form] tubercle bacilli not found by bacteriological or histological examination but tuberculosis confirmed by other methods [inoculation of animals]	Tuberculous pleurisy tubercle bacilli found (in sputum) by microscopy	Tuberculous pleurisy tubercle bacilli not found by bacteriological or histological examination but tuberculosis confirmed by other methods [inoculation of animals]	Miliary tuberculosis unspecified tubercle bacilli not found (in sputum) by microscopy but found by bacterial culture	Tuberculosis of other specified organs unspecified	Tuberculosis of other specified organs tubercle bacilli not found by bacteriological examination but tuberculosis confirmed histologically	Tuberculosis of lung nodular tubercle bacilli found (in sputum) by microscopy	Miliary tuberculosis unspecified tubercle bacilli found (in sputum) by microscopy	Tuberculous pleurisy unspecified	Miliary tuberculosis unspecified tubercle bacilli not found by bacteriological examination but tuberculosis confirmed histologically	Acute miliary tuberculosis tubercle bacilli not found by bacteriological examination but tuberculosis confirmed histologically	Other tuberculosis of intestines peritoneum and mesenteric glands tubercle bacilli found (in sputum) by microscopy	Other primary progressive tuberculosis tubercle bacilli not found (in sputum) by microscopy but found by bacterial culture	Other tuberculosis of intestines peritoneum and mesenteric glands tubercle bacilli not found by bacteriological examination but tuberculosis confirmed histologically	Tuberculosis of lung infiltrative tubercle bacilli found (in sputum) by microscopy	Tuberculosis of mother complicating pregnancy childbirth or the puerperium delivered with or without mention of antepartum condition	Tuberculous laryngitis unspecified	Tuberculosis of lung with cavitation tubercle bacilli not found (in sputum) by microscopy but found by bacterial culture	Other infections involving bone in diseases classified elsewhere forearm	Tuberculosis of peripheral lymph nodes bacteriological or histological examination unknown (at present)	Tuberculous pneumonia [any form] tubercle bacilli not found (in sputum) by microscopy but found by bacterial culture	Tuberculous pneumonia [any form] tubercle bacilli found (in sputum) by microscopy	Tuberculosis of other specified organs tubercle bacilli not found (in sputum) by microscopy but found by bacterial culture	Other primary progressive tuberculosis unspecified	Tuberculosis of lung with cavitation tubercle bacilli not found by bacteriological examination but tuberculosis confirmed histologically	Tuberculosis of other specified bone tubercle bacilli not found by bacteriological examination but tuberculosis confirmed histologically	Other specified pulmonary tuberculosis tubercle bacilli not found by bacteriological or histological examination but tuberculosis confirmed by other methods [inoculation of animals]	Acute miliary tuberculosis tubercle bacilli not found by bacteriological or histological examination but tuberculosis confirmed by other methods [inoculation of animals]	Tuberculosis of other specified bone tubercle bacilli found (in sputum) by microscopy	Tuberculous peritonitis tubercle bacilli not found by bacteriological examination but tuberculosis confirmed histologically	Tuberculosis of limb bones tubercle bacilli not found (in sputum) by microscopy but found by bacterial culture	Acute miliary tuberculosis tubercle bacilli not found (in sputum) by microscopy but found by bacterial culture	Miliary tuberculosis unspecified tubercle bacilli not found by bacteriological or histological examination but tuberculosis confirmed by other methods [inoculation of animals]
Tuberculous pleurisy in primary progressive tuberculosis tubercle bacilli not found by bacteriological examination but tuberculosis confirmed histologically	Tuberculosis of bronchus unspecified	Tuberculous pneumothorax unspecified	Tuberculosis of lung nodular tubercle bacilli found (in sputum) by microscopy	Tuberculous pleurisy unspecified	Tuberculous pleurisy tubercle bacilli not found by bacteriological or histological examination but tuberculosis confirmed by other methods [inoculation of animals]	Tuberculous bronchiectasis tubercle bacilli not found by bacteriological or histological examination but tuberculosis confirmed by other methods [inoculation of animals]	Tuberculous laryngitis tubercle bacilli not found by bacteriological or histological examination but tuberculosis confirmed by other methods [inoculation of animals]	Tuberculous pleurisy tubercle bacilli found (in sputum) by microscopy	Tuberculous pleurisy tubercle bacilli not found by bacteriological examination but tuberculosis confirmed histologically	Tuberculous pleurisy bacteriological or histological examination unknown (at present)	Other specified pulmonary tuberculosis tubercle bacilli not found (in sputum) by microscopy but found by bacterial culture	Tuberculous fibrosis of lung tubercle bacilli not found (in sputum) by microscopy but found by bacterial culture	Tuberculous fibrosis of lung tubercle bacilli found (in sputum) by microscopy	Tuberculosis of lung infiltrative tubercle bacilli found (in sputum) by microscopy	Pulmonary tuberculosis unspecified tubercle bacilli not found by bacteriological examination but tuberculosis confirmed histologically	Tuberculosis of lung with cavitation tubercle bacilli not found by bacteriological or histological examination but tuberculosis confirmed by other methods [inoculation of animals]	Other primary progressive tuberculosis tubercle bacilli found (in sputum) by microscopy	Tuberculous pleurisy in primary progressive tuberculosis tubercle bacilli found (in sputum) by microscopy	Tuberculous bronchiectasis tubercle bacilli not found (in sputum) by microscopy but found by bacterial culture	Tuberculous pleurisy tubercle bacilli not found (in sputum) by microscopy but found by bacterial culture	Miliary tuberculosis unspecified tubercle bacilli not found by bacteriological or histological examination but tuberculosis confirmed by other methods [inoculation of animals]	Tuberculosis of lung infiltrative tubercle bacilli not found (in sputum) by microscopy but found by bacterial culture	Tuberculous pneumonia [any form] tubercle bacilli not found (in sputum) by microscopy but found by bacterial culture	Tuberculous laryngitis unspecified	Tuberculosis of bronchus tubercle bacilli not found (in sputum) by microscopy but found in bacterial culture	Tuberculous pneumonia [any form] tubercle bacilli not found by bacteriological or histological examination but tuberculosis confirmed by other methods [inoculation of animals]	Tuberculosis of lung nodular tubercle bacilli not found (in sputum) by microscopy but found by bacterial culture	Tuberculosis of intrathoracic lymph nodes unspecified	Tuberculosis of other specified organs tubercle bacilli not found by bacteriological or histological examination but tuberculosis confirmed by other methods [inoculation of animals]	Tuberculous abscess of brain unspecified	Tuberculosis of other specified bone tubercle bacilli found (in sputum) by microscopy	Tuberculous bronchiectasis tubercle bacilli found (in sputum) by microscopy	Tuberculosis of lung with cavitation tubercle bacilli not found (in sputum) by microscopy but found by bacterial culture	Tuberculous pneumothorax tubercle bacilli not found (in sputum) by microscopy but found by bacterial culture	Tuberculosis of lung nodular tubercle bacilli not found by bacteriological or histological examination but tuberculosis confirmed by other methods [inoculation of animals]	Tuberculosis of lung infiltrative bacteriological or histological examination unknown (at present)	Benign neoplasm of pleura	Tuberculous bronchiectasis tubercle bacilli not found by bacteriological examination but tuberculosis confirmed histologically	Tuberculosis of bronchus tubercle bacilli found (in sputum) by microscopy	Tuberculous peritonitis tubercle bacilli not found by bacteriological examination but tuberculosis confirmed histologically	Tuberculosis of lung with cavitation tubercle bacilli not found by bacteriological examination but tuberculosis confirmed histologically	Other specified pulmonary tuberculosis tubercle bacilli not found by bacteriological examination but tuberculosis confirmed histologically	Other specified pulmonary tuberculosis tubercle bacilli not found by bacteriological or histological examination but tuberculosis confirmed by other methods [inoculation of animals]	Tuberculous pneumothorax tubercle bacilli found (in sputum) by microscopy	Tuberculous pneumonia [any form] unspecified	Tuberculous pleurisy in primary progressive tuberculosis tubercle bacilli not found (in sputum) by microscopy but found by bacterial culture	Tuberculous fibrosis of lung bacteriological or histological examination unknown (at present)	Tuberculous pneumonia [any form] tubercle bacilli not found by bacteriological examination but tuberculosis confirmed histologically	Pulmonary tuberculosis unspecified tubercle bacilli not found by bacteriological or histological examination but tuberculosis confirmed by other methods [inoculation of animals]
Tuberculous pleurisy in primary progressive tuberculosis tubercle bacilli not found by bacteriological or histological examination but tuberculosis confirmed by other methods [inoculation of animals]	Tuberculous laryngitis tubercle bacilli not found by bacteriological or histological examination but tuberculosis confirmed by other methods [inoculation of animals]	Tuberculosis of lung infiltrative bacteriological or histological examination unknown (at present)	Tuberculous pneumothorax unspecified	Tuberculosis of lung with cavitation tubercle bacilli not found by bacteriological examination but tuberculosis confirmed histologically	Tuberculous fibrosis of lung tubercle bacilli not found (in sputum) by microscopy but found by bacterial culture	Other primary progressive tuberculosis unspecified	V800	Urethral stricture due to infective diseases classified elsewhere	Tuberculosis of lung with cavitation tubercle bacilli not found by bacteriological or histological examination but tuberculosis confirmed by other methods [inoculation of animals]	Tuberculous fibrosis of lung tubercle bacilli not found by bacteriological examination but tuberculosis confirmed histologically	Tuberculous fibrosis of lung tubercle bacilli found (in sputum) by microscopy	Tuberculosis of lung nodular tubercle bacilli not found (in sputum) by microscopy but found by bacterial culture	Tuberculosis of lung infiltrative tubercle bacilli not found (in sputum) by microscopy but found by bacterial culture	Deep transverse arrest and persistent occipitoposterior position unspecified as to episode of care or not applicable	Tuberculous pleurisy in primary progressive tuberculosis unspecified	Tuberculous pleurisy in primary progressive tuberculosis tubercle bacilli not found by bacteriological examination but tuberculosis confirmed histologically	Prostatitis in diseases classified elsewhere	Tuberculous bronchiectasis tubercle bacilli not found (in sputum) by microscopy but found by bacterial culture	Tuberculous fibrosis of lung bacteriological or histological examination not done	Tuberculous pneumothorax tubercle bacilli not found (in sputum) by microscopy but found by bacterial culture	Tuberculosis of kidney tubercle bacilli not found by bacteriological or histological examination but tuberculosis confirmed by other methods [inoculation of animals]	Other primary progressive tuberculosis tubercle bacilli found (in sputum) by microscopy	Tuberculous pneumothorax tubercle bacilli not found by bacteriological or histological examination but tuberculosis confirmed by other methods [inoculation of animals]	Tuberculosis of intrathoracic lymph nodes tubercle bacilli not found by bacteriological examination but tuberculosis confirmed histologically	Tuberculosis of bronchus tubercle bacilli found (in sputum) by microscopy	Tuberculous pneumonia [any form] bacteriological or histological examination unknown (at present)	Tuberculous pleurisy in primary progressive tuberculosis tubercle bacilli found (in sputum) by microscopy	Tuberculous pleurisy tubercle bacilli not found by bacteriological or histological examination but tuberculosis confirmed by other methods [inoculation of animals]	Tuberculosis of lung infiltrative tubercle bacilli not found bacteriological or histological examination but tuberculosis confirmed by other methods [inoculation of animals]	Tuberculous bronchiectasis tubercle bacilli found (in sputum) by microscopy	Tuberculosis of lung infiltrative tubercle bacilli found (in sputum) by microscopy	Other specified miliary tuberculosis bacteriological or histological examination unknown (at present)	Tuberculous pleurisy tubercle bacilli found (in sputum) by microscopy	Tuberculosis of bladder tubercle bacilli not found (in sputum) by microscopy but found by bacterial culture	Tuberculosis of mother complicating pregnancy childbirth or the puerperium antepartum condition or complication	Tuberculous abscess of brain unspecified	Tuberculosis of lung with cavitation bacteriological or histological examination unknown (at present)	Other specified miliary tuberculosis tubercle bacilli found (in sputum) by microscopy	Genitourinary tuberculosis unspecified unspecified	Other specified pulmonary tuberculosis bacteriological or histological examination unknown (at present)	Tuberculosis of skin and subcutaneous cellular tissue tubercle bacilli not found by bacteriological or histological examination but tuberculosis confirmed by other methods [inoculation of animals]	Obstetrical air embolism postpartum condition or complication	Other specified indications for care or intervention related to labor and delivery unspecified as to episode of care or not applicable	Tuberculous fibrosis of lung tubercle bacilli not found by bacteriological or histological examination but tuberculosis confirmed by other methods [inoculation of animals]	Other specified pulmonary tuberculosis tubercle bacilli not found by bacteriological examination but tuberculosis confirmed histologically	Tuberculous pneumonia [any form] unspecified	Tuberculosis of other specified bone tubercle bacilli found (in sputum) by microscopy	Tuberculosis of bronchus unspecified	Tuberculous pneumothorax tubercle bacilli found (in sputum) by microscopy
Other primary progressive tuberculosis unspecified	Other infections involving bone in diseases classified elsewhere pelvic region and thigh	Tuberculosis of hip tubercle bacilli not found (in sputum) by microscopy but found by bacterial culture	Tuberculous pleurisy tubercle bacilli not found by bacteriological examination but tuberculosis confirmed histologically	Tuberculous pleurisy in primary progressive tuberculosis tubercle bacilli found (in sputum) by microscopy	Tuberculous pneumonia [any form] tubercle bacilli not found (in sputum) by microscopy but found by bacterial culture	Tuberculosis of other specified organs tubercle bacilli found (in sputum) by microscopy	Tuberculosis of other specified bone tubercle bacilli not found by bacteriological examination but tuberculosis confirmed histologically	Other primary progressive tuberculosis tubercle bacilli found (in sputum) by microscopy	Tuberculous pleurisy bacteriological or histological examination unknown (at present)	Other specified pulmonary tuberculosis tubercle bacilli not found (in sputum) by microscopy but found by bacterial culture	Tuberculous pneumonia [any form] tubercle bacilli not found by bacteriological or histological examination but tuberculosis confirmed by other methods [inoculation of animals]	Arthropathy associated with other bacterial diseases pelvic region and thigh	Tuberculous pneumothorax tubercle bacilli found (in sputum) by microscopy	Tuberculous pleurisy tubercle bacilli found (in sputum) by microscopy	Tuberculosis of bronchus unspecified	Tuberculous pleurisy in primary progressive tuberculosis tubercle bacilli not found (in sputum) by microscopy but found by bacterial culture	Tuberculous pleurisy tubercle bacilli not found by bacteriological or histological examination but tuberculosis confirmed by other methods [inoculation of animals]	Tuberculosis of other specified organs bacteriological or histological examination unknown (at present)	Tuberculosis of lung with cavitation tubercle bacilli not found by bacteriological examination but tuberculosis confirmed histologically	Tuberculosis of hip tubercle bacilli not found by bacteriological or histological examination but tuberculosis confirmed by other methods [inoculation of animals]	Other specified pulmonary tuberculosis tubercle bacilli not found by bacteriological examination but tuberculosis confirmed histologically	Tuberculosis of lung infiltrative tubercle bacilli found (in sputum) by microscopy	Tuberculous pneumonia [any form] unspecified	Tuberculous fibrosis of lung tubercle bacilli found (in sputum) by microscopy	Tuberculosis of other specified organs tubercle bacilli not found by bacteriological or histological examination but tuberculosis confirmed by other methods [inoculation of animals]	Tuberculosis of lung infiltrative tubercle bacilli not found bacteriological or histological examination but tuberculosis confirmed by other methods [inoculation of animals]	Tuberculous pneumothorax tubercle bacilli not found (in sputum) by microscopy but found by bacterial culture	Tuberculosis of other specified bone tubercle bacilli found (in sputum) by microscopy	Tuberculosis of intrathoracic lymph nodes tubercle bacilli not found by bacteriological examination but tuberculosis confirmed histologically	Tuberculous pneumonia [any form] tubercle bacilli not found by bacteriological examination but tuberculosis confirmed histologically	Tuberculosis of hip tubercle bacilli found (in sputum) by microscopy	Tuberculosis of other specified organs unspecified	Tuberculous bronchiectasis tubercle bacilli found (in sputum) by microscopy	Tuberculous peritonitis tubercle bacilli not found by bacteriological examination but tuberculosis confirmed histologically	Tuberculosis of skin and subcutaneous cellular tissue tubercle bacilli found (in sputum) by microscopy	Tuberculosis of bronchus tubercle bacilli found (in sputum) by microscopy	Tuberculosis of lung nodular tubercle bacilli found (in sputum) by microscopy	Tuberculosis of bronchus tubercle bacilli not found (in sputum) by microscopy but found in bacterial culture	Tuberculous pleurisy tubercle bacilli not found (in sputum) by microscopy but found by bacterial culture	Tuberculosis of other specified organs tubercle bacilli not found by bacteriological examination but tuberculosis confirmed histologically	Tuberculosis of unspecified bones and joints unspecified	Other specified pulmonary tuberculosis tubercle bacilli found (in sputum) by microscopy	Miliary tuberculosis unspecified tubercle bacilli not found by bacteriological examination but tuberculosis confirmed histologically	Tuberculosis of limb bones tubercle bacilli not found (in sputum) by microscopy but found by bacterial culture	Tuberculous bronchiectasis tubercle bacilli not found (in sputum) by microscopy but found by bacterial culture	Tuberculous fibrosis of lung tubercle bacilli not found (in sputum) by microscopy but found by bacterial culture	Tuberculous bronchiectasis tubercle bacilli not found by bacteriological or histological examination but tuberculosis confirmed by other methods [inoculation of animals]	Tuberculosis of hip unspecified	Miliary tuberculosis unspecified tubercle bacilli not found by bacteriological or histological examination but tuberculosis confirmed by other methods [inoculation of animals]
Other primary progressive tuberculosis bacteriological or histological examination unknown (at present)	Tuberculous fibrosis of lung tubercle bacilli not found by bacteriological or histological examination but tuberculosis confirmed by other methods [inoculation of animals]	Genitourinary tuberculosis unspecified unspecified	Tuberculous fibrosis of lung bacteriological or histological examination not done	Tuberculous pneumonia [any form] unspecified	Tuberculosis of lung with cavitation tubercle bacilli not found by bacteriological or histological examination but tuberculosis confirmed by other methods [inoculation of animals]	Tuberculosis of lung nodular tubercle bacilli not found (in sputum) by microscopy but found by bacterial culture	Tuberculous bronchiectasis tubercle bacilli found (in sputum) by microscopy	Observation for suspected tuberculosis	Cyst of prostate	Family history of infectious and parasitic diseases	Contact with or exposure to tuberculosis	Other specified pulmonary tuberculosis tubercle bacilli not found (in sputum) by microscopy but found by bacterial culture	Pulmonary tuberculosis unspecified bacteriological or histological examination unknown (at present)	Screening for malignant neoplasms of prostate	Tuberculosis of intrathoracic lymph nodes unspecified	Tuberculosis of lung with cavitation tubercle bacilli not found by bacteriological examination but tuberculosis confirmed histologically	Family disruption due to return of family member from military deployment	Other specified pulmonary tuberculosis bacteriological or histological examination not done	Family history of malignant neoplasm of prostate	Pulmonary tuberculosis unspecified bacteriological or histological examination not done	Tuberculosis of lung with cavitation tubercle bacilli found (in sputum) by microscopy	Tuberculous pneumothorax tubercle bacilli not found by bacteriological or histological examination but tuberculosis confirmed by other methods [inoculation of animals]	Family history of malignant neoplasm of trachea bronchus and lung	Mumps pancreatitis	Prostatocystitis	Tuberculosis of intrathoracic lymph nodes tubercle bacilli not found by bacteriological or histological examination but tuberculosis confirmed by other methods [inoculation of animals]	Family history of malignant neoplasm bladder	Tuberculosis of lung with cavitation bacteriological or histological examination unknown (at present)	Other primary progressive tuberculosis tubercle bacilli found (in sputum) by microscopy	Tuberculous pneumonia [any form] tubercle bacilli not found by bacteriological or histological examination but tuberculosis confirmed by other methods [inoculation of animals]	Tuberculosis of lung infiltrative tubercle bacilli not found bacteriological or histological examination but tuberculosis confirmed by other methods [inoculation of animals]	Tuberculous laryngitis tubercle bacilli not found by bacteriological or histological examination but tuberculosis confirmed by other methods [inoculation of animals]	Tuberculous pleurisy bacteriological or histological examination unknown (at present)	Family history of malignant neoplasm of kidney	Benign neoplasm of prostate	Tuberculous fibrosis of lung unspecified	Contact with and (suspected) exposure to other hazardous metals	Tuberculous pneumonia [any form] tubercle bacilli found (in sputum) by microscopy	Tuberculous bronchiectasis tubercle bacilli not found by bacteriological or histological examination but tuberculosis confirmed by other methods [inoculation of animals]	Other specified malignant neoplasm of scalp and skin of neck	High-risk sexual behavior	Tuberculosis of bronchus tubercle bacilli found (in sputum) by microscopy	Dysplasia of prostate	Benign neoplasm of bladder	Tuberculosis of kidney tubercle bacilli not found by bacteriological or histological examination but tuberculosis confirmed by other methods [inoculation of animals]	Other specified miliary tuberculosis bacteriological or histological examination unknown (at present)	Tuberculosis of lung with cavitation tubercle bacilli not found (in sputum) by microscopy but found by bacterial culture	Pulmonary tuberculosis unspecified tubercle bacilli not found (in sputum) by microscopy but found by bacterial culture	Nonspecific reaction to cell mediated immunity measurement of gamma interferon antigen response without active tuberculosis
Other primary progressive tuberculosis tubercle bacilli found (in sputum) by microscopy	Tuberculous pleurisy in primary progressive tuberculosis tubercle bacilli found (in sputum) by microscopy	Tuberculous pneumonia [any form] tubercle bacilli not found by bacteriological or histological examination but tuberculosis confirmed by other methods [inoculation of animals]	Tuberculous pleurisy tubercle bacilli found (in sputum) by microscopy	Other specified pulmonary tuberculosis tubercle bacilli not found (in sputum) by microscopy but found by bacterial culture	Other tuberculosis of intestines peritoneum and mesenteric glands tubercle bacilli found (in sputum) by microscopy	Tuberculous pneumothorax tubercle bacilli found (in sputum) by microscopy	Tuberculous pneumonia [any form] tubercle bacilli not found (in sputum) by microscopy but found by bacterial culture	Tuberculosis of lung infiltrative tubercle bacilli found (in sputum) by microscopy	Tuberculous laryngitis tubercle bacilli found (in sputum) by microscopy	Tuberculous pneumonia [any form] tubercle bacilli found (in sputum) by microscopy	Tuberculous pleurisy tubercle bacilli not found (in sputum) by microscopy but found by bacterial culture	Tuberculous pleurisy bacteriological or histological examination unknown (at present)	Miliary tuberculosis unspecified tubercle bacilli found (in sputum) by microscopy	Tuberculosis of lung with cavitation tubercle bacilli not found by bacteriological or histological examination but tuberculosis confirmed by other methods [inoculation of animals]	Tuberculous bronchiectasis tubercle bacilli found (in sputum) by microscopy	Tuberculous pleurisy tubercle bacilli not found by bacteriological or histological examination but tuberculosis confirmed by other methods [inoculation of animals]	Tuberculosis of lung with cavitation tubercle bacilli not found by bacteriological examination but tuberculosis confirmed histologically	Tuberculosis of lung with cavitation tubercle bacilli not found (in sputum) by microscopy but found by bacterial culture	Other specified pulmonary tuberculosis tubercle bacilli found (in sputum) by microscopy	Tuberculosis of peripheral lymph nodes tubercle bacilli not found (in sputum) by microscopy but found by bacterial culture	Tuberculosis of lung with cavitation tubercle bacilli found (in sputum) by microscopy	Miliary tuberculosis unspecified tubercle bacilli not found (in sputum) by microscopy but found by bacterial culture	Tuberculosis of lung nodular tubercle bacilli found (in sputum) by microscopy	Tuberculous pneumonia [any form] unspecified	Tuberculosis of bronchus tubercle bacilli found (in sputum) by microscopy	Acute miliary tuberculosis tubercle bacilli not found (in sputum) by microscopy but found by bacterial culture	Miliary tuberculosis unspecified tubercle bacilli not found by bacteriological or histological examination but tuberculosis confirmed by other methods [inoculation of animals]	Tuberculous fibrosis of lung tubercle bacilli found (in sputum) by microscopy	Tuberculosis of peripheral lymph nodes tubercle bacilli found (in sputum) by microscopy	Acute miliary tuberculosis tubercle bacilli found (in sputum) by microscopy	Other specified miliary tuberculosis tubercle bacilli found (in sputum) by microscopy	Tuberculosis of lung with cavitation bacteriological or histological examination unknown (at present)	Tuberculous pleurisy tubercle bacilli not found by bacteriological examination but tuberculosis confirmed histologically	Pulmonary tuberculosis unspecified tubercle bacilli not found by bacteriological examination but tuberculosis confirmed histologically	Other specified pulmonary tuberculosis tubercle bacilli not found by bacteriological or histological examination but tuberculosis confirmed by other methods [inoculation of animals]	Other tuberculosis of intestines peritoneum and mesenteric glands tubercle bacilli not found (in sputum) by microscopy but found by bacterial culture	Other specified pulmonary tuberculosis tubercle bacilli not found by bacteriological examination but tuberculosis confirmed histologically	Tuberculosis of lung infiltrative tubercle bacilli not found bacteriological or histological examination but tuberculosis confirmed by other methods [inoculation of animals]	Acute miliary tuberculosis tubercle bacilli not found by bacteriological or histological examination but tuberculosis confirmed by other methods [inoculation of animals]	Tuberculosis of bronchus unspecified	Tuberculous pneumonia [any form] bacteriological or histological examination unknown (at present)	Other primary progressive tuberculosis tubercle bacilli not found (in sputum) by microscopy but found by bacterial culture	Tuberculosis of other specified organs tubercle bacilli found (in sputum) by microscopy	Tuberculosis of peripheral lymph nodes tubercle bacilli not found by bacteriological examination but tuberculosis confirmed histologically	Miliary tuberculosis unspecified bacteriological or histological examination unknown (at present)	Tuberculous bronchiectasis tubercle bacilli not found by bacteriological or histological examination but tuberculosis confirmed by other methods [inoculation of animals]	Tuberculous laryngitis tubercle bacilli not found by bacteriological or histological examination but tuberculosis confirmed by other methods [inoculation of animals]	Miliary tuberculosis unspecified tubercle bacilli not found by bacteriological examination but tuberculosis confirmed histologically	Tuberculosis of peripheral lymph nodes bacteriological or histological examination unknown (at present)
Other primary progressive tuberculosis tubercle bacilli not found (in sputum) by microscopy but found by bacterial culture	Other primary progressive tuberculosis tubercle bacilli found (in sputum) by microscopy	Tuberculous pneumonia [any form] tubercle bacilli not found (in sputum) by microscopy but found by bacterial culture	Tuberculosis of lung infiltrative tubercle bacilli found (in sputum) by microscopy	Tuberculosis of lung with cavitation tubercle bacilli not found (in sputum) by microscopy but found by bacterial culture	Tuberculous pleurisy tubercle bacilli found (in sputum) by microscopy	Tuberculous pneumonia [any form] tubercle bacilli not found by bacteriological or histological examination but tuberculosis confirmed by other methods [inoculation of animals]	Other specified pulmonary tuberculosis tubercle bacilli not found (in sputum) by microscopy but found by bacterial culture	Miliary tuberculosis unspecified tubercle bacilli not found by bacteriological or histological examination but tuberculosis confirmed by other methods [inoculation of animals]	Miliary tuberculosis unspecified tubercle bacilli not found by bacteriological examination but tuberculosis confirmed histologically	Tuberculosis of bronchus tubercle bacilli found (in sputum) by microscopy	Tuberculosis of other specified organs tubercle bacilli found (in sputum) by microscopy	Tuberculous pleurisy in primary progressive tuberculosis tubercle bacilli found (in sputum) by microscopy	Other tuberculosis of intestines peritoneum and mesenteric glands tubercle bacilli found (in sputum) by microscopy	Tuberculous pneumonia [any form] tubercle bacilli found (in sputum) by microscopy	Miliary tuberculosis unspecified tubercle bacilli found (in sputum) by microscopy	Other specified miliary tuberculosis tubercle bacilli found (in sputum) by microscopy	Tuberculous laryngitis tubercle bacilli found (in sputum) by microscopy	Tuberculous bronchiectasis tubercle bacilli found (in sputum) by microscopy	Tuberculous pleurisy tubercle bacilli not found by bacteriological or histological examination but tuberculosis confirmed by other methods [inoculation of animals]	Tuberculosis of peripheral lymph nodes tubercle bacilli not found by bacteriological examination but tuberculosis confirmed histologically	Tuberculous pleurisy bacteriological or histological examination unknown (at present)	Tuberculous pleurisy tubercle bacilli not found (in sputum) by microscopy but found by bacterial culture	Tuberculosis of peripheral lymph nodes tubercle bacilli not found (in sputum) by microscopy but found by bacterial culture	Miliary tuberculosis unspecified tubercle bacilli not found (in sputum) by microscopy but found by bacterial culture	Tuberculous pleurisy tubercle bacilli not found by bacteriological examination but tuberculosis confirmed histologically	Tuberculosis of lung with cavitation tubercle bacilli not found by bacteriological examination but tuberculosis confirmed histologically	Other specified pulmonary tuberculosis tubercle bacilli not found by bacteriological or histological examination but tuberculosis confirmed by other methods [inoculation of animals]	Tuberculosis of lung with cavitation tubercle bacilli not found by bacteriological or histological examination but tuberculosis confirmed by other methods [inoculation of animals]	Tuberculous pleurisy unspecified	Other specified pulmonary tuberculosis tubercle bacilli not found by bacteriological examination but tuberculosis confirmed histologically	Tuberculosis of peripheral lymph nodes bacteriological or histological examination unknown (at present)	Tuberculosis of other specified organs tubercle bacilli not found by bacteriological or histological examination but tuberculosis confirmed by other methods [inoculation of animals]	Tuberculous laryngitis tubercle bacilli not found by bacteriological or histological examination but tuberculosis confirmed by other methods [inoculation of animals]	Acute miliary tuberculosis tubercle bacilli found (in sputum) by microscopy	Pulmonary tuberculosis unspecified tubercle bacilli not found by bacteriological examination but tuberculosis confirmed histologically	Tuberculosis of intrathoracic lymph nodes unspecified	Tuberculosis of lung with cavitation tubercle bacilli found (in sputum) by microscopy	Tuberculous pneumothorax tubercle bacilli found (in sputum) by microscopy	Tuberculous bronchiectasis tubercle bacilli not found by bacteriological or histological examination but tuberculosis confirmed by other methods [inoculation of animals]	Tuberculosis of limb bones tubercle bacilli not found (in sputum) by microscopy but found by bacterial culture	Tuberculosis of lung nodular tubercle bacilli found (in sputum) by microscopy	Tuberculous pneumonia [any form] bacteriological or histological examination unknown (at present)	Tuberculous abscess of brain tubercle bacilli not found (in sputum) by microscopy but found by bacterial culture	Other specified pulmonary tuberculosis tubercle bacilli found (in sputum) by microscopy	Tuberculosis of lung infiltrative tubercle bacilli not found bacteriological or histological examination but tuberculosis confirmed by other methods [inoculation of animals]	Tuberculous fibrosis of lung tubercle bacilli not found by bacteriological or histological examination but tuberculosis confirmed by other methods [inoculation of animals]	Other specified miliary tuberculosis unspecified	Tuberculous bronchiectasis unspecified	Tuberculosis of mother complicating pregnancy childbirth or the puerperium delivered with or without mention of antepartum condition
Other primary progressive tuberculosis tubercle bacilli not found by bacteriological examination but tuberculosis confirmed histologically	Juvenile osteochondrosis of upper extremity	Developmental dislocation of joint forearm	Villonodular synovitis forearm	Nontraumatic rupture of extensor tendons of hand and wrist	Other specified disorders of joint forearm	Enthesopathy of wrist and carpus	Swan-neck deformity	Arthropathy associated with other bacterial diseases forearm	Tuberculous laryngitis unspecified	Loose body in joint forearm	Other tuberculosis of intestines peritoneum and mesenteric glands tubercle bacilli not found by bacteriological examination but tuberculosis confirmed histologically	Other joint derangement not elsewhere classified hand	Other specified arthropathy hand	Other joint derangement not elsewhere classified forearm	Pyogenic arthritis forearm	Traumatic arthropathy forearm	Articular cartilage disorder forearm	Palindromic rheumatism hand	Villonodular synovitis hand	Tuberculosis of skin and subcutaneous cellular tissue tubercle bacilli found (in sputum) by microscopy	Unspecified monoarthritis forearm	Unspecified derangement of joint hand	Tuberculosis of other specified organs bacteriological or histological examination unknown (at present)	Recurrent dislocation of joint forearm	Chronic osteomyelitis forearm	Other specified arthropathy forearm	Respiratory bronchiolitis interstitial lung disease	Effusion of joint hand	Rheumatic pneumonia	Nontraumatic rupture of flexor tendons of hand and wrist	Loose body in joint hand	Other tuberculosis of intestines peritoneum and mesenteric glands unspecified	Unspecified osteomyelitis forearm	Pathological dislocation of joint forearm	Other symptoms referable to joint forearm	Arthropathy associated with mycoses site unspecified	Unspecified derangement of joint forearm	Traumatic arthropathy hand	Unspecified infective arthritis forearm	Osteoarthrosis localized secondary hand	Chronic osteomyelitis hand	Recurrent dislocation of joint hand	Tuberculous pleurisy tubercle bacilli not found by bacteriological examination but tuberculosis confirmed histologically	Pathological dislocation of joint hand	Pyogenic arthritis multiple sites	Other nondiabetic proliferative retinopathy	Ankylosis of joint forearm	Miliary tuberculosis unspecified tubercle bacilli not found (in sputum) by microscopy but found by bacterial culture	Other tenosynovitis of hand and wrist
Other primary progressive tuberculosis tubercle bacilli not found by bacteriological or histological examination but tuberculosis confirmed by other methods [inoculation of animals]	Other primary progressive tuberculosis tubercle bacilli found (in sputum) by microscopy	Ancylostomiasis and necatoriasis unspecified	Tuberculosis of lung infiltrative tubercle bacilli not found bacteriological or histological examination but tuberculosis confirmed by other methods [inoculation of animals]	Tuberculous pleurisy tubercle bacilli not found (in sputum) by microscopy but found by bacterial culture	Tuberculous pleurisy tubercle bacilli found (in sputum) by microscopy	Tuberculous pneumonia [any form] tubercle bacilli not found by bacteriological or histological examination but tuberculosis confirmed by other methods [inoculation of animals]	Tuberculosis of lung infiltrative tubercle bacilli found (in sputum) by microscopy	Tuberculous pneumonia [any form] tubercle bacilli found (in sputum) by microscopy	Tuberculosis of lung nodular tubercle bacilli found (in sputum) by microscopy	Tuberculous pleurisy in primary progressive tuberculosis tubercle bacilli found (in sputum) by microscopy	Miliary tuberculosis unspecified bacteriological or histological examination unknown (at present)	Miliary tuberculosis unspecified tubercle bacilli found (in sputum) by microscopy	Tuberculous laryngitis tubercle bacilli not found by bacteriological or histological examination but tuberculosis confirmed by other methods [inoculation of animals]	Tuberculous pleurisy in primary progressive tuberculosis tubercle bacilli not found (in sputum) by microscopy but found by bacterial culture	Other specified pulmonary tuberculosis tubercle bacilli not found (in sputum) by microscopy but found by bacterial culture	Other primary progressive tuberculosis tubercle bacilli not found (in sputum) by microscopy but found by bacterial culture	Other specified pulmonary tuberculosis tubercle bacilli found (in sputum) by microscopy	Tuberculous pneumothorax tubercle bacilli found (in sputum) by microscopy	Tuberculous fibrosis of lung tubercle bacilli found (in sputum) by microscopy	Tuberculous pneumonia [any form] tubercle bacilli not found (in sputum) by microscopy but found by bacterial culture	Tuberculosis of lung with cavitation tubercle bacilli found (in sputum) by microscopy	Tuberculous bronchiectasis tubercle bacilli found (in sputum) by microscopy	Tuberculous pleurisy bacteriological or histological examination unknown (at present)	Tuberculosis of lung with cavitation tubercle bacilli not found by bacteriological or histological examination but tuberculosis confirmed by other methods [inoculation of animals]	Miliary tuberculosis unspecified tubercle bacilli not found (in sputum) by microscopy but found by bacterial culture	Tuberculous bronchiectasis tubercle bacilli not found (in sputum) by microscopy but found by bacterial culture	Tuberculous pleurisy tubercle bacilli not found by bacteriological examination but tuberculosis confirmed histologically	Tuberculous pneumonia [any form] unspecified	Other specified pulmonary tuberculosis tubercle bacilli not found by bacteriological or histological examination but tuberculosis confirmed by other methods [inoculation of animals]	Tuberculous meningitis tubercle bacilli found (in sputum) by microscopy	Tuberculosis of lung with cavitation tubercle bacilli not found (in sputum) by microscopy but found by bacterial culture	Pulmonary tuberculosis unspecified bacteriological or histological examination not done	Tuberculous pneumothorax tubercle bacilli not found (in sputum) by microscopy but found by bacterial culture	Ornithosis with pneumonia	Strongyloidiasis	Acute miliary tuberculosis tubercle bacilli not found (in sputum) by microscopy but found by bacterial culture	Tuberculosis of lung infiltrative tubercle bacilli not found (in sputum) by microscopy but found by bacterial culture	Tuberculous pleurisy unspecified	Tuberculous pneumothorax unspecified	Tuberculous pneumonia [any form] bacteriological or histological examination unknown (at present)	Tuberculoma of brain tubercle bacilli not found by bacteriological or histological examination but tuberculosis confirmed by other methods [inoculation of animals]	Other specified miliary tuberculosis tubercle bacilli not found (in sputum) by microscopy but found by bacterial culture	Miliary tuberculosis unspecified tubercle bacilli not found by bacteriological examination but tuberculosis confirmed histologically	Tuberculous laryngitis tubercle bacilli found (in sputum) by microscopy	Tuberculous pleurisy tubercle bacilli not found by bacteriological or histological examination but tuberculosis confirmed by other methods [inoculation of animals]	Melioidosis	Miliary tuberculosis unspecified tubercle bacilli not found by bacteriological or histological examination but tuberculosis confirmed by other methods [inoculation of animals]	Tuberculosis of other specified organs tubercle bacilli found (in sputum) by microscopy	Tuberculosis of bronchus tubercle bacilli not found (in sputum) by microscopy but found in bacterial culture
Primary tuberculous infection unspecified unspecified	Infection by Histoplasma capsulatum pneumonia	Coccidiosis	Histoplasmosis unspecified pneumonia	Acute miliary tuberculosis tubercle bacilli found (in sputum) by microscopy	Pulmonary tuberculosis unspecified tubercle bacilli not found by bacteriological examination but tuberculosis confirmed histologically	Infection by Histoplasma capsulatum other	Miliary tuberculosis unspecified tubercle bacilli not found by bacteriological or histological examination but tuberculosis confirmed by other methods [inoculation of animals]	Histoplasmosis unspecified other	Other specified miliary tuberculosis tubercle bacilli found (in sputum) by microscopy	Kaposis sarcoma palate	Other specified miliary tuberculosis tubercle bacilli not found by bacteriological or histological examination but tuberculosis confirmed by other methods [inoculation of animals]	Kaposis sarcoma lung	Kaposis sarcoma soft tissue	Herpes simplex with unspecified complication	Histoplasmosis unspecified without mention of manifestation	Multisystemic disseminated toxoplasmosis	Tuberculosis of peripheral lymph nodes tubercle bacilli found (in sputum) by microscopy	Other specified pulmonary tuberculosis tubercle bacilli not found by bacteriological examination but tuberculosis confirmed histologically	Tuberculosis of peripheral lymph nodes tubercle bacilli not found by bacteriological examination but tuberculosis confirmed histologically	Kaposis sarcoma lymph nodes	Other tuberculosis of intestines peritoneum and mesenteric glands tubercle bacilli not found (in sputum) by microscopy but found by bacterial culture	Miliary tuberculosis unspecified tubercle bacilli not found by bacteriological examination but tuberculosis confirmed histologically	Miliary tuberculosis unspecified tubercle bacilli not found (in sputum) by microscopy but found by bacterial culture	Infection by Histoplasma capsulatum without mention of manifestation	Disseminated chorioretinitis unspecified	Tuberculous pneumonia [any form] unspecified	Blastomycosis	Tuberculosis of intrathoracic lymph nodes unspecified	Tuberculous pneumonia [any form] bacteriological or histological examination unknown (at present)	Pulmonary tuberculosis unspecified bacteriological or histological examination not done	Kaposis sarcoma gastrointestinal sites	Acute miliary tuberculosis tubercle bacilli not found by bacteriological or histological examination but tuberculosis confirmed by other methods [inoculation of animals]	Acute miliary tuberculosis tubercle bacilli not found (in sputum) by microscopy but found by bacterial culture	Other specified retrovirus	Other specified miliary tuberculosis tubercle bacilli not found by bacteriological examination but tuberculosis confirmed histologically	Miliary tuberculosis unspecified bacteriological or histological examination unknown (at present)	Other tuberculosis of intestines peritoneum and mesenteric glands tubercle bacilli found (in sputum) by microscopy	Hodgkins disease mixed cellularity lymph nodes of axilla and upper limb	Pneumonitis due to toxoplasmosis	Other specified pulmonary tuberculosis tubercle bacilli not found (in sputum) by microscopy but found by bacterial culture	Tuberculosis of peripheral lymph nodes unspecified	Other specified respiratory tuberculosis tubercle bacilli found (in sputum) by microscopy	Kaposis sarcoma other specified sites	Other specified rickettsioses	Tuberculosis of bronchus tubercle bacilli found (in sputum) by microscopy	Tuberculosis of lung infiltrative tubercle bacilli found (in sputum) by microscopy	Pulmonary tuberculosis unspecified bacteriological or histological examination unknown (at present)	Ornithosis with pneumonia	Miliary tuberculosis unspecified unspecified
Primary tuberculous infection unspecified bacteriological or histological examination not done	Screening for malignant neoplasms of cervix	Hepatopulmonary syndrome	Other venereal diseases due to chlamydia trachomatis peritoneum	Presence of intrauterine contraceptive device	Engorgement of breasts associated with childbirth unspecified as to episode of care or not applicable	Obstetrical pyemic and septic embolism delivered with or without mention of antepartum condition	Gonococcal peritonitis	Unspecified inflammatory disease of female pelvic organs and tissues	Antiphospholipid antibody with hemorrhagic disorder	Tubal ligation status	Spontaneous abortion complicated by genital tract and pelvic infection complete	Encounter for removal of intrauterine contraceptive device	Gonococcal salpingitis (chronic)	Unspecified disorder of uterus	Idiopathic pulmonary fibrosis	Toxic multinodular goiter with mention of thyrotoxic crisis or storm	Other chronic gonococcal infection of upper genitourinary tract	Other specified inflammatory disease of female pelvic organs and tissues	Quadruplet gestation unspecified number of placenta and unspecified number of amniotic sacs	Cervical duplication	Other primary progressive tuberculosis tubercle bacilli not found by bacteriological examination but tuberculosis confirmed histologically	Other ehrlichiosis	Chronic inversion of uterus	Spontaneous abortion complicated by damage to pelvic organs or tissues complete	Legally induced abortion complicated by genital tract and pelvic infection incomplete	Salpingitis and oophoritis not specified as acute subacute or chronic	Neoplasms of unspecified nature other specified sites	Need for prophylactic vaccination and inoculation against unspecified single bacterial disease	Surveillance of intrauterine contraceptive device	Neoplasm of uncertain behavior of uterus	Benign carcinoid tumor of midgut not otherwise specified	Long term (current) use of bisphosphonates	Acute interstitial pneumonitis	Maternal hypertensive disorders affecting fetus or newborn	Acquired absence of cervix with remaining uterus	Legally induced abortion complicated by metabolic disorder incomplete	Acute or unspecified pelvic peritonitis female	Other gonococcal infection (acute) of upper genitourinary tract	Unspecified noninflammatory disorder of cervix	Basal cell carcinoma of skin of trunk except scrotum	Unspecified combined vaccine	Failed attempted abortion complicated by genital tract and pelvic infection	Triplet gestation unable to determine number of placenta and number of amniotic sacs	Hyponasality	Trichomoniasis of other specified sites	Delayed hemolytic transfusion reaction incompatibility unspecified	Acquired total absence of pancreas	Failed attempted abortion with other specified complications	Echinococcosis other and unspecified
Primary tuberculous infection unspecified bacteriological or histological examination unknown (at present)	Radial styloid tenosynovitis	Encounter for blood typing	Vitamin A deficiency with night blindness	Other and unspecified disorder of breast associated with childbirth delivered with or without mention of antepartum condition	Thalassemia minor	Other signs and symptoms in breast	Solitary cyst of breast	Other disorders of lactation delivered with mention of postpartum complication	Need for prophylactic vaccination and inoculation against unspecified single bacterial disease	Alopecia areata	Bariatric surgery status complicating pregnancy childbirth or the puerperium delivered with or without mention of antepartum condition	Lateral epicondylitis	Benign neoplasm of breast	Personal history of cervical dysplasia	Spotting complicating pregnancy delivered with or without mention of antepartum condition	Other and unspecified disorder of breast associated with childbirth delivered with mention of postpartum complication	Other primary progressive tuberculosis tubercle bacilli not found by bacteriological or histological examination but tuberculosis confirmed by other methods [inoculation of animals]	Other specified benign mammary dysplasias	Other current conditions classifiable elsewhere of mother delivered with or without mention of antepartum condition	Mastodynia	Varicose veins of legs complicating pregnancy and the puerperium delivered with or without mention of antepartum condition	Acute infection following transfusion infusion or injection of blood and blood products	Presence of intrauterine contraceptive device	Unspecified vitamin A deficiency	Exercise induced bronchospasm	Disorganized type schizophrenia in remission	Cough variant asthma	Roseola infantum due to human herpesvirus 6	Inconclusive mammogram	Poisoning by antidotes and chelating agents not elsewhere classified	Personal history of gestational diabetes	Primary focal hyperhidrosis	Osteopathy resulting from poliomyelitis ankle and foot	Other complications of obstetrical surgical wounds delivered with mention of postpartum complication	Breast replacement	Unspecified crystal arthropathy hand	Other disorders of lactation delivered with or without mention of antepartum condition	Scanty or infrequent menstruation	Salmonella arthritis	Benign carcinoid tumor of the stomach	Fissure of nipple	Ptosis of breast	Placental polyp delivered with mention of postpartum complication	Screening for thyroid disorders	Specified congenital anomalies of breast	Benign neoplasm of skin site unspecified	Infertility female of cervical or vaginal origin	Family history of other specified eye disorder	Inguinal hernia with gangrene bilateral recurrent
Primary tuberculous infection unspecified tubercle bacilli found (in sputum) by microscopy	Tuberculosis of intrathoracic lymph nodes unspecified	Infection by Histoplasma capsulatum other	Tuberculosis of lung with cavitation bacteriological or histological examination unknown (at present)	Acute miliary tuberculosis tubercle bacilli found (in sputum) by microscopy	Miliary tuberculosis unspecified tubercle bacilli not found by bacteriological or histological examination but tuberculosis confirmed by other methods [inoculation of animals]	Other specified pulmonary tuberculosis tubercle bacilli not found (in sputum) by microscopy but found by bacterial culture	Other venereal diseases due to chlamydia trachomatis anus and rectum	Other primary progressive tuberculosis tubercle bacilli not found (in sputum) by microscopy but found by bacterial culture	Infection by Histoplasma capsulatum pneumonia	Tuberculosis of peripheral lymph nodes tubercle bacilli not found by bacteriological examination but tuberculosis confirmed histologically	Other primary progressive tuberculosis tubercle bacilli found (in sputum) by microscopy	Tuberculosis of peripheral lymph nodes tubercle bacilli not found (in sputum) by microscopy but found by bacterial culture	Histoplasmosis unspecified pneumonia	Tuberculosis of lung infiltrative tubercle bacilli found (in sputum) by microscopy	Other specified miliary tuberculosis tubercle bacilli not found (in sputum) by microscopy but found by bacterial culture	Tuberculosis of lung with cavitation tubercle bacilli not found by bacteriological examination but tuberculosis confirmed histologically	Other specified miliary tuberculosis tubercle bacilli found (in sputum) by microscopy	Tuberculous pleurisy tubercle bacilli not found by bacteriological or histological examination but tuberculosis confirmed by other methods [inoculation of animals]	Tuberculous pleurisy tubercle bacilli found (in sputum) by microscopy	Tuberculosis of bronchus tubercle bacilli found (in sputum) by microscopy	Lymphogranuloma venereum	Gonococcal infection of other specified sites	Coccidiosis	Gonococcal infection of anus and rectum	Tuberculous pneumonia [any form] bacteriological or histological examination unknown (at present)	Other tuberculosis of intestines peritoneum and mesenteric glands tubercle bacilli found (in sputum) by microscopy	Tuberculous pneumothorax tubercle bacilli found (in sputum) by microscopy	Miliary tuberculosis unspecified tubercle bacilli not found (in sputum) by microscopy but found by bacterial culture	Tuberculosis of peripheral lymph nodes tubercle bacilli found (in sputum) by microscopy	Genital syphilis (primary)	Other specified respiratory tuberculosis tubercle bacilli found (in sputum) by microscopy	Tuberculosis of peripheral lymph nodes unspecified	Other gonococcal infection (acute) of upper genitourinary tract	Tuberculosis of lung nodular tubercle bacilli not found (in sputum) by microscopy but found by bacterial culture	Other specified pulmonary tuberculosis bacteriological or histological examination unknown (at present)	Other specified pulmonary tuberculosis bacteriological or histological examination not done	Other primary syphilis	Other tuberculosis of intestines peritoneum and mesenteric glands tubercle bacilli not found (in sputum) by microscopy but found by bacterial culture	Tuberculosis of lung with cavitation unspecified	Tuberculosis of peripheral lymph nodes tubercle bacilli not found by bacteriological or histological examination but tuberculosis confirmed by other methods [inoculation of animals]	Pneumonitis due to toxoplasmosis	Tuberculosis of peripheral lymph nodes bacteriological or histological examination unknown (at present)	Other specified pulmonary tuberculosis tubercle bacilli not found by bacteriological examination but tuberculosis confirmed histologically	Infection by Histoplasma capsulatum without mention of manifestation	Tuberculous pneumonia [any form] unspecified	Pulmonary tuberculosis unspecified tubercle bacilli not found by bacteriological examination but tuberculosis confirmed histologically	Tuberculosis of lung with cavitation tubercle bacilli not found by bacteriological or histological examination but tuberculosis confirmed by other methods [inoculation of animals]	Tuberculous pleurisy in primary progressive tuberculosis tubercle bacilli found (in sputum) by microscopy	Tuberculous bronchiectasis tubercle bacilli found (in sputum) by microscopy
Primary tuberculous infection unspecified tubercle bacilli not found (in sputum) by microscopy but found by bacterial culture	Tuberculosis of lung with cavitation tubercle bacilli not found (in sputum) by microscopy but found by bacterial culture	Tuberculosis of lung with cavitation tubercle bacilli found (in sputum) by microscopy	Tuberculous bronchiectasis tubercle bacilli found (in sputum) by microscopy	Tuberculous bronchiectasis bacteriological or histological examination unknown (at present)	Tuberculosis of lung with cavitation tubercle bacilli not found by bacteriological or histological examination but tuberculosis confirmed by other methods [inoculation of animals]	Tuberculous pneumothorax tubercle bacilli found (in sputum) by microscopy	Tuberculous pleurisy tubercle bacilli found (in sputum) by microscopy	Tuberculous pneumonia [any form] unspecified	Tuberculous fibrosis of lung tubercle bacilli not found (in sputum) by microscopy but found by bacterial culture	Tuberculosis of bronchus tubercle bacilli found (in sputum) by microscopy	Tuberculosis of lung with cavitation unspecified	Pulmonary tuberculosis unspecified tubercle bacilli found (in sputum) by microscopy	Pulmonary tuberculosis unspecified bacteriological or histological examination unknown (at present)	Tuberculosis of bronchus unspecified	Tuberculosis of lung with cavitation bacteriological or histological examination unknown (at present)	Tuberculous pleurisy tubercle bacilli not found by bacteriological or histological examination but tuberculosis confirmed by other methods [inoculation of animals]	Tuberculous pneumonia [any form] tubercle bacilli not found (in sputum) by microscopy but found by bacterial culture	Tuberculosis of lung nodular tubercle bacilli not found (in sputum) by microscopy but found by bacterial culture	Pulmonary tuberculosis unspecified tubercle bacilli not found (in sputum) by microscopy but found by bacterial culture	Tuberculous pneumonia [any form] tubercle bacilli found (in sputum) by microscopy	Other specified pulmonary tuberculosis tubercle bacilli not found by bacteriological or histological examination but tuberculosis confirmed by other methods [inoculation of animals]	Tuberculosis of lung with cavitation tubercle bacilli not found by bacteriological examination but tuberculosis confirmed histologically	Tuberculosis of lung infiltrative tubercle bacilli found (in sputum) by microscopy	Other specified pulmonary tuberculosis tubercle bacilli not found (in sputum) by microscopy but found by bacterial culture	Tuberculous pleurisy bacteriological or histological examination unknown (at present)	Tuberculous pleurisy tubercle bacilli not found (in sputum) by microscopy but found by bacterial culture	Observation for suspected tuberculosis	Other primary progressive tuberculosis tubercle bacilli found (in sputum) by microscopy	Pulmonary tuberculosis unspecified bacteriological or histological examination not done	Tuberculous fibrosis of lung tubercle bacilli not found by bacteriological or histological examination but tuberculosis confirmed by other methods [inoculation of animals]	Tuberculous pneumonia [any form] tubercle bacilli not found by bacteriological or histological examination but tuberculosis confirmed by other methods [inoculation of animals]	Pulmonary tuberculosis unspecified tubercle bacilli not found by bacteriological examination but tuberculosis confirmed histologically	Tuberculous bronchiectasis unspecified	Other specified pulmonary tuberculosis tubercle bacilli found (in sputum) by microscopy	Tuberculous pneumonia [any form] bacteriological or histological examination unknown (at present)	Tuberculous laryngitis tubercle bacilli not found by bacteriological or histological examination but tuberculosis confirmed by other methods [inoculation of animals]	Tuberculous bronchiectasis tubercle bacilli not found by bacteriological or histological examination but tuberculosis confirmed by other methods [inoculation of animals]	Pulmonary tuberculosis unspecified tubercle bacilli not found by bacteriological or histological examination but tuberculosis confirmed by other methods [inoculation of animals]	Tuberculous pleurisy in primary progressive tuberculosis tubercle bacilli found (in sputum) by microscopy	Primary tuberculous infection unspecified tubercle bacilli not found by bacteriological or histological examination but tuberculosis confirmed by other methods [inoculation of animals]	Tuberculous pneumothorax unspecified	Other specified miliary tuberculosis tubercle bacilli found (in sputum) by microscopy	Tuberculous pleurisy in primary progressive tuberculosis unspecified	Pulmonary tuberculosis unspecified unspecified	Contact with or exposure to tuberculosis	Tuberculous pleurisy unspecified	Tuberculosis of lung nodular tubercle bacilli found (in sputum) by microscopy	Tuberculous fibrosis of lung tubercle bacilli found (in sputum) by microscopy	Personal history of tuberculosis
Primary tuberculous infection unspecified tubercle bacilli not found by bacteriological or histological examination but tuberculosis confirmed by other methods [inoculation of animals]	Other specified pulmonary tuberculosis tubercle bacilli not found by bacteriological or histological examination but tuberculosis confirmed by other methods [inoculation of animals]	Tuberculous pleurisy tubercle bacilli found (in sputum) by microscopy	Tuberculosis of lung with cavitation tubercle bacilli not found (in sputum) by microscopy but found by bacterial culture	Tuberculous pleurisy bacteriological or histological examination unknown (at present)	Other specified pulmonary tuberculosis tubercle bacilli not found (in sputum) by microscopy but found by bacterial culture	Tuberculous pneumonia [any form] tubercle bacilli found (in sputum) by microscopy	Tuberculosis of lung with cavitation tubercle bacilli not found by bacteriological examination but tuberculosis confirmed histologically	Tuberculoma of brain tubercle bacilli not found by bacteriological or histological examination but tuberculosis confirmed by other methods [inoculation of animals]	Pulmonary tuberculosis unspecified bacteriological or histological examination unknown (at present)	Other primary progressive tuberculosis tubercle bacilli found (in sputum) by microscopy	Acute miliary tuberculosis tubercle bacilli found (in sputum) by microscopy	Tuberculosis of peripheral lymph nodes tubercle bacilli not found (in sputum) by microscopy but found by bacterial culture	Tuberculous bronchiectasis tubercle bacilli not found by bacteriological or histological examination but tuberculosis confirmed by other methods [inoculation of animals]	Miliary tuberculosis unspecified tubercle bacilli not found by bacteriological or histological examination but tuberculosis confirmed by other methods [inoculation of animals]	Tuberculous pneumonia [any form] tubercle bacilli not found by bacteriological or histological examination but tuberculosis confirmed by other methods [inoculation of animals]	Tuberculous pneumonia [any form] tubercle bacilli not found (in sputum) by microscopy but found by bacterial culture	Tuberculous fibrosis of lung tubercle bacilli not found by bacteriological or histological examination but tuberculosis confirmed by other methods [inoculation of animals]	Tuberculosis of lung with cavitation tubercle bacilli not found by bacteriological or histological examination but tuberculosis confirmed by other methods [inoculation of animals]	Pulmonary tuberculosis unspecified tubercle bacilli not found by bacteriological examination but tuberculosis confirmed histologically	Tuberculosis of lung nodular tubercle bacilli found (in sputum) by microscopy	Tuberculous pleurisy unspecified	Tuberculosis of peripheral lymph nodes bacteriological or histological examination unknown (at present)	Tuberculous pleurisy tubercle bacilli not found by bacteriological examination but tuberculosis confirmed histologically	Tuberculous fibrosis of lung tubercle bacilli found (in sputum) by microscopy	Tuberculous pleurisy tubercle bacilli not found (in sputum) by microscopy but found by bacterial culture	Other specified pulmonary tuberculosis tubercle bacilli found (in sputum) by microscopy	Tuberculous pneumothorax tubercle bacilli found (in sputum) by microscopy	Tuberculous pneumonia [any form] unspecified	Tuberculosis of bronchus tubercle bacilli found (in sputum) by microscopy	Tuberculous pleurisy in primary progressive tuberculosis tubercle bacilli found (in sputum) by microscopy	Miliary tuberculosis unspecified tubercle bacilli found (in sputum) by microscopy	Tuberculous meningitis tubercle bacilli found (in sputum) by microscopy	Tuberculous pleurisy tubercle bacilli not found by bacteriological or histological examination but tuberculosis confirmed by other methods [inoculation of animals]	Tuberculosis of peripheral lymph nodes tubercle bacilli not found by bacteriological examination but tuberculosis confirmed histologically	Tuberculosis of lung with cavitation tubercle bacilli found (in sputum) by microscopy	Other tuberculosis of intestines peritoneum and mesenteric glands tubercle bacilli found (in sputum) by microscopy	Tuberculous pneumonia [any form] bacteriological or histological examination unknown (at present)	Tuberculous pneumothorax tubercle bacilli not found (in sputum) by microscopy but found by bacterial culture	Tuberculosis of lung infiltrative tubercle bacilli found (in sputum) by microscopy	Tuberculosis of lung with cavitation bacteriological or histological examination unknown (at present)	Pulmonary tuberculosis unspecified tubercle bacilli not found by bacteriological or histological examination but tuberculosis confirmed by other methods [inoculation of animals]	Tuberculosis of peripheral lymph nodes tubercle bacilli found (in sputum) by microscopy	Tuberculous bronchiectasis tubercle bacilli found (in sputum) by microscopy	Tuberculous laryngitis tubercle bacilli found (in sputum) by microscopy	Tuberculosis of lung with cavitation unspecified	Other specified pulmonary tuberculosis bacteriological or histological examination unknown (at present)	Tuberculosis of mother complicating pregnancy childbirth or the puerperium antepartum condition or complication	Tuberculous laryngitis tubercle bacilli not found by bacteriological or histological examination but tuberculosis confirmed by other methods [inoculation of animals]	Other specified miliary tuberculosis tubercle bacilli found (in sputum) by microscopy
Tuberculosis of lung infiltrative unspecified	Tuberculosis of lung with cavitation tubercle bacilli not found by bacteriological or histological examination but tuberculosis confirmed by other methods [inoculation of animals]	Tuberculous pneumonia [any form] unspecified	Pulmonary tuberculosis unspecified bacteriological or histological examination not done	Tuberculosis of lung infiltrative tubercle bacilli found (in sputum) by microscopy	Tuberculous pneumonia [any form] tubercle bacilli found (in sputum) by microscopy	Tuberculosis of lung with cavitation tubercle bacilli not found (in sputum) by microscopy but found by bacterial culture	Tuberculosis of lung with cavitation unspecified	Tuberculosis of lung with cavitation tubercle bacilli not found by bacteriological examination but tuberculosis confirmed histologically	Tuberculous pneumothorax tubercle bacilli found (in sputum) by microscopy	Tuberculous fibrosis of lung tubercle bacilli found (in sputum) by microscopy	Other primary progressive tuberculosis tubercle bacilli found (in sputum) by microscopy	Tuberculous pleurisy tubercle bacilli found (in sputum) by microscopy	Tuberculosis of lung with cavitation bacteriological or histological examination unknown (at present)	Other primary progressive tuberculosis tubercle bacilli not found by bacteriological or histological examination but tuberculosis confirmed by other methods [inoculation of animals]	Tuberculosis of lung with cavitation tubercle bacilli found (in sputum) by microscopy	Tuberculous bronchiectasis tubercle bacilli not found (in sputum) by microscopy but found by bacterial culture	Tuberculosis of lung with cavitation bacteriological or histological examination not done	Tuberculous bronchiectasis unspecified	Other specified pulmonary tuberculosis tubercle bacilli found (in sputum) by microscopy	Tuberculous fibrosis of lung tubercle bacilli not found by bacteriological or histological examination but tuberculosis confirmed by other methods [inoculation of animals]	Tuberculous pleurisy in primary progressive tuberculosis tubercle bacilli found (in sputum) by microscopy	Tuberculous bronchiectasis tubercle bacilli found (in sputum) by microscopy	Pulmonary tuberculosis unspecified bacteriological or histological examination unknown (at present)	Tuberculous pneumonia [any form] tubercle bacilli not found by bacteriological or histological examination but tuberculosis confirmed by other methods [inoculation of animals]	Pulmonary tuberculosis unspecified tubercle bacilli not found by bacteriological or histological examination but tuberculosis confirmed by other methods [inoculation of animals]	Tuberculous pneumonia [any form] tubercle bacilli not found (in sputum) by microscopy but found by bacterial culture	Acute miliary tuberculosis tubercle bacilli found (in sputum) by microscopy	Tuberculous pleurisy unspecified	Other specified respiratory tuberculosis tubercle bacilli found (in sputum) by microscopy	Tuberculosis of bronchus tubercle bacilli found (in sputum) by microscopy	Tuberculosis of lung nodular tubercle bacilli found (in sputum) by microscopy	Other specified pulmonary tuberculosis bacteriological or histological examination not done	Tuberculosis of lung infiltrative tubercle bacilli not found bacteriological or histological examination but tuberculosis confirmed by other methods [inoculation of animals]	Tuberculous peritonitis tubercle bacilli not found (in sputum) by microscopy but found by bacterial culture	Pulmonary coccidioidomycosis unspecified	Other specified pulmonary tuberculosis tubercle bacilli not found (in sputum) by microscopy but found by bacterial culture	Miliary tuberculosis unspecified tubercle bacilli not found (in sputum) by microscopy but found by bacterial culture	Tuberculous bronchiectasis tubercle bacilli not found by bacteriological or histological examination but tuberculosis confirmed by other methods [inoculation of animals]	Tuberculous peritonitis bacteriological or histological examination unknown (at present)	Tuberculous pleurisy tubercle bacilli not found (in sputum) by microscopy but found by bacterial culture	Miliary tuberculosis unspecified tubercle bacilli not found by bacteriological or histological examination but tuberculosis confirmed by other methods [inoculation of animals]	Coccidiosis	Tuberculous fibrosis of lung unspecified	Genitourinary tuberculosis unspecified unspecified	Pulmonary tuberculosis unspecified tubercle bacilli found (in sputum) by microscopy	Tuberculous fibrosis of lung tubercle bacilli not found (in sputum) by microscopy but found by bacterial culture	Pulmonary tuberculosis unspecified tubercle bacilli not found (in sputum) by microscopy but found by bacterial culture	Other primary progressive tuberculosis tubercle bacilli not found (in sputum) by microscopy but found by bacterial culture	Tuberculous pleurisy bacteriological or histological examination unknown (at present)
Tuberculosis of lung infiltrative bacteriological or histological examination unknown (at present)	Tuberculosis of skin and subcutaneous cellular tissue tubercle bacilli not found by bacteriological or histological examination but tuberculosis confirmed by other methods [inoculation of animals]	Tuberculous laryngitis tubercle bacilli not found by bacteriological or histological examination but tuberculosis confirmed by other methods [inoculation of animals]	Tuberculous pneumothorax unspecified	Maternal postnatal screening for chromosomal anomalies	Tuberculous pleurisy in primary progressive tuberculosis tubercle bacilli not found by bacteriological examination but tuberculosis confirmed histologically	Tuberculosis of lung infiltrative tubercle bacilli not found bacteriological or histological examination but tuberculosis confirmed by other methods [inoculation of animals]	Tuberculous pleurisy in primary progressive tuberculosis tubercle bacilli not found by bacteriological or histological examination but tuberculosis confirmed by other methods [inoculation of animals]	Tuberculosis of intrathoracic lymph nodes tubercle bacilli not found by bacteriological examination but tuberculosis confirmed histologically	Mosquito-borne viral encephalitis unspecified	Other closed skull fracture without mention of intracranial injury with prolonged [more than 24 hours] loss of consciousness and return to pre-existing conscious level	Tuberculous pleurisy bacteriological or histological examination unknown (at present)	V800	Tuberculosis of lung nodular tubercle bacilli not found by bacteriological or histological examination but tuberculosis confirmed by other methods [inoculation of animals]	Amebic lung abscess	Tuberculosis of lung with cavitation bacteriological or histological examination unknown (at present)	Tuberculous fibrosis of lung tubercle bacilli not found (in sputum) by microscopy but found by bacterial culture	Tuberculous pleurisy in primary progressive tuberculosis unspecified	Tuberculous pleurisy tubercle bacilli not found (in sputum) by microscopy but found by bacterial culture	Tuberculous pneumonia [any form] unspecified	Other open skull fracture without mention of intracranial injury with loss of consciousness of unspecified duration	Other specified tuberculosis of central nervous system unspecified	Other specified miliary tuberculosis bacteriological or histological examination unknown (at present)	Peripheral pterygium progressive	Tuberculous pleurisy tubercle bacilli not found by bacteriological or histological examination but tuberculosis confirmed by other methods [inoculation of animals]	Encounter for emergency contraceptive counseling and prescription	Obstetrical air embolism postpartum condition or complication	Acute miliary tuberculosis bacteriological or histological examination unknown (at present)	Tuberculous bronchiectasis tubercle bacilli not found by bacteriological or histological examination but tuberculosis confirmed by other methods [inoculation of animals]	Tuberculosis of lung with cavitation tubercle bacilli not found by bacteriological examination but tuberculosis confirmed histologically	Lepromatous leprosy [type L]	Tuberculous bronchiectasis unspecified	Tuberculous pneumonia [any form] bacteriological or histological examination unknown (at present)	Tuberculous peritonitis bacteriological or histological examination unknown (at present)	Poisoning by unspecified systemic agent	Tuberculosis of lung with cavitation tubercle bacilli not found by bacteriological or histological examination but tuberculosis confirmed by other methods [inoculation of animals]	Tuberculosis of mother complicating pregnancy childbirth or the puerperium antepartum condition or complication	Miliary tuberculosis unspecified tubercle bacilli not found by bacteriological or histological examination but tuberculosis confirmed by other methods [inoculation of animals]	Sarcosporidiosis	Poisoning by antidotes and chelating agents not elsewhere classified	Tuberculosis of lung nodular tubercle bacilli not found (in sputum) by microscopy but found by bacterial culture	Tuberculous abscess of brain tubercle bacilli not found (in sputum) by microscopy but found by bacterial culture	Tuberculous pleurisy bacteriological or histological examination not done	Tuberculous pleurisy in primary progressive tuberculosis bacteriological or histological examination unknown (at present)	Tuberculous abscess of brain unspecified	Tuberculous fibrosis of lung tubercle bacilli not found by bacteriological or histological examination but tuberculosis confirmed by other methods [inoculation of animals]	Tuberculous pleurisy tubercle bacilli found (in sputum) by microscopy	Foreign body in anterior chamber	Primary tuberculous infection unspecified	Tuberculosis of bronchus unspecified
Tuberculosis of lung infiltrative tubercle bacilli found (in sputum) by microscopy	Tuberculous pleurisy in primary progressive tuberculosis tubercle bacilli found (in sputum) by microscopy	Tuberculous pleurisy tubercle bacilli found (in sputum) by microscopy	Tuberculous pneumothorax tubercle bacilli found (in sputum) by microscopy	Tuberculous pneumonia [any form] tubercle bacilli not found by bacteriological or histological examination but tuberculosis confirmed by other methods [inoculation of animals]	Tuberculosis of lung with cavitation tubercle bacilli not found by bacteriological or histological examination but tuberculosis confirmed by other methods [inoculation of animals]	Pulmonary tuberculosis unspecified tubercle bacilli not found by bacteriological examination but tuberculosis confirmed histologically	Tuberculous bronchiectasis tubercle bacilli found (in sputum) by microscopy	Other primary progressive tuberculosis tubercle bacilli found (in sputum) by microscopy	Other specified pulmonary tuberculosis tubercle bacilli found (in sputum) by microscopy	Tuberculous pneumonia [any form] unspecified	Tuberculous pneumonia [any form] tubercle bacilli not found (in sputum) by microscopy but found by bacterial culture	Tuberculous pneumonia [any form] tubercle bacilli found (in sputum) by microscopy	Other specified pulmonary tuberculosis tubercle bacilli not found (in sputum) by microscopy but found by bacterial culture	Acute miliary tuberculosis tubercle bacilli found (in sputum) by microscopy	Tuberculous fibrosis of lung tubercle bacilli found (in sputum) by microscopy	Miliary tuberculosis unspecified tubercle bacilli found (in sputum) by microscopy	Tuberculous bronchiectasis tubercle bacilli not found by bacteriological or histological examination but tuberculosis confirmed by other methods [inoculation of animals]	Tuberculosis of lung with cavitation tubercle bacilli not found (in sputum) by microscopy but found by bacterial culture	Tuberculosis of lung with cavitation tubercle bacilli not found by bacteriological examination but tuberculosis confirmed histologically	Tuberculous laryngitis tubercle bacilli found (in sputum) by microscopy	Tuberculosis of lung nodular tubercle bacilli found (in sputum) by microscopy	Other specified pulmonary tuberculosis tubercle bacilli not found by bacteriological or histological examination but tuberculosis confirmed by other methods [inoculation of animals]	Miliary tuberculosis unspecified tubercle bacilli not found (in sputum) by microscopy but found by bacterial culture	Tuberculosis of lung with cavitation tubercle bacilli found (in sputum) by microscopy	Tuberculosis of bronchus tubercle bacilli found (in sputum) by microscopy	Tuberculous pleurisy tubercle bacilli not found (in sputum) by microscopy but found by bacterial culture	Tuberculosis of lung infiltrative tubercle bacilli not found bacteriological or histological examination but tuberculosis confirmed by other methods [inoculation of animals]	Tuberculous pleurisy tubercle bacilli not found by bacteriological or histological examination but tuberculosis confirmed by other methods [inoculation of animals]	Tuberculosis of lung infiltrative tubercle bacilli not found (in sputum) by microscopy but found by bacterial culture	Tuberculosis of other specified organs tubercle bacilli found (in sputum) by microscopy	Miliary tuberculosis unspecified tubercle bacilli not found by bacteriological or histological examination but tuberculosis confirmed by other methods [inoculation of animals]	Other tuberculosis of intestines peritoneum and mesenteric glands tubercle bacilli found (in sputum) by microscopy	Pulmonary tuberculosis unspecified bacteriological or histological examination not done	Other specified miliary tuberculosis tubercle bacilli found (in sputum) by microscopy	Tuberculosis of peripheral lymph nodes tubercle bacilli not found (in sputum) by microscopy but found by bacterial culture	Miliary tuberculosis unspecified tubercle bacilli not found by bacteriological examination but tuberculosis confirmed histologically	Acute miliary tuberculosis tubercle bacilli not found (in sputum) by microscopy but found by bacterial culture	Tuberculosis of lung nodular tubercle bacilli not found (in sputum) by microscopy but found by bacterial culture	Tuberculous bronchiectasis tubercle bacilli not found (in sputum) by microscopy but found by bacterial culture	Tuberculous laryngitis tubercle bacilli not found by bacteriological or histological examination but tuberculosis confirmed by other methods [inoculation of animals]	Tuberculous pleurisy bacteriological or histological examination unknown (at present)	Tuberculous fibrosis of lung tubercle bacilli not found by bacteriological or histological examination but tuberculosis confirmed by other methods [inoculation of animals]	Other primary progressive tuberculosis tubercle bacilli not found (in sputum) by microscopy but found by bacterial culture	Tuberculous pneumonia [any form] bacteriological or histological examination unknown (at present)	Tuberculosis of lung with cavitation unspecified	Tuberculosis of peripheral lymph nodes tubercle bacilli not found by bacteriological examination but tuberculosis confirmed histologically	Tuberculosis of intrathoracic lymph nodes tubercle bacilli not found by bacteriological or histological examination but tuberculosis confirmed by other methods [inoculation of animals]	Tuberculous bronchiectasis unspecified	Other tuberculosis of intestines peritoneum and mesenteric glands tubercle bacilli not found (in sputum) by microscopy but found by bacterial culture
Tuberculosis of lung infiltrative tubercle bacilli not found (in sputum) by microscopy but found by bacterial culture	Tuberculous pleurisy tubercle bacilli found (in sputum) by microscopy	Tuberculosis of lung infiltrative tubercle bacilli found (in sputum) by microscopy	Tuberculous pneumothorax tubercle bacilli not found (in sputum) by microscopy but found by bacterial culture	Tuberculous pneumonia [any form] tubercle bacilli found (in sputum) by microscopy	Tuberculous pneumonia [any form] tubercle bacilli not found by bacteriological or histological examination but tuberculosis confirmed by other methods [inoculation of animals]	Tuberculosis of lung nodular tubercle bacilli found (in sputum) by microscopy	Tuberculous pneumothorax tubercle bacilli found (in sputum) by microscopy	Tuberculous pleurisy bacteriological or histological examination unknown (at present)	Tuberculous pleurisy in primary progressive tuberculosis tubercle bacilli found (in sputum) by microscopy	Tuberculosis of lung with cavitation tubercle bacilli not found by bacteriological or histological examination but tuberculosis confirmed by other methods [inoculation of animals]	Tuberculous bronchiectasis tubercle bacilli found (in sputum) by microscopy	Tuberculous bronchiectasis tubercle bacilli not found by bacteriological or histological examination but tuberculosis confirmed by other methods [inoculation of animals]	Other specified pulmonary tuberculosis tubercle bacilli not found by bacteriological or histological examination but tuberculosis confirmed by other methods [inoculation of animals]	Tuberculous pleurisy tubercle bacilli not found by bacteriological examination but tuberculosis confirmed histologically	Tuberculous pneumonia [any form] tubercle bacilli not found (in sputum) by microscopy but found by bacterial culture	Other specified pulmonary tuberculosis tubercle bacilli found (in sputum) by microscopy	Tuberculous bronchiectasis tubercle bacilli not found (in sputum) by microscopy but found by bacterial culture	Tuberculous pneumonia [any form] unspecified	Tuberculous pleurisy tubercle bacilli not found by bacteriological or histological examination but tuberculosis confirmed by other methods [inoculation of animals]	Tuberculous laryngitis tubercle bacilli found (in sputum) by microscopy	Tuberculous fibrosis of lung tubercle bacilli found (in sputum) by microscopy	Other specified pulmonary tuberculosis tubercle bacilli not found (in sputum) by microscopy but found by bacterial culture	Tuberculous pleurisy tubercle bacilli not found (in sputum) by microscopy but found by bacterial culture	Other tuberculosis of intestines peritoneum and mesenteric glands tubercle bacilli found (in sputum) by microscopy	Other primary progressive tuberculosis tubercle bacilli found (in sputum) by microscopy	Tuberculosis of lung with cavitation tubercle bacilli not found (in sputum) by microscopy but found by bacterial culture	Miliary tuberculosis unspecified tubercle bacilli found (in sputum) by microscopy	Tuberculosis of bronchus tubercle bacilli found (in sputum) by microscopy	Tuberculosis of lung infiltrative tubercle bacilli not found bacteriological or histological examination but tuberculosis confirmed by other methods [inoculation of animals]	Tuberculous pneumonia [any form] bacteriological or histological examination unknown (at present)	Tuberculosis of bronchus tubercle bacilli not found (in sputum) by microscopy but found in bacterial culture	Tuberculous pneumonia [any form] tubercle bacilli not found by bacteriological examination but tuberculosis confirmed histologically	Tuberculosis of other specified organs tubercle bacilli found (in sputum) by microscopy	Tuberculous laryngitis tubercle bacilli not found by bacteriological or histological examination but tuberculosis confirmed by other methods [inoculation of animals]	Acute miliary tuberculosis tubercle bacilli not found by bacteriological examination but tuberculosis confirmed histologically	Pulmonary tuberculosis unspecified tubercle bacilli not found by bacteriological examination but tuberculosis confirmed histologically	Tuberculous pneumothorax unspecified	Tuberculosis of lung with cavitation tubercle bacilli found (in sputum) by microscopy	Other specified miliary tuberculosis tubercle bacilli found (in sputum) by microscopy	Miliary tuberculosis unspecified bacteriological or histological examination unknown (at present)	Tuberculosis of peripheral lymph nodes tubercle bacilli not found (in sputum) by microscopy but found by bacterial culture	Tuberculosis of lung nodular tubercle bacilli not found by bacteriological or histological examination but tuberculosis confirmed by other methods [inoculation of animals]	Tuberculous pleurisy unspecified	Other specified pulmonary tuberculosis tubercle bacilli not found by bacteriological examination but tuberculosis confirmed histologically	Tuberculosis of lung with cavitation unspecified	Tuberculous fibrosis of lung tubercle bacilli not found (in sputum) by microscopy but found by bacterial culture	Miliary tuberculosis unspecified tubercle bacilli not found by bacteriological or histological examination but tuberculosis confirmed by other methods [inoculation of animals]	Tuberculous meningitis tubercle bacilli not found (in sputum) by microscopy but found by bacterial culture	Tuberculosis of limb bones tubercle bacilli not found (in sputum) by microscopy but found by bacterial culture
Tuberculosis of lung infiltrative tubercle bacilli not found bacteriological or histological examination but tuberculosis confirmed by other methods [inoculation of animals]	Tuberculous pneumonia [any form] tubercle bacilli not found (in sputum) by microscopy but found by bacterial culture	Tuberculous pleurisy in primary progressive tuberculosis tubercle bacilli found (in sputum) by microscopy	Tuberculous bronchiectasis tubercle bacilli not found by bacteriological or histological examination but tuberculosis confirmed by other methods [inoculation of animals]	Tuberculosis of lung with cavitation tubercle bacilli not found by bacteriological or histological examination but tuberculosis confirmed by other methods [inoculation of animals]	Tuberculous pneumonia [any form] tubercle bacilli found (in sputum) by microscopy	Tuberculosis of lung infiltrative tubercle bacilli found (in sputum) by microscopy	Other specified pulmonary tuberculosis tubercle bacilli not found by bacteriological or histological examination but tuberculosis confirmed by other methods [inoculation of animals]	Other primary progressive tuberculosis tubercle bacilli found (in sputum) by microscopy	Tuberculous pneumonia [any form] tubercle bacilli not found by bacteriological or histological examination but tuberculosis confirmed by other methods [inoculation of animals]	Tuberculous pleurisy tubercle bacilli found (in sputum) by microscopy	Tuberculous pneumonia [any form] unspecified	Tuberculous laryngitis tubercle bacilli found (in sputum) by microscopy	Tuberculous pneumothorax tubercle bacilli found (in sputum) by microscopy	Tuberculosis of lung with cavitation tubercle bacilli not found (in sputum) by microscopy but found by bacterial culture	Tuberculosis of lung nodular tubercle bacilli found (in sputum) by microscopy	Other specified pulmonary tuberculosis tubercle bacilli not found (in sputum) by microscopy but found by bacterial culture	Tuberculosis of lung with cavitation tubercle bacilli found (in sputum) by microscopy	Tuberculous pneumonia [any form] bacteriological or histological examination unknown (at present)	Tuberculosis of lung with cavitation tubercle bacilli not found by bacteriological examination but tuberculosis confirmed histologically	Tuberculous pleurisy tubercle bacilli not found by bacteriological or histological examination but tuberculosis confirmed by other methods [inoculation of animals]	Tuberculous pleurisy tubercle bacilli not found (in sputum) by microscopy but found by bacterial culture	Other specified pulmonary tuberculosis tubercle bacilli found (in sputum) by microscopy	Tuberculous bronchiectasis tubercle bacilli found (in sputum) by microscopy	Tuberculous laryngitis tubercle bacilli not found by bacteriological or histological examination but tuberculosis confirmed by other methods [inoculation of animals]	Tuberculous pleurisy tubercle bacilli not found by bacteriological examination but tuberculosis confirmed histologically	Tuberculosis of mother complicating pregnancy childbirth or the puerperium delivered with or without mention of antepartum condition	Tuberculous fibrosis of lung tubercle bacilli not found by bacteriological or histological examination but tuberculosis confirmed by other methods [inoculation of animals]	Pulmonary tuberculosis unspecified tubercle bacilli not found by bacteriological or histological examination but tuberculosis confirmed by other methods [inoculation of animals]	Tuberculous pleurisy bacteriological or histological examination unknown (at present)	Tuberculosis of lung infiltrative tubercle bacilli not found (in sputum) by microscopy but found by bacterial culture	Pulmonary tuberculosis unspecified bacteriological or histological examination not done	Tuberculosis of bronchus tubercle bacilli found (in sputum) by microscopy	Tuberculosis of lung nodular tubercle bacilli not found by bacteriological or histological examination but tuberculosis confirmed by other methods [inoculation of animals]	Acute miliary tuberculosis tubercle bacilli found (in sputum) by microscopy	Tuberculous bronchiectasis tubercle bacilli not found (in sputum) by microscopy but found by bacterial culture	Miliary tuberculosis unspecified tubercle bacilli found (in sputum) by microscopy	Tuberculosis of other specified organs tubercle bacilli found (in sputum) by microscopy	Other specified miliary tuberculosis tubercle bacilli found (in sputum) by microscopy	Tuberculosis of limb bones tubercle bacilli not found (in sputum) by microscopy but found by bacterial culture	Tuberculous pneumothorax unspecified	Tuberculous fibrosis of lung tubercle bacilli not found (in sputum) by microscopy but found by bacterial culture	Tuberculosis of peripheral lymph nodes tubercle bacilli not found (in sputum) by microscopy but found by bacterial culture	Tuberculoma of brain tubercle bacilli not found by bacteriological or histological examination but tuberculosis confirmed by other methods [inoculation of animals]	Miliary tuberculosis unspecified tubercle bacilli not found by bacteriological or histological examination but tuberculosis confirmed by other methods [inoculation of animals]	Tuberculous bronchiectasis unspecified	Miliary tuberculosis unspecified bacteriological or histological examination unknown (at present)	Tuberculous meningitis tubercle bacilli found (in sputum) by microscopy	Ancylostomiasis and necatoriasis unspecified	Tuberculous abscess of brain tubercle bacilli not found (in sputum) by microscopy but found by bacterial culture
Tuberculosis of lung nodular unspecified	Tuberculous pleurisy tubercle bacilli not found by bacteriological examination but tuberculosis confirmed histologically	Tuberculosis of hip unspecified	Tuberculosis of limb bones tubercle bacilli not found (in sputum) by microscopy but found by bacterial culture	Tuberculosis of hip tubercle bacilli found (in sputum) by microscopy	Arthropathy associated with other bacterial diseases other specified sites	Arthropathy associated with other bacterial diseases upper arm	Tuberculosis of unspecified bones and joints unspecified	Other infections involving bone in diseases classified elsewhere site unspecified	Other specified pulmonary tuberculosis tubercle bacilli not found by bacteriological examination but tuberculosis confirmed histologically	Tuberculosis of peripheral lymph nodes tubercle bacilli found (in sputum) by microscopy	Tuberculosis of hip tubercle bacilli not found (in sputum) by microscopy but found by bacterial culture	Tuberculous pneumonia [any form] tubercle bacilli not found (in sputum) by microscopy but found by bacterial culture	Other tuberculosis of intestines peritoneum and mesenteric glands tubercle bacilli not found by bacteriological or histological examination but tuberculosis confirmed by other methods [inoculation of animals]	Arthropathy associated with other bacterial diseases pelvic region and thigh	Other specified pulmonary tuberculosis unspecified	Arthropathy associated with other bacterial diseases lower leg	Other infections involving bone in diseases classified elsewhere pelvic region and thigh	Tuberculous pleurisy bacteriological or histological examination unknown (at present)	Tuberculous laryngitis tubercle bacilli found (in sputum) by microscopy	Other infections involving bone in diseases classified elsewhere forearm	Tuberculosis of other specified joint unspecified	Tuberculosis of lung nodular tubercle bacilli not found by bacteriological or histological examination but tuberculosis confirmed by other methods [inoculation of animals]	Tuberculous bronchiectasis tubercle bacilli found (in sputum) by microscopy	Tuberculosis of other male genital organs unspecified	Tuberculosis of kidney unspecified	Tuberculous bronchiectasis tubercle bacilli not found by bacteriological or histological examination but tuberculosis confirmed by other methods [inoculation of animals]	Tuberculosis of peripheral lymph nodes tubercle bacilli not found by bacteriological examination but tuberculosis confirmed histologically	Tuberculosis of bronchus tubercle bacilli not found (in sputum) by microscopy but found in bacterial culture	Tuberculosis of other specified bone tubercle bacilli not found by bacteriological examination but tuberculosis confirmed histologically	Tuberculous bronchiectasis tubercle bacilli not found (in sputum) by microscopy but found by bacterial culture	Tuberculous pneumothorax tubercle bacilli not found (in sputum) by microscopy but found by bacterial culture	Miliary tuberculosis unspecified tubercle bacilli not found by bacteriological or histological examination but tuberculosis confirmed by other methods [inoculation of animals]	Arthropathy associated with other infectious and parasitic diseases ankle and foot	Alpha thalassemia	Other infections involving bone in diseases classified elsewhere ankle and foot	Tuberculosis of peripheral lymph nodes bacteriological or histological examination unknown (at present)	Acute miliary tuberculosis tubercle bacilli not found by bacteriological or histological examination but tuberculosis confirmed by other methods [inoculation of animals]	Tuberculous abscess of brain unspecified	Tuberculous fibrosis of lung bacteriological or histological examination not done	Tuberculosis of kidney bacteriological or histological examination not done	Unspecified diseases due to mycobacteria	Tuberculosis of limb bones unspecified	Tuberculous pleurisy tubercle bacilli not found by bacteriological or histological examination but tuberculosis confirmed by other methods [inoculation of animals]	Tuberculosis of kidney tubercle bacilli not found by bacteriological or histological examination but tuberculosis confirmed by other methods [inoculation of animals]	Tuberculous pneumothorax unspecified	Other tuberculosis of intestines peritoneum and mesenteric glands bacteriological or histological examination not done	Tuberculous pneumonia [any form] tubercle bacilli not found by bacteriological examination but tuberculosis confirmed histologically	Tuberculosis of other specified organs tubercle bacilli found (in sputum) by microscopy	Tuberculous pneumonia [any form] tubercle bacilli not found by bacteriological or histological examination but tuberculosis confirmed by other methods [inoculation of animals]
Tuberculosis of lung nodular bacteriological or histological examination unknown (at present)	Tuberculosis of bronchus unspecified	Tuberculous pleurisy bacteriological or histological examination unknown (at present)	Chronic pneumothorax	Other air leak	Primary spontaneous pneumothorax	Tuberculous pleurisy unspecified	Tuberculous fibrosis of lung tubercle bacilli found (in sputum) by microscopy	Postoperative air leak	Tuberculous pneumothorax tubercle bacilli found (in sputum) by microscopy	Tuberculous pneumonia [any form] tubercle bacilli not found (in sputum) by microscopy but found by bacterial culture	Secondary spontaneous pneumothorax	Contact with and (suspected) exposure to other hazardous metals	Tuberculous bronchiectasis tubercle bacilli not found by bacteriological or histological examination but tuberculosis confirmed by other methods [inoculation of animals]	Tuberculous pleurisy in primary progressive tuberculosis tubercle bacilli found (in sputum) by microscopy	Tuberculous pneumonia [any form] unspecified	Tuberculous fibrosis of lung tubercle bacilli not found by bacteriological or histological examination but tuberculosis confirmed by other methods [inoculation of animals]	Tuberculous fibrosis of lung tubercle bacilli not found (in sputum) by microscopy but found by bacterial culture	Tuberculous pleurisy tubercle bacilli not found (in sputum) by microscopy but found by bacterial culture	Other primary progressive tuberculosis tubercle bacilli found (in sputum) by microscopy	Tuberculous pneumothorax unspecified	Tuberculosis of lung with cavitation tubercle bacilli not found (in sputum) by microscopy but found by bacterial culture	Tuberculous pleurisy tubercle bacilli not found by bacteriological or histological examination but tuberculosis confirmed by other methods [inoculation of animals]	Tuberculosis of lung with cavitation tubercle bacilli not found by bacteriological or histological examination but tuberculosis confirmed by other methods [inoculation of animals]	Tuberculous pneumothorax tubercle bacilli not found (in sputum) by microscopy but found by bacterial culture	Tuberculosis of mother complicating pregnancy childbirth or the puerperium delivered with or without mention of antepartum condition	Pneumoconiosis unspecified	Miliary tuberculosis unspecified tubercle bacilli not found by bacteriological or histological examination but tuberculosis confirmed by other methods [inoculation of animals]	Tuberculous pleurisy tubercle bacilli not found by bacteriological examination but tuberculosis confirmed histologically	Tuberculosis of bronchus tubercle bacilli found (in sputum) by microscopy	Tuberculosis of lung with cavitation bacteriological or histological examination unknown (at present)	Tuberculous pleurisy tubercle bacilli found (in sputum) by microscopy	Tuberculous bronchiectasis unspecified	Tuberculosis of bronchus tubercle bacilli not found (in sputum) by microscopy but found in bacterial culture	Tuberculosis of lung nodular tubercle bacilli found (in sputum) by microscopy	Tuberculous pleurisy in primary progressive tuberculosis tubercle bacilli not found (in sputum) by microscopy but found by bacterial culture	Tuberculous laryngitis tubercle bacilli not found by bacteriological or histological examination but tuberculosis confirmed by other methods [inoculation of animals]	Pulmonary tuberculosis unspecified bacteriological or histological examination unknown (at present)	Tuberculous pleurisy in primary progressive tuberculosis unspecified	Primary tuberculous infection unspecified tubercle bacilli not found by bacteriological or histological examination but tuberculosis confirmed by other methods [inoculation of animals]	Tuberculosis of lung infiltrative tubercle bacilli found (in sputum) by microscopy	Tuberculous fibrosis of lung unspecified	Pulmonary tuberculosis unspecified tubercle bacilli not found by bacteriological examination but tuberculosis confirmed histologically	Tuberculosis of lung with cavitation tubercle bacilli not found by bacteriological examination but tuberculosis confirmed histologically	Tuberculous pneumonia [any form] tubercle bacilli not found by bacteriological or histological examination but tuberculosis confirmed by other methods [inoculation of animals]	Paragonimiasis	Tuberculosis of other specified organs tubercle bacilli not found by bacteriological or histological examination but tuberculosis confirmed by other methods [inoculation of animals]	Ornithosis with pneumonia	Other specified pulmonary tuberculosis tubercle bacilli not found by bacteriological or histological examination but tuberculosis confirmed by other methods [inoculation of animals]	Other specified pulmonary tuberculosis tubercle bacilli not found (in sputum) by microscopy but found by bacterial culture
Tuberculosis of lung nodular tubercle bacilli found (in sputum) by microscopy	Tuberculous pneumonia [any form] tubercle bacilli not found by bacteriological or histological examination but tuberculosis confirmed by other methods [inoculation of animals]	Miliary tuberculosis unspecified tubercle bacilli not found (in sputum) by microscopy but found by bacterial culture	Other tuberculosis of intestines peritoneum and mesenteric glands tubercle bacilli found (in sputum) by microscopy	Other specified pulmonary tuberculosis tubercle bacilli not found (in sputum) by microscopy but found by bacterial culture	Other specified pulmonary tuberculosis tubercle bacilli not found by bacteriological or histological examination but tuberculosis confirmed by other methods [inoculation of animals]	Acute miliary tuberculosis tubercle bacilli found (in sputum) by microscopy	Acute miliary tuberculosis tubercle bacilli not found (in sputum) by microscopy but found by bacterial culture	Tuberculous pleurisy tubercle bacilli found (in sputum) by microscopy	Tuberculous pleurisy in primary progressive tuberculosis tubercle bacilli found (in sputum) by microscopy	Tuberculosis of peripheral lymph nodes tubercle bacilli not found (in sputum) by microscopy but found by bacterial culture	Tuberculoma of brain unspecified	Other tuberculosis of intestines peritoneum and mesenteric glands tubercle bacilli not found (in sputum) by microscopy but found by bacterial culture	Other specified pulmonary tuberculosis tubercle bacilli found (in sputum) by microscopy	Tuberculous meningitis tubercle bacilli found (in sputum) by microscopy	Tuberculous laryngitis tubercle bacilli found (in sputum) by microscopy	Tuberculous pneumonia [any form] tubercle bacilli not found (in sputum) by microscopy but found by bacterial culture	Miliary tuberculosis unspecified tubercle bacilli found (in sputum) by microscopy	Tuberculous meningitis tubercle bacilli not found (in sputum) by microscopy but found by bacterial culture	Miliary tuberculosis unspecified tubercle bacilli not found by bacteriological or histological examination but tuberculosis confirmed by other methods [inoculation of animals]	Tuberculous pneumonia [any form] tubercle bacilli found (in sputum) by microscopy	Tuberculosis of lung with cavitation tubercle bacilli not found (in sputum) by microscopy but found by bacterial culture	Other specified miliary tuberculosis tubercle bacilli found (in sputum) by microscopy	Tuberculous pleurisy tubercle bacilli not found (in sputum) by microscopy but found by bacterial culture	Tuberculosis of lung infiltrative tubercle bacilli found (in sputum) by microscopy	Other primary progressive tuberculosis tubercle bacilli found (in sputum) by microscopy	Tuberculous pleurisy tubercle bacilli not found by bacteriological or histological examination but tuberculosis confirmed by other methods [inoculation of animals]	Miliary tuberculosis unspecified tubercle bacilli not found by bacteriological examination but tuberculosis confirmed histologically	Acute miliary tuberculosis tubercle bacilli not found by bacteriological examination but tuberculosis confirmed histologically	Other specified miliary tuberculosis unspecified	Tuberculosis of mother complicating pregnancy childbirth or the puerperium delivered with or without mention of antepartum condition	Pulmonary tuberculosis unspecified tubercle bacilli not found by bacteriological examination but tuberculosis confirmed histologically	Tuberculous pleurisy bacteriological or histological examination unknown (at present)	Tuberculous bronchiectasis tubercle bacilli not found by bacteriological or histological examination but tuberculosis confirmed by other methods [inoculation of animals]	Tuberculoma of brain tubercle bacilli found (in sputum) by microscopy	Tuberculous abscess of brain unspecified	Tuberculous pneumothorax tubercle bacilli found (in sputum) by microscopy	Tuberculosis of lung with cavitation tubercle bacilli not found by bacteriological or histological examination but tuberculosis confirmed by other methods [inoculation of animals]	Tuberculosis of other specified organs tubercle bacilli found (in sputum) by microscopy	Tuberculosis of lung infiltrative tubercle bacilli not found (in sputum) by microscopy but found by bacterial culture	Miliary tuberculosis unspecified bacteriological or histological examination unknown (at present)	Tuberculous pleurisy tubercle bacilli not found by bacteriological examination but tuberculosis confirmed histologically	Tuberculous bronchiectasis tubercle bacilli found (in sputum) by microscopy	Tuberculous pneumothorax unspecified	Tuberculosis of lung with cavitation tubercle bacilli found (in sputum) by microscopy	Tuberculosis of other specified organs tubercle bacilli not found by bacteriological or histological examination but tuberculosis confirmed by other methods [inoculation of animals]	Tuberculous pneumonia [any form] unspecified	Tuberculosis of intrathoracic lymph nodes unspecified	Unspecified tuberculosis of central nervous system unspecified	Tuberculoma of brain tubercle bacilli not found by bacteriological or histological examination but tuberculosis confirmed by other methods [inoculation of animals]
Tuberculosis of lung nodular tubercle bacilli not found (in sputum) by microscopy but found by bacterial culture	Pulmonary tuberculosis unspecified tubercle bacilli not found by bacteriological examination but tuberculosis confirmed histologically	Tuberculosis of lung infiltrative tubercle bacilli found (in sputum) by microscopy	Tuberculosis of lung with cavitation tubercle bacilli not found by bacteriological or histological examination but tuberculosis confirmed by other methods [inoculation of animals]	Tuberculous pneumonia [any form] unspecified	Other specified pulmonary tuberculosis tubercle bacilli not found (in sputum) by microscopy but found by bacterial culture	Miliary tuberculosis unspecified tubercle bacilli not found by bacteriological or histological examination but tuberculosis confirmed by other methods [inoculation of animals]	Tuberculosis of bronchus tubercle bacilli found (in sputum) by microscopy	Tuberculosis of lung with cavitation unspecified	Acute miliary tuberculosis tubercle bacilli found (in sputum) by microscopy	Tuberculous fibrosis of lung tubercle bacilli found (in sputum) by microscopy	Tuberculous pleurisy unspecified	Tuberculous bronchiectasis unspecified	Tuberculous bronchiectasis tubercle bacilli found (in sputum) by microscopy	Infection by Histoplasma capsulatum pneumonia	Miliary tuberculosis unspecified tubercle bacilli found (in sputum) by microscopy	Tuberculosis of lung with cavitation bacteriological or histological examination unknown (at present)	Other tuberculosis of intestines peritoneum and mesenteric glands unspecified	Miliary tuberculosis unspecified tubercle bacilli not found (in sputum) by microscopy but found by bacterial culture	Tuberculous pneumonia [any form] tubercle bacilli not found (in sputum) by microscopy but found by bacterial culture	Other primary progressive tuberculosis tubercle bacilli found (in sputum) by microscopy	Other tuberculosis of intestines peritoneum and mesenteric glands tubercle bacilli found (in sputum) by microscopy	Other specified pulmonary tuberculosis tubercle bacilli found (in sputum) by microscopy	Tuberculous pleurisy tubercle bacilli not found by bacteriological or histological examination but tuberculosis confirmed by other methods [inoculation of animals]	Miliary tuberculosis unspecified tubercle bacilli not found by bacteriological examination but tuberculosis confirmed histologically	Miliary tuberculosis unspecified unspecified	Tuberculosis of intrathoracic lymph nodes unspecified	Pulmonary tuberculosis unspecified bacteriological or histological examination not done	Tuberculous fibrosis of lung tubercle bacilli not found by bacteriological or histological examination but tuberculosis confirmed by other methods [inoculation of animals]	Other tuberculosis of intestines peritoneum and mesenteric glands tubercle bacilli not found (in sputum) by microscopy but found by bacterial culture	Pulmonary tuberculosis unspecified bacteriological or histological examination unknown (at present)	Tuberculous pleurisy in primary progressive tuberculosis tubercle bacilli found (in sputum) by microscopy	Tuberculosis of peripheral lymph nodes tubercle bacilli not found by bacteriological examination but tuberculosis confirmed histologically	Tuberculous bronchiectasis tubercle bacilli not found (in sputum) by microscopy but found by bacterial culture	Tuberculous pleurisy tubercle bacilli found (in sputum) by microscopy	Tuberculosis of lung with cavitation tubercle bacilli not found by bacteriological examination but tuberculosis confirmed histologically	Miliary tuberculosis unspecified bacteriological or histological examination unknown (at present)	Tuberculous pleurisy bacteriological or histological examination unknown (at present)	Other specified miliary tuberculosis tubercle bacilli not found by bacteriological examination but tuberculosis confirmed histologically	Tuberculous pleurisy tubercle bacilli not found by bacteriological examination but tuberculosis confirmed histologically	Tuberculous pleurisy tubercle bacilli not found (in sputum) by microscopy but found by bacterial culture	Tuberculous pneumonia [any form] bacteriological or histological examination unknown (at present)	Tuberculosis of bronchus unspecified	Tuberculous pneumonia [any form] tubercle bacilli not found by bacteriological or histological examination but tuberculosis confirmed by other methods [inoculation of animals]	Pulmonary tuberculosis unspecified tubercle bacilli not found by bacteriological or histological examination but tuberculosis confirmed by other methods [inoculation of animals]	Tuberculous bronchiectasis tubercle bacilli not found by bacteriological or histological examination but tuberculosis confirmed by other methods [inoculation of animals]	Pneumonitis due to toxoplasmosis	Histoplasmosis unspecified pneumonia	Tuberculosis of lung with cavitation tubercle bacilli not found (in sputum) by microscopy but found by bacterial culture	Tuberculosis of peripheral lymph nodes bacteriological or histological examination unknown (at present)
Tuberculosis of lung nodular tubercle bacilli not found by bacteriological examination but tuberculosis confirmed histologically	Tuberculous pleurisy bacteriological or histological examination unknown (at present)	Other specified pulmonary tuberculosis tubercle bacilli not found by bacteriological examination but tuberculosis confirmed histologically	Other primary progressive tuberculosis tubercle bacilli found (in sputum) by microscopy	Tuberculous laryngitis tubercle bacilli not found by bacteriological or histological examination but tuberculosis confirmed by other methods [inoculation of animals]	Tuberculous pneumonia [any form] tubercle bacilli not found by bacteriological or histological examination but tuberculosis confirmed by other methods [inoculation of animals]	Tuberculosis of other specified organs tubercle bacilli not found by bacteriological or histological examination but tuberculosis confirmed by other methods [inoculation of animals]	Tuberculous pleurisy tubercle bacilli not found (in sputum) by microscopy but found by bacterial culture	Tuberculous pleurisy in primary progressive tuberculosis tubercle bacilli found (in sputum) by microscopy	Tuberculosis of peripheral lymph nodes bacteriological or histological examination unknown (at present)	Miliary tuberculosis unspecified tubercle bacilli not found by bacteriological or histological examination but tuberculosis confirmed by other methods [inoculation of animals]	Miliary tuberculosis unspecified bacteriological or histological examination unknown (at present)	Tuberculous bronchiectasis tubercle bacilli found (in sputum) by microscopy	Other specified pulmonary tuberculosis tubercle bacilli not found by bacteriological or histological examination but tuberculosis confirmed by other methods [inoculation of animals]	Tuberculous pneumothorax tubercle bacilli not found (in sputum) by microscopy but found by bacterial culture	Tuberculosis of peripheral lymph nodes tubercle bacilli not found (in sputum) by microscopy but found by bacterial culture	Tuberculosis of bronchus tubercle bacilli found (in sputum) by microscopy	Tuberculous pleurisy tubercle bacilli not found by bacteriological examination but tuberculosis confirmed histologically	Tuberculosis of bronchus unspecified	Primary tuberculous infection unspecified tubercle bacilli not found by bacteriological or histological examination but tuberculosis confirmed by other methods [inoculation of animals]	Tuberculosis of other specified organs tubercle bacilli found (in sputum) by microscopy	Tuberculous pleurisy tubercle bacilli found (in sputum) by microscopy	Pulmonary tuberculosis unspecified tubercle bacilli not found by bacteriological examination but tuberculosis confirmed histologically	Tuberculous fibrosis of lung tubercle bacilli found (in sputum) by microscopy	Tuberculosis of intrathoracic lymph nodes tubercle bacilli found (in sputum) by microscopy	Tuberculous fibrosis of lung tubercle bacilli not found by bacteriological examination but tuberculosis confirmed histologically	Tuberculosis of intrathoracic lymph nodes unspecified	Other infections involving bone in diseases classified elsewhere hand	Miliary tuberculosis unspecified tubercle bacilli not found by bacteriological examination but tuberculosis confirmed histologically	Acute miliary tuberculosis tubercle bacilli not found (in sputum) by microscopy but found by bacterial culture	Other specified pulmonary tuberculosis tubercle bacilli not found (in sputum) by microscopy but found by bacterial culture	Other primary progressive tuberculosis tubercle bacilli not found (in sputum) by microscopy but found by bacterial culture	Tuberculous pleurisy tubercle bacilli not found by bacteriological or histological examination but tuberculosis confirmed by other methods [inoculation of animals]	Tuberculous pneumothorax unspecified	Tuberculosis of lung nodular tubercle bacilli found (in sputum) by microscopy	Tuberculosis of lung with cavitation tubercle bacilli not found (in sputum) by microscopy but found by bacterial culture	Tuberculosis of kidney tubercle bacilli found (in sputum) by microscopy	Tuberculosis of skin and subcutaneous cellular tissue tubercle bacilli found (in sputum) by microscopy	Other specified miliary tuberculosis tubercle bacilli not found (in sputum) by microscopy but found by bacterial culture	Other specified pulmonary tuberculosis bacteriological or histological examination unknown (at present)	Arthropathy associated with mycoses upper arm	Tuberculous fibrosis of lung tubercle bacilli not found (in sputum) by microscopy but found by bacterial culture	Tuberculosis of lung infiltrative tubercle bacilli found (in sputum) by microscopy	Tuberculous laryngitis tubercle bacilli found (in sputum) by microscopy	Miliary tuberculosis unspecified tubercle bacilli not found (in sputum) by microscopy but found by bacterial culture	Tuberculosis of other specified organs bacteriological or histological examination not done	Tuberculosis of lung infiltrative tubercle bacilli not found (in sputum) by microscopy but found by bacterial culture	Tuberculosis of mother complicating pregnancy childbirth or the puerperium antepartum condition or complication	Arthropathy associated with mycoses ankle and foot	Tuberculous pneumonia [any form] tubercle bacilli not found (in sputum) by microscopy but found by bacterial culture
Tuberculosis of lung nodular tubercle bacilli not found by bacteriological or histological examination but tuberculosis confirmed by other methods [inoculation of animals]	Other specified pulmonary tuberculosis tubercle bacilli not found by bacteriological or histological examination but tuberculosis confirmed by other methods [inoculation of animals]	Tuberculous pleurisy bacteriological or histological examination unknown (at present)	Tuberculous pleurisy tubercle bacilli not found by bacteriological or histological examination but tuberculosis confirmed by other methods [inoculation of animals]	Tuberculous pleurisy tubercle bacilli not found by bacteriological examination but tuberculosis confirmed histologically	Tuberculous pleurisy tubercle bacilli found (in sputum) by microscopy	Tuberculous laryngitis tubercle bacilli found (in sputum) by microscopy	Other tuberculosis of intestines peritoneum and mesenteric glands tubercle bacilli found (in sputum) by microscopy	Miliary tuberculosis unspecified tubercle bacilli not found by bacteriological or histological examination but tuberculosis confirmed by other methods [inoculation of animals]	Tuberculous abscess of brain tubercle bacilli not found (in sputum) by microscopy but found by bacterial culture	Tuberculosis of lung nodular tubercle bacilli found (in sputum) by microscopy	Tuberculous laryngitis tubercle bacilli not found by bacteriological or histological examination but tuberculosis confirmed by other methods [inoculation of animals]	Other specified pulmonary tuberculosis tubercle bacilli not found (in sputum) by microscopy but found by bacterial culture	Tuberculous pneumonia [any form] tubercle bacilli not found (in sputum) by microscopy but found by bacterial culture	Other tuberculosis of intestines peritoneum and mesenteric glands tubercle bacilli not found (in sputum) by microscopy but found by bacterial culture	Tuberculous bronchiectasis tubercle bacilli not found by bacteriological or histological examination but tuberculosis confirmed by other methods [inoculation of animals]	Acute miliary tuberculosis tubercle bacilli not found by bacteriological examination but tuberculosis confirmed histologically	Tuberculous pleurisy tubercle bacilli not found (in sputum) by microscopy but found by bacterial culture	Tuberculous pneumonia [any form] tubercle bacilli not found by bacteriological or histological examination but tuberculosis confirmed by other methods [inoculation of animals]	Other specified pulmonary tuberculosis tubercle bacilli not found by bacteriological examination but tuberculosis confirmed histologically	Tuberculosis of peripheral lymph nodes bacteriological or histological examination unknown (at present)	Other primary progressive tuberculosis tubercle bacilli found (in sputum) by microscopy	Miliary tuberculosis unspecified tubercle bacilli found (in sputum) by microscopy	Tuberculous pneumothorax tubercle bacilli not found (in sputum) by microscopy but found by bacterial culture	Tuberculosis of skin and subcutaneous cellular tissue tubercle bacilli not found (in sputum) by microscopy but found by bacterial culture	Tuberculosis of lung infiltrative tubercle bacilli not found bacteriological or histological examination but tuberculosis confirmed by other methods [inoculation of animals]	Tuberculous pneumonia [any form] bacteriological or histological examination unknown (at present)	Acute miliary tuberculosis tubercle bacilli not found (in sputum) by microscopy but found by bacterial culture	Tuberculosis of mother complicating pregnancy childbirth or the puerperium delivered with or without mention of antepartum condition	Other infections involving bone in diseases classified elsewhere forearm	Tuberculosis of peripheral lymph nodes tubercle bacilli found (in sputum) by microscopy	Tuberculosis of peripheral lymph nodes tubercle bacilli not found (in sputum) by microscopy but found by bacterial culture	Tuberculosis of lung with cavitation tubercle bacilli not found by bacteriological examination but tuberculosis confirmed histologically	Acute miliary tuberculosis tubercle bacilli found (in sputum) by microscopy	Tuberculous pleurisy in primary progressive tuberculosis tubercle bacilli not found (in sputum) by microscopy but found by bacterial culture	Tuberculosis of other specified organs tubercle bacilli not found by bacteriological examination but tuberculosis confirmed histologically	Tuberculosis of other specified organs tubercle bacilli found (in sputum) by microscopy	Tuberculous pneumothorax tubercle bacilli found (in sputum) by microscopy	Miliary tuberculosis unspecified tubercle bacilli not found (in sputum) by microscopy but found by bacterial culture	Tuberculosis of other specified organs tubercle bacilli not found by bacteriological or histological examination but tuberculosis confirmed by other methods [inoculation of animals]	Tuberculosis of limb bones tubercle bacilli not found (in sputum) by microscopy but found by bacterial culture	Other specified miliary tuberculosis tubercle bacilli found (in sputum) by microscopy	Tuberculosis of unspecified bones and joints unspecified	Miliary tuberculosis unspecified tubercle bacilli not found by bacteriological examination but tuberculosis confirmed histologically	Tuberculous pneumonia [any form] tubercle bacilli found (in sputum) by microscopy	Tuberculosis of other specified bone tubercle bacilli not found by bacteriological examination but tuberculosis confirmed histologically	Tuberculosis of bronchus tubercle bacilli found (in sputum) by microscopy	Tuberculous pleurisy in primary progressive tuberculosis tubercle bacilli found (in sputum) by microscopy	Tuberculosis of other male genital organs unspecified	Tuberculosis of other specified organs bacteriological or histological examination unknown (at present)
Tuberculosis of lung with cavitation unspecified	Pulmonary tuberculosis unspecified bacteriological or histological examination unknown (at present)	Tuberculosis of lung with cavitation tubercle bacilli not found by bacteriological or histological examination but tuberculosis confirmed by other methods [inoculation of animals]	Tuberculous pneumonia [any form] unspecified	Pulmonary tuberculosis unspecified tubercle bacilli not found by bacteriological or histological examination but tuberculosis confirmed by other methods [inoculation of animals]	Tuberculous pneumonia [any form] tubercle bacilli found (in sputum) by microscopy	Tuberculosis of lung with cavitation tubercle bacilli not found (in sputum) by microscopy but found by bacterial culture	Pulmonary tuberculosis unspecified tubercle bacilli not found (in sputum) by microscopy but found by bacterial culture	Tuberculosis of lung with cavitation tubercle bacilli found (in sputum) by microscopy	Pulmonary tuberculosis unspecified tubercle bacilli found (in sputum) by microscopy	Other specified pulmonary tuberculosis tubercle bacilli found (in sputum) by microscopy	Tuberculous bronchiectasis unspecified	Tuberculous pleurisy unspecified	Contact with or exposure to tuberculosis	Tuberculosis of lung with cavitation bacteriological or histological examination unknown (at present)	Tuberculous pneumonia [any form] tubercle bacilli not found by bacteriological or histological examination but tuberculosis confirmed by other methods [inoculation of animals]	Pulmonary tuberculosis unspecified unspecified	Tuberculosis of lung with cavitation tubercle bacilli not found by bacteriological examination but tuberculosis confirmed histologically	Pulmonary tuberculosis unspecified tubercle bacilli not found by bacteriological examination but tuberculosis confirmed histologically	Other specified pulmonary tuberculosis tubercle bacilli not found (in sputum) by microscopy but found by bacterial culture	Tuberculous pneumonia [any form] tubercle bacilli not found (in sputum) by microscopy but found by bacterial culture	Pulmonary tuberculosis unspecified bacteriological or histological examination not done	Tuberculous bronchiectasis tubercle bacilli found (in sputum) by microscopy	Tuberculous pleurisy tubercle bacilli found (in sputum) by microscopy	Miliary tuberculosis unspecified tubercle bacilli found (in sputum) by microscopy	Pulmonary coccidioidomycosis unspecified	Miliary tuberculosis unspecified tubercle bacilli not found by bacteriological or histological examination but tuberculosis confirmed by other methods [inoculation of animals]	Miliary tuberculosis unspecified unspecified	Tuberculous pleurisy tubercle bacilli not found (in sputum) by microscopy but found by bacterial culture	Infection by Histoplasma capsulatum pneumonia	Tuberculosis of lung infiltrative tubercle bacilli found (in sputum) by microscopy	Acute miliary tuberculosis tubercle bacilli found (in sputum) by microscopy	Tuberculous pneumothorax tubercle bacilli found (in sputum) by microscopy	Tuberculosis of lung nodular tubercle bacilli found (in sputum) by microscopy	Unspecified diseases due to mycobacteria	Strongyloidiasis	Tuberculosis of lung nodular tubercle bacilli not found (in sputum) by microscopy but found by bacterial culture	Observation for suspected tuberculosis	Tuberculous fibrosis of lung tubercle bacilli found (in sputum) by microscopy	Other primary progressive tuberculosis tubercle bacilli found (in sputum) by microscopy	Disseminated due to other mycobacteria	Other specified pulmonary tuberculosis tubercle bacilli not found by bacteriological or histological examination but tuberculosis confirmed by other methods [inoculation of animals]	Tuberculous bronchiectasis tubercle bacilli not found (in sputum) by microscopy but found by bacterial culture	Tuberculous pleurisy in primary progressive tuberculosis tubercle bacilli found (in sputum) by microscopy	Tuberculous pleurisy bacteriological or histological examination unknown (at present)	Tuberculosis of bronchus tubercle bacilli found (in sputum) by microscopy	Tuberculous pneumonia [any form] bacteriological or histological examination unknown (at present)	Pulmonary actinomycotic infection	Miliary tuberculosis unspecified tubercle bacilli not found (in sputum) by microscopy but found by bacterial culture	Abscess of lung
Tuberculosis of lung with cavitation bacteriological or histological examination not done	Tuberculous pleurisy in primary progressive tuberculosis tubercle bacilli found (in sputum) by microscopy	Acute miliary tuberculosis tubercle bacilli found (in sputum) by microscopy	Tuberculosis of peripheral lymph nodes tubercle bacilli not found (in sputum) by microscopy but found by bacterial culture	Tuberculous pleurisy tubercle bacilli found (in sputum) by microscopy	Tuberculous pneumonia [any form] tubercle bacilli found (in sputum) by microscopy	Tuberculous laryngitis tubercle bacilli found (in sputum) by microscopy	Tuberculosis of lung nodular tubercle bacilli found (in sputum) by microscopy	Tuberculosis of peripheral lymph nodes tubercle bacilli found (in sputum) by microscopy	Tuberculous fibrosis of lung tubercle bacilli found (in sputum) by microscopy	Tuberculosis of lung infiltrative tubercle bacilli found (in sputum) by microscopy	Other specified pulmonary tuberculosis tubercle bacilli found (in sputum) by microscopy	Tuberculosis of lung with cavitation tubercle bacilli not found by bacteriological or histological examination but tuberculosis confirmed by other methods [inoculation of animals]	Other tuberculosis of intestines peritoneum and mesenteric glands tubercle bacilli not found (in sputum) by microscopy but found by bacterial culture	Pulmonary tuberculosis unspecified bacteriological or histological examination not done	Tuberculous pneumonia [any form] unspecified	Tuberculosis of lung with cavitation tubercle bacilli found (in sputum) by microscopy	Other tuberculosis of intestines peritoneum and mesenteric glands tubercle bacilli found (in sputum) by microscopy	Tuberculous bronchiectasis tubercle bacilli not found by bacteriological or histological examination but tuberculosis confirmed by other methods [inoculation of animals]	Miliary tuberculosis unspecified tubercle bacilli not found (in sputum) by microscopy but found by bacterial culture	Tuberculosis of peripheral lymph nodes tubercle bacilli not found by bacteriological examination but tuberculosis confirmed histologically	Tuberculosis of intrathoracic lymph nodes tubercle bacilli not found by bacteriological or histological examination but tuberculosis confirmed by other methods [inoculation of animals]	Other primary progressive tuberculosis tubercle bacilli found (in sputum) by microscopy	Tuberculous fibrosis of lung tubercle bacilli not found by bacteriological or histological examination but tuberculosis confirmed by other methods [inoculation of animals]	Miliary tuberculosis unspecified tubercle bacilli found (in sputum) by microscopy	Tuberculous bronchiectasis tubercle bacilli not found (in sputum) by microscopy but found by bacterial culture	Miliary tuberculosis unspecified tubercle bacilli not found by bacteriological examination but tuberculosis confirmed histologically	Tuberculosis of intrathoracic lymph nodes unspecified	Tuberculosis of kidney tubercle bacilli found (in sputum) by microscopy	Tuberculous pleurisy bacteriological or histological examination unknown (at present)	Tuberculous pneumonia [any form] tubercle bacilli not found by bacteriological or histological examination but tuberculosis confirmed by other methods [inoculation of animals]	Other specified pulmonary tuberculosis tubercle bacilli not found (in sputum) by microscopy but found by bacterial culture	Tuberculosis of mother complicating pregnancy childbirth or the puerperium antepartum condition or complication	Tuberculous bronchiectasis tubercle bacilli found (in sputum) by microscopy	Tuberculous laryngitis tubercle bacilli not found by bacteriological or histological examination but tuberculosis confirmed by other methods [inoculation of animals]	Pulmonary tuberculosis unspecified tubercle bacilli found (in sputum) by microscopy	Other specified miliary tuberculosis tubercle bacilli found (in sputum) by microscopy	Tuberculosis of lung with cavitation tubercle bacilli not found (in sputum) by microscopy but found by bacterial culture	Pulmonary tuberculosis unspecified tubercle bacilli not found by bacteriological examination but tuberculosis confirmed histologically	Other specified pulmonary tuberculosis tubercle bacilli not found by bacteriological or histological examination but tuberculosis confirmed by other methods [inoculation of animals]	Tuberculous pneumothorax tubercle bacilli found (in sputum) by microscopy	Coccidiosis	Tuberculosis of lung with cavitation bacteriological or histological examination unknown (at present)	Tuberculosis of skin and subcutaneous cellular tissue tubercle bacilli not found (in sputum) by microscopy but found by bacterial culture	Tuberculosis of lung nodular tubercle bacilli not found (in sputum) by microscopy but found by bacterial culture	Tuberculosis of lung infiltrative tubercle bacilli not found bacteriological or histological examination but tuberculosis confirmed by other methods [inoculation of animals]	Tuberculous bronchiectasis unspecified	Acute miliary tuberculosis tubercle bacilli not found (in sputum) by microscopy but found by bacterial culture	Other tuberculosis of intestines peritoneum and mesenteric glands tubercle bacilli not found by bacteriological or histological examination but tuberculosis confirmed by other methods [inoculation of animals]	Tuberculosis of lung with cavitation tubercle bacilli not found by bacteriological examination but tuberculosis confirmed histologically
Tuberculosis of lung with cavitation bacteriological or histological examination unknown (at present)	Tuberculosis of lung with cavitation tubercle bacilli not found by bacteriological or histological examination but tuberculosis confirmed by other methods [inoculation of animals]	Tuberculous bronchiectasis unspecified	Tuberculosis of lung with cavitation tubercle bacilli not found by bacteriological examination but tuberculosis confirmed histologically	Tuberculous pleurisy tubercle bacilli found (in sputum) by microscopy	Tuberculous bronchiectasis tubercle bacilli found (in sputum) by microscopy	Tuberculous pneumonia [any form] unspecified	Tuberculosis of lung with cavitation tubercle bacilli found (in sputum) by microscopy	Pulmonary tuberculosis unspecified bacteriological or histological examination unknown (at present)	Tuberculous pneumonia [any form] bacteriological or histological examination unknown (at present)	Other primary progressive tuberculosis tubercle bacilli found (in sputum) by microscopy	Tuberculosis of lung with cavitation unspecified	Tuberculosis of lung with cavitation tubercle bacilli not found (in sputum) by microscopy but found by bacterial culture	Tuberculous pleurisy tubercle bacilli not found (in sputum) by microscopy but found by bacterial culture	Pulmonary tuberculosis unspecified tubercle bacilli not found by bacteriological examination but tuberculosis confirmed histologically	Miliary tuberculosis unspecified tubercle bacilli not found by bacteriological or histological examination but tuberculosis confirmed by other methods [inoculation of animals]	Tuberculous pneumonia [any form] tubercle bacilli found (in sputum) by microscopy	Tuberculous fibrosis of lung tubercle bacilli found (in sputum) by microscopy	Tuberculous pleurisy in primary progressive tuberculosis tubercle bacilli found (in sputum) by microscopy	Other specified pulmonary tuberculosis tubercle bacilli not found (in sputum) by microscopy but found by bacterial culture	Tuberculous pneumonia [any form] tubercle bacilli not found (in sputum) by microscopy but found by bacterial culture	Tuberculous pleurisy bacteriological or histological examination unknown (at present)	Pulmonary tuberculosis unspecified tubercle bacilli not found by bacteriological or histological examination but tuberculosis confirmed by other methods [inoculation of animals]	Tuberculous pneumonia [any form] tubercle bacilli not found by bacteriological or histological examination but tuberculosis confirmed by other methods [inoculation of animals]	Tuberculous pleurisy tubercle bacilli not found by bacteriological or histological examination but tuberculosis confirmed by other methods [inoculation of animals]	Tuberculous pneumothorax tubercle bacilli found (in sputum) by microscopy	Tuberculous pleurisy tubercle bacilli not found by bacteriological examination but tuberculosis confirmed histologically	Acute miliary tuberculosis tubercle bacilli found (in sputum) by microscopy	Tuberculosis of bronchus tubercle bacilli found (in sputum) by microscopy	Tuberculosis of lung infiltrative tubercle bacilli found (in sputum) by microscopy	Other specified pulmonary tuberculosis tubercle bacilli not found by bacteriological or histological examination but tuberculosis confirmed by other methods [inoculation of animals]	Tuberculous fibrosis of lung tubercle bacilli not found by bacteriological or histological examination but tuberculosis confirmed by other methods [inoculation of animals]	Pulmonary tuberculosis unspecified tubercle bacilli found (in sputum) by microscopy	Tuberculous bronchiectasis tubercle bacilli not found by bacteriological or histological examination but tuberculosis confirmed by other methods [inoculation of animals]	Pulmonary tuberculosis unspecified bacteriological or histological examination not done	Tuberculous bronchiectasis tubercle bacilli not found (in sputum) by microscopy but found by bacterial culture	Pulmonary tuberculosis unspecified tubercle bacilli not found (in sputum) by microscopy but found by bacterial culture	Other specified pulmonary tuberculosis tubercle bacilli found (in sputum) by microscopy	Tuberculous pneumothorax tubercle bacilli not found by bacteriological or histological examination but tuberculosis confirmed by other methods [inoculation of animals]	Other specified pulmonary tuberculosis tubercle bacilli not found by bacteriological examination but tuberculosis confirmed histologically	Tuberculosis of peripheral lymph nodes tubercle bacilli not found by bacteriological examination but tuberculosis confirmed histologically	Tuberculosis of lung nodular tubercle bacilli not found (in sputum) by microscopy but found by bacterial culture	Tuberculous pleurisy unspecified	Miliary tuberculosis unspecified bacteriological or histological examination unknown (at present)	Tuberculosis of intrathoracic lymph nodes tubercle bacilli not found by bacteriological or histological examination but tuberculosis confirmed by other methods [inoculation of animals]	Tuberculosis of peripheral lymph nodes tubercle bacilli found (in sputum) by microscopy	Tuberculous fibrosis of lung tubercle bacilli not found (in sputum) by microscopy but found by bacterial culture	Miliary tuberculosis unspecified tubercle bacilli found (in sputum) by microscopy	Tuberculous laryngitis tubercle bacilli found (in sputum) by microscopy	Infection by Histoplasma capsulatum pneumonia
Tuberculosis of lung with cavitation tubercle bacilli found (in sputum) by microscopy	Tuberculous pneumonia [any form] tubercle bacilli found (in sputum) by microscopy	Pulmonary tuberculosis unspecified tubercle bacilli found (in sputum) by microscopy	Tuberculosis of lung with cavitation tubercle bacilli not found (in sputum) by microscopy but found by bacterial culture	Tuberculosis of lung with cavitation tubercle bacilli not found by bacteriological or histological examination but tuberculosis confirmed by other methods [inoculation of animals]	Pulmonary tuberculosis unspecified tubercle bacilli not found (in sputum) by microscopy but found by bacterial culture	Other specified pulmonary tuberculosis tubercle bacilli found (in sputum) by microscopy	Pulmonary tuberculosis unspecified tubercle bacilli not found by bacteriological or histological examination but tuberculosis confirmed by other methods [inoculation of animals]	Miliary tuberculosis unspecified tubercle bacilli found (in sputum) by microscopy	Pulmonary tuberculosis unspecified bacteriological or histological examination unknown (at present)	Tuberculous pleurisy tubercle bacilli found (in sputum) by microscopy	Other specified pulmonary tuberculosis tubercle bacilli not found (in sputum) by microscopy but found by bacterial culture	Tuberculosis of lung with cavitation unspecified	Tuberculous pneumonia [any form] tubercle bacilli not found (in sputum) by microscopy but found by bacterial culture	Tuberculous pleurisy tubercle bacilli not found (in sputum) by microscopy but found by bacterial culture	Tuberculous bronchiectasis tubercle bacilli found (in sputum) by microscopy	Acute miliary tuberculosis tubercle bacilli found (in sputum) by microscopy	Tuberculosis of lung with cavitation tubercle bacilli not found by bacteriological examination but tuberculosis confirmed histologically	Tuberculous pneumonia [any form] unspecified	Other primary progressive tuberculosis tubercle bacilli found (in sputum) by microscopy	Tuberculous pneumonia [any form] tubercle bacilli not found by bacteriological or histological examination but tuberculosis confirmed by other methods [inoculation of animals]	Tuberculosis of lung with cavitation bacteriological or histological examination unknown (at present)	Tuberculosis of lung infiltrative tubercle bacilli found (in sputum) by microscopy	Pulmonary tuberculosis unspecified tubercle bacilli not found by bacteriological examination but tuberculosis confirmed histologically	Tuberculous pleurisy in primary progressive tuberculosis tubercle bacilli found (in sputum) by microscopy	Other specified pulmonary tuberculosis tubercle bacilli not found by bacteriological or histological examination but tuberculosis confirmed by other methods [inoculation of animals]	Pulmonary tuberculosis unspecified unspecified	Pulmonary tuberculosis unspecified bacteriological or histological examination not done	Tuberculous pleurisy unspecified	Miliary tuberculosis unspecified tubercle bacilli not found (in sputum) by microscopy but found by bacterial culture	Tuberculosis of lung nodular tubercle bacilli found (in sputum) by microscopy	Other tuberculosis of intestines peritoneum and mesenteric glands tubercle bacilli found (in sputum) by microscopy	Tuberculous pneumothorax tubercle bacilli found (in sputum) by microscopy	Tuberculous laryngitis tubercle bacilli found (in sputum) by microscopy	Tuberculous bronchiectasis tubercle bacilli not found (in sputum) by microscopy but found by bacterial culture	Tuberculous bronchiectasis unspecified	Tuberculous fibrosis of lung tubercle bacilli found (in sputum) by microscopy	Tuberculosis of lung infiltrative tubercle bacilli not found bacteriological or histological examination but tuberculosis confirmed by other methods [inoculation of animals]	Other specified miliary tuberculosis tubercle bacilli found (in sputum) by microscopy	Tuberculous bronchiectasis tubercle bacilli not found by bacteriological or histological examination but tuberculosis confirmed by other methods [inoculation of animals]	Tuberculosis of peripheral lymph nodes tubercle bacilli not found by bacteriological examination but tuberculosis confirmed histologically	Contact with or exposure to tuberculosis	Tuberculosis of bronchus tubercle bacilli found (in sputum) by microscopy	Tuberculosis of peripheral lymph nodes tubercle bacilli not found (in sputum) by microscopy but found by bacterial culture	Miliary tuberculosis unspecified tubercle bacilli not found by bacteriological or histological examination but tuberculosis confirmed by other methods [inoculation of animals]	Tuberculosis of peripheral lymph nodes tubercle bacilli found (in sputum) by microscopy	Tuberculous pleurisy tubercle bacilli not found by bacteriological or histological examination but tuberculosis confirmed by other methods [inoculation of animals]	Miliary tuberculosis unspecified unspecified	Acute miliary tuberculosis tubercle bacilli not found by bacteriological or histological examination but tuberculosis confirmed by other methods [inoculation of animals]	Tuberculous pleurisy bacteriological or histological examination unknown (at present)
Tuberculosis of lung with cavitation tubercle bacilli not found (in sputum) by microscopy but found by bacterial culture	Tuberculous pneumonia [any form] tubercle bacilli found (in sputum) by microscopy	Tuberculosis of lung with cavitation tubercle bacilli found (in sputum) by microscopy	Tuberculosis of lung with cavitation tubercle bacilli not found by bacteriological or histological examination but tuberculosis confirmed by other methods [inoculation of animals]	Tuberculous pneumonia [any form] tubercle bacilli not found (in sputum) by microscopy but found by bacterial culture	Tuberculous pleurisy tubercle bacilli found (in sputum) by microscopy	Other specified pulmonary tuberculosis tubercle bacilli not found (in sputum) by microscopy but found by bacterial culture	Other specified pulmonary tuberculosis tubercle bacilli found (in sputum) by microscopy	Tuberculous pleurisy tubercle bacilli not found (in sputum) by microscopy but found by bacterial culture	Tuberculosis of lung with cavitation unspecified	Tuberculous pneumonia [any form] tubercle bacilli not found by bacteriological or histological examination but tuberculosis confirmed by other methods [inoculation of animals]	Tuberculosis of lung with cavitation tubercle bacilli not found by bacteriological examination but tuberculosis confirmed histologically	Tuberculous pneumonia [any form] unspecified	Miliary tuberculosis unspecified tubercle bacilli found (in sputum) by microscopy	Tuberculous pleurisy in primary progressive tuberculosis tubercle bacilli found (in sputum) by microscopy	Pulmonary tuberculosis unspecified tubercle bacilli found (in sputum) by microscopy	Pulmonary tuberculosis unspecified tubercle bacilli not found (in sputum) by microscopy but found by bacterial culture	Other primary progressive tuberculosis tubercle bacilli found (in sputum) by microscopy	Tuberculous bronchiectasis tubercle bacilli found (in sputum) by microscopy	Tuberculous bronchiectasis unspecified	Pulmonary tuberculosis unspecified bacteriological or histological examination unknown (at present)	Tuberculosis of lung infiltrative tubercle bacilli found (in sputum) by microscopy	Tuberculous pleurisy unspecified	Tuberculous pneumothorax tubercle bacilli found (in sputum) by microscopy	Tuberculosis of lung nodular tubercle bacilli found (in sputum) by microscopy	Pulmonary tuberculosis unspecified tubercle bacilli not found by bacteriological or histological examination but tuberculosis confirmed by other methods [inoculation of animals]	Other specified pulmonary tuberculosis tubercle bacilli not found by bacteriological or histological examination but tuberculosis confirmed by other methods [inoculation of animals]	Acute miliary tuberculosis tubercle bacilli found (in sputum) by microscopy	Tuberculous bronchiectasis tubercle bacilli not found by bacteriological or histological examination but tuberculosis confirmed by other methods [inoculation of animals]	Tuberculosis of bronchus tubercle bacilli found (in sputum) by microscopy	Tuberculous bronchiectasis tubercle bacilli not found (in sputum) by microscopy but found by bacterial culture	Other tuberculosis of intestines peritoneum and mesenteric glands tubercle bacilli found (in sputum) by microscopy	Pulmonary tuberculosis unspecified tubercle bacilli not found by bacteriological examination but tuberculosis confirmed histologically	Tuberculosis of lung with cavitation bacteriological or histological examination unknown (at present)	Tuberculous pleurisy bacteriological or histological examination unknown (at present)	Tuberculous pleurisy tubercle bacilli not found by bacteriological or histological examination but tuberculosis confirmed by other methods [inoculation of animals]	Miliary tuberculosis unspecified tubercle bacilli not found (in sputum) by microscopy but found by bacterial culture	Tuberculous fibrosis of lung tubercle bacilli not found by bacteriological or histological examination but tuberculosis confirmed by other methods [inoculation of animals]	Tuberculous pleurisy tubercle bacilli not found by bacteriological examination but tuberculosis confirmed histologically	Tuberculosis of lung infiltrative tubercle bacilli not found bacteriological or histological examination but tuberculosis confirmed by other methods [inoculation of animals]	Tuberculous laryngitis tubercle bacilli found (in sputum) by microscopy	Other specified miliary tuberculosis tubercle bacilli found (in sputum) by microscopy	Miliary tuberculosis unspecified tubercle bacilli not found by bacteriological or histological examination but tuberculosis confirmed by other methods [inoculation of animals]	Pulmonary tuberculosis unspecified bacteriological or histological examination not done	Primary tuberculous infection unspecified tubercle bacilli not found by bacteriological or histological examination but tuberculosis confirmed by other methods [inoculation of animals]	Other primary progressive tuberculosis tubercle bacilli not found (in sputum) by microscopy but found by bacterial culture	Tuberculous fibrosis of lung tubercle bacilli found (in sputum) by microscopy	Tuberculous laryngitis tubercle bacilli not found by bacteriological or histological examination but tuberculosis confirmed by other methods [inoculation of animals]	Tuberculous pneumothorax unspecified	Tuberculous fibrosis of lung tubercle bacilli not found (in sputum) by microscopy but found by bacterial culture
Tuberculosis of lung with cavitation tubercle bacilli not found by bacteriological examination but tuberculosis confirmed histologically	Tuberculosis of lung with cavitation tubercle bacilli not found by bacteriological or histological examination but tuberculosis confirmed by other methods [inoculation of animals]	Tuberculosis of lung with cavitation tubercle bacilli not found (in sputum) by microscopy but found by bacterial culture	Tuberculous pneumonia [any form] tubercle bacilli not found (in sputum) by microscopy but found by bacterial culture	Other specified pulmonary tuberculosis tubercle bacilli not found (in sputum) by microscopy but found by bacterial culture	Tuberculous pleurisy tubercle bacilli found (in sputum) by microscopy	Other primary progressive tuberculosis tubercle bacilli found (in sputum) by microscopy	Tuberculosis of lung with cavitation tubercle bacilli found (in sputum) by microscopy	Tuberculous pneumonia [any form] tubercle bacilli not found by bacteriological or histological examination but tuberculosis confirmed by other methods [inoculation of animals]	Tuberculous pleurisy in primary progressive tuberculosis tubercle bacilli found (in sputum) by microscopy	Tuberculous pneumonia [any form] tubercle bacilli found (in sputum) by microscopy	Pulmonary tuberculosis unspecified tubercle bacilli not found by bacteriological examination but tuberculosis confirmed histologically	Tuberculosis of lung with cavitation bacteriological or histological examination unknown (at present)	Tuberculosis of lung infiltrative tubercle bacilli found (in sputum) by microscopy	Tuberculous pneumonia [any form] unspecified	Other specified pulmonary tuberculosis tubercle bacilli not found by bacteriological examination but tuberculosis confirmed histologically	Acute miliary tuberculosis tubercle bacilli found (in sputum) by microscopy	Other specified pulmonary tuberculosis tubercle bacilli found (in sputum) by microscopy	Tuberculous pleurisy tubercle bacilli not found by bacteriological or histological examination but tuberculosis confirmed by other methods [inoculation of animals]	Tuberculosis of lung with cavitation unspecified	Tuberculous fibrosis of lung tubercle bacilli found (in sputum) by microscopy	Tuberculous pleurisy tubercle bacilli not found (in sputum) by microscopy but found by bacterial culture	Miliary tuberculosis unspecified tubercle bacilli not found by bacteriological or histological examination but tuberculosis confirmed by other methods [inoculation of animals]	Other specified pulmonary tuberculosis tubercle bacilli not found by bacteriological or histological examination but tuberculosis confirmed by other methods [inoculation of animals]	Tuberculous bronchiectasis tubercle bacilli found (in sputum) by microscopy	Tuberculosis of bronchus tubercle bacilli found (in sputum) by microscopy	Pulmonary tuberculosis unspecified tubercle bacilli not found by bacteriological or histological examination but tuberculosis confirmed by other methods [inoculation of animals]	Tuberculous pleurisy bacteriological or histological examination unknown (at present)	Tuberculous fibrosis of lung tubercle bacilli not found by bacteriological or histological examination but tuberculosis confirmed by other methods [inoculation of animals]	Tuberculous pleurisy tubercle bacilli not found by bacteriological examination but tuberculosis confirmed histologically	Tuberculous pneumonia [any form] bacteriological or histological examination unknown (at present)	Miliary tuberculosis unspecified tubercle bacilli found (in sputum) by microscopy	Tuberculous fibrosis of lung tubercle bacilli not found (in sputum) by microscopy but found by bacterial culture	Tuberculosis of bronchus unspecified	Tuberculous bronchiectasis tubercle bacilli not found by bacteriological or histological examination but tuberculosis confirmed by other methods [inoculation of animals]	Tuberculosis of lung infiltrative tubercle bacilli not found bacteriological or histological examination but tuberculosis confirmed by other methods [inoculation of animals]	Other tuberculosis of intestines peritoneum and mesenteric glands tubercle bacilli found (in sputum) by microscopy	Pulmonary tuberculosis unspecified bacteriological or histological examination not done	Tuberculous pneumothorax tubercle bacilli found (in sputum) by microscopy	Pulmonary tuberculosis unspecified bacteriological or histological examination unknown (at present)	Tuberculous laryngitis tubercle bacilli found (in sputum) by microscopy	Tuberculosis of peripheral lymph nodes tubercle bacilli not found by bacteriological examination but tuberculosis confirmed histologically	Tuberculous bronchiectasis tubercle bacilli not found (in sputum) by microscopy but found by bacterial culture	Tuberculous bronchiectasis unspecified	Tuberculosis of peripheral lymph nodes tubercle bacilli found (in sputum) by microscopy	Other specified miliary tuberculosis tubercle bacilli found (in sputum) by microscopy	Primary tuberculous infection unspecified tubercle bacilli not found by bacteriological or histological examination but tuberculosis confirmed by other methods [inoculation of animals]	Tuberculosis of lung nodular tubercle bacilli found (in sputum) by microscopy	Tuberculous pleurisy unspecified	Miliary tuberculosis unspecified tubercle bacilli not found (in sputum) by microscopy but found by bacterial culture
Tuberculosis of lung with cavitation tubercle bacilli not found by bacteriological or histological examination but tuberculosis confirmed by other methods [inoculation of animals]	Tuberculous pneumonia [any form] tubercle bacilli found (in sputum) by microscopy	Tuberculosis of lung with cavitation tubercle bacilli found (in sputum) by microscopy	Tuberculosis of lung with cavitation tubercle bacilli not found (in sputum) by microscopy but found by bacterial culture	Other specified pulmonary tuberculosis tubercle bacilli found (in sputum) by microscopy	Tuberculous pneumonia [any form] tubercle bacilli not found (in sputum) by microscopy but found by bacterial culture	Tuberculous pneumonia [any form] unspecified	Tuberculosis of lung with cavitation unspecified	Tuberculous pneumonia [any form] tubercle bacilli not found by bacteriological or histological examination but tuberculosis confirmed by other methods [inoculation of animals]	Pulmonary tuberculosis unspecified bacteriological or histological examination unknown (at present)	Pulmonary tuberculosis unspecified tubercle bacilli not found by bacteriological or histological examination but tuberculosis confirmed by other methods [inoculation of animals]	Other specified pulmonary tuberculosis tubercle bacilli not found (in sputum) by microscopy but found by bacterial culture	Tuberculosis of lung with cavitation tubercle bacilli not found by bacteriological examination but tuberculosis confirmed histologically	Tuberculous pleurisy in primary progressive tuberculosis tubercle bacilli found (in sputum) by microscopy	Tuberculous bronchiectasis tubercle bacilli found (in sputum) by microscopy	Tuberculous pleurisy tubercle bacilli found (in sputum) by microscopy	Tuberculosis of lung infiltrative tubercle bacilli found (in sputum) by microscopy	Pulmonary tuberculosis unspecified tubercle bacilli not found (in sputum) by microscopy but found by bacterial culture	Pulmonary tuberculosis unspecified tubercle bacilli not found by bacteriological examination but tuberculosis confirmed histologically	Pulmonary tuberculosis unspecified tubercle bacilli found (in sputum) by microscopy	Tuberculous pneumothorax tubercle bacilli found (in sputum) by microscopy	Tuberculosis of lung with cavitation bacteriological or histological examination unknown (at present)	Tuberculous pleurisy tubercle bacilli not found (in sputum) by microscopy but found by bacterial culture	Other primary progressive tuberculosis tubercle bacilli found (in sputum) by microscopy	Tuberculous bronchiectasis tubercle bacilli not found (in sputum) by microscopy but found by bacterial culture	Pulmonary tuberculosis unspecified bacteriological or histological examination not done	Tuberculous bronchiectasis tubercle bacilli not found by bacteriological or histological examination but tuberculosis confirmed by other methods [inoculation of animals]	Tuberculous fibrosis of lung tubercle bacilli found (in sputum) by microscopy	Acute miliary tuberculosis tubercle bacilli found (in sputum) by microscopy	Tuberculous pleurisy unspecified	Tuberculous bronchiectasis unspecified	Miliary tuberculosis unspecified tubercle bacilli found (in sputum) by microscopy	Other specified pulmonary tuberculosis tubercle bacilli not found by bacteriological or histological examination but tuberculosis confirmed by other methods [inoculation of animals]	Tuberculosis of bronchus tubercle bacilli found (in sputum) by microscopy	Tuberculous pleurisy tubercle bacilli not found by bacteriological or histological examination but tuberculosis confirmed by other methods [inoculation of animals]	Tuberculosis of lung infiltrative tubercle bacilli not found bacteriological or histological examination but tuberculosis confirmed by other methods [inoculation of animals]	Miliary tuberculosis unspecified tubercle bacilli not found by bacteriological or histological examination but tuberculosis confirmed by other methods [inoculation of animals]	Tuberculous pleurisy bacteriological or histological examination unknown (at present)	Tuberculous fibrosis of lung tubercle bacilli not found by bacteriological or histological examination but tuberculosis confirmed by other methods [inoculation of animals]	Tuberculosis of lung nodular tubercle bacilli found (in sputum) by microscopy	Tuberculous pleurisy tubercle bacilli not found by bacteriological examination but tuberculosis confirmed histologically	Tuberculous laryngitis tubercle bacilli found (in sputum) by microscopy	Tuberculous pneumonia [any form] bacteriological or histological examination unknown (at present)	Pulmonary tuberculosis unspecified unspecified	Other tuberculosis of intestines peritoneum and mesenteric glands tubercle bacilli found (in sputum) by microscopy	Tuberculosis of lung infiltrative tubercle bacilli not found (in sputum) by microscopy but found by bacterial culture	Tuberculosis of lung nodular tubercle bacilli not found (in sputum) by microscopy but found by bacterial culture	Miliary tuberculosis unspecified tubercle bacilli not found (in sputum) by microscopy but found by bacterial culture	Tuberculous fibrosis of lung unspecified	Contact with or exposure to tuberculosis
Tuberculosis of bronchus unspecified	Tuberculous pleurisy bacteriological or histological examination unknown (at present)	Tuberculous pleurisy tubercle bacilli not found (in sputum) by microscopy but found by bacterial culture	Tuberculous pneumonia [any form] unspecified	Pulmonary tuberculosis unspecified tubercle bacilli not found by bacteriological examination but tuberculosis confirmed histologically	Tuberculous pleurisy in primary progressive tuberculosis tubercle bacilli found (in sputum) by microscopy	Other primary progressive tuberculosis tubercle bacilli found (in sputum) by microscopy	Tuberculous pneumonia [any form] tubercle bacilli not found by bacteriological or histological examination but tuberculosis confirmed by other methods [inoculation of animals]	Tuberculous pleurisy tubercle bacilli found (in sputum) by microscopy	Tuberculosis of bronchus tubercle bacilli found (in sputum) by microscopy	Tuberculous pleurisy tubercle bacilli not found by bacteriological examination but tuberculosis confirmed histologically	Tuberculous fibrosis of lung tubercle bacilli found (in sputum) by microscopy	Tuberculosis of lung with cavitation tubercle bacilli not found by bacteriological examination but tuberculosis confirmed histologically	Tuberculous pleurisy tubercle bacilli not found by bacteriological or histological examination but tuberculosis confirmed by other methods [inoculation of animals]	Tuberculosis of lung with cavitation tubercle bacilli not found by bacteriological or histological examination but tuberculosis confirmed by other methods [inoculation of animals]	Tuberculous fibrosis of lung tubercle bacilli not found (in sputum) by microscopy but found by bacterial culture	Tuberculosis of other specified organs tubercle bacilli not found by bacteriological or histological examination but tuberculosis confirmed by other methods [inoculation of animals]	Other specified pulmonary tuberculosis tubercle bacilli not found by bacteriological or histological examination but tuberculosis confirmed by other methods [inoculation of animals]	Tuberculous pneumonia [any form] tubercle bacilli not found (in sputum) by microscopy but found by bacterial culture	Tuberculous pneumothorax unspecified	Tuberculous pleurisy unspecified	Miliary tuberculosis unspecified tubercle bacilli not found by bacteriological or histological examination but tuberculosis confirmed by other methods [inoculation of animals]	Other specified pulmonary tuberculosis tubercle bacilli not found (in sputum) by microscopy but found by bacterial culture	Tuberculous pneumothorax tubercle bacilli found (in sputum) by microscopy	Tuberculosis of lung nodular tubercle bacilli found (in sputum) by microscopy	Tuberculosis of lung with cavitation tubercle bacilli not found (in sputum) by microscopy but found by bacterial culture	Other specified pulmonary tuberculosis tubercle bacilli not found by bacteriological examination but tuberculosis confirmed histologically	Tuberculous bronchiectasis tubercle bacilli not found by bacteriological or histological examination but tuberculosis confirmed by other methods [inoculation of animals]	Tuberculosis of lung infiltrative tubercle bacilli found (in sputum) by microscopy	Tuberculous pneumonia [any form] tubercle bacilli not found by bacteriological examination but tuberculosis confirmed histologically	Tuberculous bronchiectasis tubercle bacilli found (in sputum) by microscopy	Tuberculous pneumonia [any form] bacteriological or histological examination unknown (at present)	Tuberculous pleurisy in primary progressive tuberculosis tubercle bacilli not found by bacteriological examination but tuberculosis confirmed histologically	Tuberculous bronchiectasis tubercle bacilli not found (in sputum) by microscopy but found by bacterial culture	Other tuberculosis of intestines peritoneum and mesenteric glands tubercle bacilli found (in sputum) by microscopy	Tuberculosis of lung with cavitation bacteriological or histological examination unknown (at present)	Tuberculosis of lung nodular bacteriological or histological examination unknown (at present)	Tuberculous pneumonia [any form] tubercle bacilli found (in sputum) by microscopy	Tuberculous fibrosis of lung unspecified	Pulmonary tuberculosis unspecified tubercle bacilli not found by bacteriological or histological examination but tuberculosis confirmed by other methods [inoculation of animals]	Tuberculous bronchiectasis unspecified	Tuberculosis of lung nodular tubercle bacilli not found (in sputum) by microscopy but found by bacterial culture	Tuberculous fibrosis of lung tubercle bacilli not found by bacteriological or histological examination but tuberculosis confirmed by other methods [inoculation of animals]	Tuberculosis of other specified organs tubercle bacilli found (in sputum) by microscopy	Miliary tuberculosis unspecified bacteriological or histological examination unknown (at present)	Tuberculous pneumothorax tubercle bacilli not found (in sputum) by microscopy but found by bacterial culture	Tuberculosis of lung with cavitation unspecified	Tuberculosis of other specified organs bacteriological or histological examination unknown (at present)	Tuberculosis of bronchus tubercle bacilli not found (in sputum) by microscopy but found in bacterial culture	Tuberculosis of mother complicating pregnancy childbirth or the puerperium antepartum condition or complication
Tuberculosis of bronchus bacteriological or histological examination unknown (at present)	Tuberculous pneumonia [any form] bacteriological or histological examination unknown (at present)	Congenital cystic lung	Other congenital anomalies of lung	Congenital bronchiectasis	Unspecified alveolar and parietoalveolar pneumonopathy	Tuberculosis of bronchus unspecified	Tuberculous fibrosis of lung tubercle bacilli found (in sputum) by microscopy	Pneumonia due to adenovirus	Tuberculous pneumonia [any form] unspecified	Tuberculous pneumonia [any form] tubercle bacilli not found (in sputum) by microscopy but found by bacterial culture	Tuberculous bronchiectasis unspecified	Pulmonary actinomycotic infection	Tuberculous bronchiectasis tubercle bacilli not found by bacteriological or histological examination but tuberculosis confirmed by other methods [inoculation of animals]	Histoplasmosis unspecified pneumonia	Tuberculous pleurisy unspecified	Tuberculous pleurisy bacteriological or histological examination unknown (at present)	Tuberculosis of lung nodular tubercle bacilli not found (in sputum) by microscopy but found by bacterial culture	Pneumoconiosis unspecified	Tuberculosis of lung infiltrative tubercle bacilli not found bacteriological or histological examination but tuberculosis confirmed by other methods [inoculation of animals]	Tuberculous pleurisy tubercle bacilli not found (in sputum) by microscopy but found by bacterial culture	Melioidosis	Tuberculosis of lung with cavitation bacteriological or histological examination unknown (at present)	Tuberculous fibrosis of lung tubercle bacilli not found by bacteriological or histological examination but tuberculosis confirmed by other methods [inoculation of animals]	Tuberculous pleurisy tubercle bacilli not found by bacteriological examination but tuberculosis confirmed histologically	Tuberculous bronchiectasis tubercle bacilli not found (in sputum) by microscopy but found by bacterial culture	Ostium primum defect	Tuberculosis of lung nodular bacteriological or histological examination unknown (at present)	Whooping cough due to bordetella pertussis [B pertussis]	Tuberculous pleurisy tubercle bacilli not found by bacteriological or histological examination but tuberculosis confirmed by other methods [inoculation of animals]	Other specified miliary tuberculosis tubercle bacilli not found by bacteriological or histological examination but tuberculosis confirmed by other methods [inoculation of animals]	Pneumonia due to chlamydia	Pneumoconiosis due to other inorganic dust	Whooping cough due to other specified organism	Other specified allergic alveolitis and pneumonitis	488	Personal history of (corrected) congenital malformations of respiratory system	Other specified pulmonary tuberculosis tubercle bacilli not found by bacteriological or histological examination but tuberculosis confirmed by other methods [inoculation of animals]	Immunodeficiency with predominant T-cell defect unspecified	Infection by Histoplasma capsulatum pneumonia	Pneumonia due to parainfluenza virus	Tuberculosis of bronchus tubercle bacilli found (in sputum) by microscopy	Tuberculosis of bronchus tubercle bacilli not found (in sputum) by microscopy but found in bacterial culture	Pulmonary alveolar proteinosis	Tuberculous pneumonia [any form] tubercle bacilli not found by bacteriological examination but tuberculosis confirmed histologically	Other primary progressive tuberculosis tubercle bacilli found (in sputum) by microscopy	Tuberculous pleurisy in primary progressive tuberculosis tubercle bacilli found (in sputum) by microscopy	Other primary progressive tuberculosis tubercle bacilli not found by bacteriological or histological examination but tuberculosis confirmed by other methods [inoculation of animals]	Allescheriosis [Petriellidosis]	Pulmonary tuberculosis unspecified tubercle bacilli not found by bacteriological examination but tuberculosis confirmed histologically
Tuberculosis of bronchus tubercle bacilli found (in sputum) by microscopy	Tuberculous pneumothorax tubercle bacilli found (in sputum) by microscopy	Tuberculous bronchiectasis tubercle bacilli found (in sputum) by microscopy	Tuberculous pleurisy in primary progressive tuberculosis tubercle bacilli found (in sputum) by microscopy	Tuberculous pneumonia [any form] tubercle bacilli not found by bacteriological or histological examination but tuberculosis confirmed by other methods [inoculation of animals]	Pulmonary tuberculosis unspecified tubercle bacilli not found by bacteriological examination but tuberculosis confirmed histologically	Tuberculous fibrosis of lung tubercle bacilli found (in sputum) by microscopy	Other specified pulmonary tuberculosis tubercle bacilli not found (in sputum) by microscopy but found by bacterial culture	Tuberculosis of lung with cavitation tubercle bacilli not found by bacteriological or histological examination but tuberculosis confirmed by other methods [inoculation of animals]	Other primary progressive tuberculosis tubercle bacilli found (in sputum) by microscopy	Tuberculosis of lung with cavitation tubercle bacilli not found (in sputum) by microscopy but found by bacterial culture	Tuberculous pleurisy tubercle bacilli found (in sputum) by microscopy	Tuberculosis of lung infiltrative tubercle bacilli found (in sputum) by microscopy	Tuberculous pneumonia [any form] tubercle bacilli not found (in sputum) by microscopy but found by bacterial culture	Tuberculous pleurisy tubercle bacilli not found by bacteriological or histological examination but tuberculosis confirmed by other methods [inoculation of animals]	Tuberculous bronchiectasis unspecified	Other tuberculosis of intestines peritoneum and mesenteric glands tubercle bacilli found (in sputum) by microscopy	Tuberculosis of lung with cavitation tubercle bacilli not found by bacteriological examination but tuberculosis confirmed histologically	Tuberculous pneumonia [any form] unspecified	Tuberculosis of bronchus unspecified	Tuberculous bronchiectasis tubercle bacilli not found by bacteriological or histological examination but tuberculosis confirmed by other methods [inoculation of animals]	Tuberculous pleurisy tubercle bacilli not found by bacteriological examination but tuberculosis confirmed histologically	Tuberculous pneumonia [any form] tubercle bacilli found (in sputum) by microscopy	Tuberculous bronchiectasis tubercle bacilli not found (in sputum) by microscopy but found by bacterial culture	Tuberculous fibrosis of lung tubercle bacilli not found by bacteriological or histological examination but tuberculosis confirmed by other methods [inoculation of animals]	Tuberculous pleurisy bacteriological or histological examination unknown (at present)	Other specified pulmonary tuberculosis tubercle bacilli not found by bacteriological or histological examination but tuberculosis confirmed by other methods [inoculation of animals]	Tuberculous pneumonia [any form] bacteriological or histological examination unknown (at present)	Other specified pulmonary tuberculosis tubercle bacilli found (in sputum) by microscopy	Tuberculous pleurisy tubercle bacilli not found (in sputum) by microscopy but found by bacterial culture	Tuberculous fibrosis of lung unspecified	Other specified pulmonary tuberculosis tubercle bacilli not found by bacteriological examination but tuberculosis confirmed histologically	Tuberculosis of lung with cavitation bacteriological or histological examination unknown (at present)	Tuberculosis of lung nodular tubercle bacilli found (in sputum) by microscopy	Miliary tuberculosis unspecified tubercle bacilli not found by bacteriological or histological examination but tuberculosis confirmed by other methods [inoculation of animals]	Tuberculosis of lung with cavitation tubercle bacilli found (in sputum) by microscopy	Other primary progressive tuberculosis tubercle bacilli not found (in sputum) by microscopy but found by bacterial culture	Tuberculous laryngitis tubercle bacilli found (in sputum) by microscopy	Tuberculosis of lung nodular tubercle bacilli not found (in sputum) by microscopy but found by bacterial culture	Tuberculosis of lung infiltrative tubercle bacilli not found (in sputum) by microscopy but found by bacterial culture	Tuberculosis of lung infiltrative tubercle bacilli not found bacteriological or histological examination but tuberculosis confirmed by other methods [inoculation of animals]	Acute miliary tuberculosis tubercle bacilli found (in sputum) by microscopy	Miliary tuberculosis unspecified tubercle bacilli found (in sputum) by microscopy	Infection by Histoplasma capsulatum pneumonia	Miliary tuberculosis unspecified tubercle bacilli not found (in sputum) by microscopy but found by bacterial culture	Tuberculous pneumothorax unspecified	Tuberculous fibrosis of lung tubercle bacilli not found (in sputum) by microscopy but found by bacterial culture	Tuberculosis of lung with cavitation unspecified	Pulmonary tuberculosis unspecified bacteriological or histological examination not done	Acute miliary tuberculosis tubercle bacilli not found by bacteriological or histological examination but tuberculosis confirmed by other methods [inoculation of animals]
Tuberculosis of bronchus tubercle bacilli not found (in sputum) by microscopy but found in bacterial culture	Tuberculous pneumothorax tubercle bacilli not found (in sputum) by microscopy but found by bacterial culture	Tuberculous pneumonia [any form] tubercle bacilli not found (in sputum) by microscopy but found by bacterial culture	Tuberculous fibrosis of lung tubercle bacilli not found (in sputum) by microscopy but found by bacterial culture	Tuberculous pleurisy tubercle bacilli not found by bacteriological or histological examination but tuberculosis confirmed by other methods [inoculation of animals]	Other specified pulmonary tuberculosis tubercle bacilli not found (in sputum) by microscopy but found by bacterial culture	Tuberculous pneumonia [any form] tubercle bacilli not found by bacteriological or histological examination but tuberculosis confirmed by other methods [inoculation of animals]	Tuberculosis of lung infiltrative tubercle bacilli found (in sputum) by microscopy	Tuberculous pleurisy in primary progressive tuberculosis tubercle bacilli found (in sputum) by microscopy	Tuberculous pleurisy tubercle bacilli not found by bacteriological examination but tuberculosis confirmed histologically	Tuberculous pleurisy tubercle bacilli found (in sputum) by microscopy	Tuberculous pleurisy tubercle bacilli not found (in sputum) by microscopy but found by bacterial culture	Tuberculous pleurisy in primary progressive tuberculosis tubercle bacilli not found (in sputum) by microscopy but found by bacterial culture	Tuberculosis of lung with cavitation tubercle bacilli not found by bacteriological examination but tuberculosis confirmed histologically	Tuberculosis of lung infiltrative tubercle bacilli not found (in sputum) by microscopy but found by bacterial culture	Tuberculosis of lung nodular tubercle bacilli found (in sputum) by microscopy	Tuberculous pleurisy bacteriological or histological examination unknown (at present)	Other specified pulmonary tuberculosis tubercle bacilli not found by bacteriological or histological examination but tuberculosis confirmed by other methods [inoculation of animals]	Acute miliary tuberculosis tubercle bacilli not found (in sputum) by microscopy but found by bacterial culture	Tuberculous pneumonia [any form] tubercle bacilli not found by bacteriological examination but tuberculosis confirmed histologically	Tuberculosis of lung with cavitation tubercle bacilli not found (in sputum) by microscopy but found by bacterial culture	Tuberculous bronchiectasis tubercle bacilli not found by bacteriological or histological examination but tuberculosis confirmed by other methods [inoculation of animals]	Other primary progressive tuberculosis tubercle bacilli found (in sputum) by microscopy	Other infections involving bone in diseases classified elsewhere forearm	Tuberculosis of lung infiltrative tubercle bacilli not found bacteriological or histological examination but tuberculosis confirmed by other methods [inoculation of animals]	Other specified pulmonary tuberculosis tubercle bacilli not found by bacteriological examination but tuberculosis confirmed histologically	Other tuberculosis of intestines peritoneum and mesenteric glands tubercle bacilli found (in sputum) by microscopy	Tuberculosis of limb bones tubercle bacilli not found (in sputum) by microscopy but found by bacterial culture	Tuberculosis of lung nodular tubercle bacilli not found by bacteriological or histological examination but tuberculosis confirmed by other methods [inoculation of animals]	Tuberculous meningitis tubercle bacilli not found (in sputum) by microscopy but found by bacterial culture	Tuberculous pneumonia [any form] tubercle bacilli found (in sputum) by microscopy	Tuberculosis of kidney tubercle bacilli found (in sputum) by microscopy	Tuberculosis of other specified bone tubercle bacilli not found by bacteriological examination but tuberculosis confirmed histologically	Tuberculous pneumothorax unspecified	Acute miliary tuberculosis tubercle bacilli not found by bacteriological examination but tuberculosis confirmed histologically	Tuberculosis of bronchus tubercle bacilli found (in sputum) by microscopy	Tuberculous fibrosis of lung tubercle bacilli found (in sputum) by microscopy	Miliary tuberculosis unspecified tubercle bacilli not found (in sputum) by microscopy but found by bacterial culture	Tuberculosis of bronchus unspecified	Tuberculous laryngitis tubercle bacilli not found by bacteriological or histological examination but tuberculosis confirmed by other methods [inoculation of animals]	Miliary tuberculosis unspecified tubercle bacilli found (in sputum) by microscopy	Miliary tuberculosis unspecified tubercle bacilli not found by bacteriological examination but tuberculosis confirmed histologically	Other tuberculosis of intestines peritoneum and mesenteric glands tubercle bacilli not found by bacteriological or histological examination but tuberculosis confirmed by other methods [inoculation of animals]	Tuberculous bronchiectasis tubercle bacilli not found (in sputum) by microscopy but found by bacterial culture	Tuberculous meningitis tubercle bacilli not found by bacteriological examination but tuberculosis confirmed histologically	Pulmonary tuberculosis unspecified tubercle bacilli not found by bacteriological examination but tuberculosis confirmed histologically	Tuberculous abscess of brain unspecified	Miliary tuberculosis unspecified tubercle bacilli not found by bacteriological or histological examination but tuberculosis confirmed by other methods [inoculation of animals]	Tuberculous pneumothorax tubercle bacilli found (in sputum) by microscopy	Other primary progressive tuberculosis tubercle bacilli not found (in sputum) by microscopy but found by bacterial culture
Tuberculous fibrosis of lung unspecified	Tuberculous bronchiectasis tubercle bacilli found (in sputum) by microscopy	Tuberculous bronchiectasis unspecified	Pulmonary tuberculosis unspecified tubercle bacilli not found by bacteriological examination but tuberculosis confirmed histologically	Tuberculous fibrosis of lung tubercle bacilli found (in sputum) by microscopy	Tuberculosis of lung with cavitation tubercle bacilli not found by bacteriological or histological examination but tuberculosis confirmed by other methods [inoculation of animals]	Tuberculosis of bronchus tubercle bacilli found (in sputum) by microscopy	Tuberculous pneumonia [any form] unspecified	Tuberculous pneumothorax unspecified	Tuberculous bronchiectasis tubercle bacilli not found by bacteriological or histological examination but tuberculosis confirmed by other methods [inoculation of animals]	Tuberculous pleurisy unspecified	Tuberculous pneumothorax tubercle bacilli found (in sputum) by microscopy	Pneumoconiosis unspecified	Tuberculous pleurisy tubercle bacilli found (in sputum) by microscopy	Tuberculous fibrosis of lung tubercle bacilli not found by bacteriological or histological examination but tuberculosis confirmed by other methods [inoculation of animals]	Tuberculosis of lung infiltrative tubercle bacilli found (in sputum) by microscopy	Tuberculous bronchiectasis tubercle bacilli not found (in sputum) by microscopy but found by bacterial culture	Tuberculosis of lung with cavitation unspecified	Pneumoconiosis due to other silica or silicates	Tuberculosis of lung with cavitation bacteriological or histological examination unknown (at present)	Tuberculous pneumonia [any form] tubercle bacilli not found by bacteriological or histological examination but tuberculosis confirmed by other methods [inoculation of animals]	Tuberculosis of bronchus unspecified	Tuberculous pleurisy in primary progressive tuberculosis tubercle bacilli found (in sputum) by microscopy	Tuberculous pleurisy bacteriological or histological examination unknown (at present)	Tuberculosis of lung nodular tubercle bacilli not found (in sputum) by microscopy but found by bacterial culture	Tuberculosis of lung with cavitation tubercle bacilli not found (in sputum) by microscopy but found by bacterial culture	Pulmonary tuberculosis unspecified bacteriological or histological examination not done	Tuberculous pneumonia [any form] bacteriological or histological examination unknown (at present)	Tuberculosis of lung infiltrative tubercle bacilli not found (in sputum) by microscopy but found by bacterial culture	Other specified pulmonary tuberculosis tubercle bacilli not found (in sputum) by microscopy but found by bacterial culture	Tuberculous fibrosis of lung tubercle bacilli not found (in sputum) by microscopy but found by bacterial culture	Other specified pulmonary tuberculosis unspecified	Tuberculous pneumonia [any form] tubercle bacilli found (in sputum) by microscopy	Pulmonary tuberculosis unspecified bacteriological or histological examination unknown (at present)	Tuberculous pleurisy tubercle bacilli not found by bacteriological or histological examination but tuberculosis confirmed by other methods [inoculation of animals]	Tuberculous pneumonia [any form] tubercle bacilli not found (in sputum) by microscopy but found by bacterial culture	Benign neoplasm of bronchus and lung	Tuberculous bronchiectasis bacteriological or histological examination unknown (at present)	Other specified pulmonary tuberculosis tubercle bacilli found (in sputum) by microscopy	Other specified pulmonary tuberculosis tubercle bacilli not found by bacteriological examination but tuberculosis confirmed histologically	Tuberculosis of lung with cavitation tubercle bacilli not found by bacteriological examination but tuberculosis confirmed histologically	Other primary progressive tuberculosis tubercle bacilli found (in sputum) by microscopy	Miliary tuberculosis unspecified bacteriological or histological examination unknown (at present)	Tuberculosis of lung nodular tubercle bacilli found (in sputum) by microscopy	Tuberculous abscess of brain unspecified	Tuberculous pleurisy tubercle bacilli not found by bacteriological examination but tuberculosis confirmed histologically	Tuberculosis of lung with cavitation tubercle bacilli found (in sputum) by microscopy	Other specified pulmonary tuberculosis tubercle bacilli not found by bacteriological or histological examination but tuberculosis confirmed by other methods [inoculation of animals]	Late effects of tuberculosis of other specified organs	Chronic pneumothorax
Tuberculous fibrosis of lung bacteriological or histological examination not done	Tuberculous bronchiectasis tubercle bacilli not found by bacteriological or histological examination but tuberculosis confirmed by other methods [inoculation of animals]	Tuberculosis of lung nodular tubercle bacilli not found by bacteriological or histological examination but tuberculosis confirmed by other methods [inoculation of animals]	Tuberculosis of lung with cavitation tubercle bacilli not found by bacteriological or histological examination but tuberculosis confirmed by other methods [inoculation of animals]	Tuberculosis of mother complicating pregnancy childbirth or the puerperium delivered with or without mention of antepartum condition	Other specified pulmonary tuberculosis tubercle bacilli not found (in sputum) by microscopy but found by bacterial culture	Tuberculous pneumonia [any form] tubercle bacilli not found (in sputum) by microscopy but found by bacterial culture	Tuberculous pneumothorax tubercle bacilli not found (in sputum) by microscopy but found by bacterial culture	Tuberculosis of lung with cavitation tubercle bacilli not found by bacteriological examination but tuberculosis confirmed histologically	Tuberculous fibrosis of lung tubercle bacilli found (in sputum) by microscopy	Tuberculous bronchiectasis tubercle bacilli found (in sputum) by microscopy	Tuberculous pleurisy in primary progressive tuberculosis tubercle bacilli found (in sputum) by microscopy	Other specified pulmonary tuberculosis tubercle bacilli not found by bacteriological or histological examination but tuberculosis confirmed by other methods [inoculation of animals]	Tuberculosis of lung with cavitation tubercle bacilli not found (in sputum) by microscopy but found by bacterial culture	Tuberculosis of lung nodular tubercle bacilli not found (in sputum) by microscopy but found by bacterial culture	Tuberculous fibrosis of lung tubercle bacilli not found by bacteriological or histological examination but tuberculosis confirmed by other methods [inoculation of animals]	Tuberculosis of other female genital organs tubercle bacilli not found (in sputum) by microscopy but found by bacterial culture	Tuberculous pneumothorax unspecified	Tuberculous pleurisy tubercle bacilli not found by bacteriological or histological examination but tuberculosis confirmed by other methods [inoculation of animals]	Tuberculous pleurisy bacteriological or histological examination unknown (at present)	Tuberculosis of lung with cavitation tubercle bacilli found (in sputum) by microscopy	Tuberculous pleurisy tubercle bacilli found (in sputum) by microscopy	Tuberculous fibrosis of lung tubercle bacilli not found (in sputum) by microscopy but found by bacterial culture	Tuberculous bronchiectasis tubercle bacilli not found (in sputum) by microscopy but found by bacterial culture	Tuberculous pleurisy tubercle bacilli not found (in sputum) by microscopy but found by bacterial culture	Pulmonary tuberculosis unspecified tubercle bacilli not found by bacteriological examination but tuberculosis confirmed histologically	Tuberculous pneumonia [any form] tubercle bacilli found (in sputum) by microscopy	Tuberculosis of lung nodular tubercle bacilli found (in sputum) by microscopy	Tuberculosis of lung infiltrative tubercle bacilli found (in sputum) by microscopy	Tuberculous fibrosis of lung unspecified	Tuberculous pneumonia [any form] unspecified	Tuberculosis of lung infiltrative tubercle bacilli not found bacteriological or histological examination but tuberculosis confirmed by other methods [inoculation of animals]	Tuberculosis of lung with cavitation bacteriological or histological examination unknown (at present)	Other tuberculosis of intestines peritoneum and mesenteric glands tubercle bacilli found (in sputum) by microscopy	Tuberculous pneumonia [any form] bacteriological or histological examination unknown (at present)	Tuberculous laryngitis tubercle bacilli not found by bacteriological or histological examination but tuberculosis confirmed by other methods [inoculation of animals]	Other specified pulmonary tuberculosis tubercle bacilli found (in sputum) by microscopy	Tuberculosis of lung infiltrative tubercle bacilli not found (in sputum) by microscopy but found by bacterial culture	Acute miliary tuberculosis tubercle bacilli found (in sputum) by microscopy	Other primary progressive tuberculosis tubercle bacilli found (in sputum) by microscopy	Miliary tuberculosis unspecified tubercle bacilli found (in sputum) by microscopy	Other specified pulmonary tuberculosis unspecified	Tuberculosis of bronchus tubercle bacilli found (in sputum) by microscopy	Tuberculous fibrosis of lung tubercle bacilli not found by bacteriological examination but tuberculosis confirmed histologically	Tuberculous bronchiectasis unspecified	Pulmonary tuberculosis unspecified bacteriological or histological examination not done	Tuberculosis of lung nodular bacteriological or histological examination unknown (at present)	Tuberculous laryngitis tubercle bacilli found (in sputum) by microscopy	Other specified pulmonary tuberculosis tubercle bacilli not found by bacteriological examination but tuberculosis confirmed histologically	Tuberculosis of bronchus tubercle bacilli not found (in sputum) by microscopy but found in bacterial culture
Tuberculous fibrosis of lung bacteriological or histological examination unknown (at present)	Tuberculous fibrosis of lung tubercle bacilli found (in sputum) by microscopy	Tuberculosis of bronchus unspecified	Tuberculous pleurisy in primary progressive tuberculosis tubercle bacilli not found by bacteriological examination but tuberculosis confirmed histologically	Tuberculous fibrosis of lung unspecified	Tuberculous bronchiectasis tubercle bacilli not found by bacteriological or histological examination but tuberculosis confirmed by other methods [inoculation of animals]	Toxic effect of asbestos	Tuberculous pneumonia [any form] unspecified	Tuberculosis of lung with cavitation tubercle bacilli not found by bacteriological or histological examination but tuberculosis confirmed by other methods [inoculation of animals]	Tuberculous pleurisy tubercle bacilli found (in sputum) by microscopy	Tuberculous pneumothorax tubercle bacilli found (in sputum) by microscopy	Carcinoma in situ of bronchus and lung	Chronic pneumothorax	Other specified pulmonary tuberculosis tubercle bacilli not found (in sputum) by microscopy but found by bacterial culture	Tuberculous bronchiectasis tubercle bacilli not found (in sputum) by microscopy but found by bacterial culture	Tuberculous pneumothorax tubercle bacilli not found (in sputum) by microscopy but found by bacterial culture	Primary tuberculous infection unspecified tubercle bacilli not found by bacteriological or histological examination but tuberculosis confirmed by other methods [inoculation of animals]	Tuberculous pleurisy unspecified	Tuberculous pleurisy in primary progressive tuberculosis tubercle bacilli found (in sputum) by microscopy	Tuberculous pneumonia [any form] bacteriological or histological examination unknown (at present)	Tuberculous pleurisy bacteriological or histological examination unknown (at present)	Tuberculosis of bronchus tubercle bacilli found (in sputum) by microscopy	Benign neoplasm of bronchus and lung	Tuberculous pneumonia [any form] tubercle bacilli not found by bacteriological examination but tuberculosis confirmed histologically	Tuberculosis of lung with cavitation tubercle bacilli not found by bacteriological examination but tuberculosis confirmed histologically	Tuberculosis of lung infiltrative tubercle bacilli found (in sputum) by microscopy	Tuberculous bronchiectasis tubercle bacilli found (in sputum) by microscopy	Other primary progressive tuberculosis tubercle bacilli found (in sputum) by microscopy	Tuberculosis of intrathoracic lymph nodes tubercle bacilli not found by bacteriological or histological examination but tuberculosis confirmed by other methods [inoculation of animals]	Tuberculous pleurisy tubercle bacilli not found by bacteriological examination but tuberculosis confirmed histologically	Tuberculosis of lung infiltrative tubercle bacilli not found (in sputum) by microscopy but found by bacterial culture	Tuberculous fibrosis of lung tubercle bacilli not found by bacteriological or histological examination but tuberculosis confirmed by other methods [inoculation of animals]	Other specified pulmonary tuberculosis tubercle bacilli not found by bacteriological examination but tuberculosis confirmed histologically	Tuberculous laryngitis tubercle bacilli not found by bacteriological or histological examination but tuberculosis confirmed by other methods [inoculation of animals]	Coal workers pneumoconiosis	Pulmonary tuberculosis unspecified tubercle bacilli not found by bacteriological examination but tuberculosis confirmed histologically	Pneumoconiosis unspecified	Tuberculosis of bronchus tubercle bacilli not found (in sputum) by microscopy but found in bacterial culture	Tuberculous fibrosis of lung tubercle bacilli not found by bacteriological examination but tuberculosis confirmed histologically	Tuberculous pleurisy tubercle bacilli not found by bacteriological or histological examination but tuberculosis confirmed by other methods [inoculation of animals]	Malignant neoplasm of parietal pleura	Tuberculosis of lung nodular tubercle bacilli not found (in sputum) by microscopy but found by bacterial culture	Malignant neoplasm of other specified sites of pleura	Tuberculosis of lung infiltrative tubercle bacilli not found bacteriological or histological examination but tuberculosis confirmed by other methods [inoculation of animals]	Tuberculous pneumonia [any form] tubercle bacilli not found by bacteriological or histological examination but tuberculosis confirmed by other methods [inoculation of animals]	Tuberculous bronchiectasis tubercle bacilli not found by bacteriological examination but tuberculosis confirmed histologically	Other specified pulmonary tuberculosis tubercle bacilli not found by bacteriological or histological examination but tuberculosis confirmed by other methods [inoculation of animals]	Tuberculous fibrosis of lung bacteriological or histological examination not done	Tuberculous laryngitis unspecified	Tuberculous pneumothorax unspecified
Tuberculous fibrosis of lung tubercle bacilli found (in sputum) by microscopy	Tuberculous pneumothorax tubercle bacilli found (in sputum) by microscopy	Tuberculous pleurisy tubercle bacilli found (in sputum) by microscopy	Tuberculous pleurisy in primary progressive tuberculosis tubercle bacilli found (in sputum) by microscopy	Tuberculosis of lung with cavitation tubercle bacilli not found by bacteriological or histological examination but tuberculosis confirmed by other methods [inoculation of animals]	Tuberculosis of lung infiltrative tubercle bacilli found (in sputum) by microscopy	Tuberculous bronchiectasis tubercle bacilli found (in sputum) by microscopy	Tuberculosis of bronchus tubercle bacilli found (in sputum) by microscopy	Other primary progressive tuberculosis tubercle bacilli found (in sputum) by microscopy	Tuberculous bronchiectasis tubercle bacilli not found by bacteriological or histological examination but tuberculosis confirmed by other methods [inoculation of animals]	Tuberculous bronchiectasis tubercle bacilli not found (in sputum) by microscopy but found by bacterial culture	Pulmonary tuberculosis unspecified tubercle bacilli not found by bacteriological examination but tuberculosis confirmed histologically	Tuberculosis of lung with cavitation tubercle bacilli not found by bacteriological examination but tuberculosis confirmed histologically	Tuberculous pneumonia [any form] unspecified	Other specified pulmonary tuberculosis tubercle bacilli not found (in sputum) by microscopy but found by bacterial culture	Tuberculosis of lung with cavitation bacteriological or histological examination unknown (at present)	Tuberculous pleurisy bacteriological or histological examination unknown (at present)	Tuberculous pneumonia [any form] tubercle bacilli found (in sputum) by microscopy	Tuberculous pneumonia [any form] tubercle bacilli not found by bacteriological or histological examination but tuberculosis confirmed by other methods [inoculation of animals]	Tuberculous pleurisy tubercle bacilli not found by bacteriological or histological examination but tuberculosis confirmed by other methods [inoculation of animals]	Tuberculosis of bronchus unspecified	Tuberculous fibrosis of lung unspecified	Tuberculosis of lung with cavitation tubercle bacilli found (in sputum) by microscopy	Tuberculous pneumonia [any form] tubercle bacilli not found (in sputum) by microscopy but found by bacterial culture	Tuberculous bronchiectasis unspecified	Tuberculous fibrosis of lung tubercle bacilli not found by bacteriological or histological examination but tuberculosis confirmed by other methods [inoculation of animals]	Other specified pulmonary tuberculosis tubercle bacilli not found by bacteriological or histological examination but tuberculosis confirmed by other methods [inoculation of animals]	Tuberculosis of lung with cavitation tubercle bacilli not found (in sputum) by microscopy but found by bacterial culture	Tuberculous pleurisy tubercle bacilli not found by bacteriological examination but tuberculosis confirmed histologically	Tuberculous pleurisy unspecified	Tuberculous laryngitis tubercle bacilli found (in sputum) by microscopy	Tuberculosis of lung infiltrative tubercle bacilli not found (in sputum) by microscopy but found by bacterial culture	Miliary tuberculosis unspecified tubercle bacilli not found by bacteriological or histological examination but tuberculosis confirmed by other methods [inoculation of animals]	Other specified pulmonary tuberculosis tubercle bacilli found (in sputum) by microscopy	Tuberculous pleurisy tubercle bacilli not found (in sputum) by microscopy but found by bacterial culture	Other tuberculosis of intestines peritoneum and mesenteric glands tubercle bacilli found (in sputum) by microscopy	Acute miliary tuberculosis tubercle bacilli found (in sputum) by microscopy	Other specified pulmonary tuberculosis tubercle bacilli not found by bacteriological examination but tuberculosis confirmed histologically	Tuberculosis of lung nodular tubercle bacilli not found (in sputum) by microscopy but found by bacterial culture	Tuberculosis of lung with cavitation unspecified	Tuberculous pneumonia [any form] bacteriological or histological examination unknown (at present)	Tuberculosis of lung nodular tubercle bacilli found (in sputum) by microscopy	Tuberculosis of peripheral lymph nodes tubercle bacilli not found by bacteriological examination but tuberculosis confirmed histologically	Tuberculous laryngitis tubercle bacilli not found by bacteriological or histological examination but tuberculosis confirmed by other methods [inoculation of animals]	Other specified respiratory tuberculosis tubercle bacilli found (in sputum) by microscopy	Pulmonary tuberculosis unspecified bacteriological or histological examination not done	Primary tuberculous infection unspecified tubercle bacilli not found by bacteriological or histological examination but tuberculosis confirmed by other methods [inoculation of animals]	Pulmonary tuberculosis unspecified tubercle bacilli not found by bacteriological or histological examination but tuberculosis confirmed by other methods [inoculation of animals]	Tuberculosis of other specified organs tubercle bacilli found (in sputum) by microscopy	Tuberculosis of lung infiltrative tubercle bacilli not found bacteriological or histological examination but tuberculosis confirmed by other methods [inoculation of animals]
[truncated: 11,522 more rows]
[truncated: 51 more columns]
