# Supplementary material for: Large-Scale Discovery of Disease-Disease and Disease-Gene Associations
Source: Sci Rep. 2016 Aug 31;6:32404. doi: 10.1038/srep32404 (PMC5006166; doi:10.1038/srep32404)
Supplement: Supplementary Information [file srep32404-s2.csv]

ICD-9 code	Disease name	gene 1	gene 2	gene 3	gene 4	gene 5	gene 6	gene 7	gene 8	gene 9	gene 10	gene 11	gene 12	gene 13	gene 14	gene 15	gene 16	gene 17	gene 18	gene 19	gene 20	gene 21	gene 22	gene 23	gene 24	gene 25	gene 26	gene 27	gene 28	gene 29	gene 30	gene 31	gene 32	gene 33	gene 34	gene 35	gene 36	gene 37	gene 38	gene 39	gene 40	gene 41	gene 42	gene 43	gene 44	gene 45	gene 46	gene 47	gene 48
0010	Cholera due to vibrio cholerae	ATL1	GSDMB	IGSF21	PDILT	WDPCP	KLHL33	RING1	PSORS1C2	TNFRSF11A	GREM2	SLC12A8	SLC15A4	CNPY3	SLC7A9	ABCA1	MTUS1	APOBEC3H	NOC3L	HIC2	IQGAP2	P2RY12	CCT2	PDE6C	GRM4	SLC26A9	TMEM233	PIAS2	DIDO1	CTIF	LOC647946	LUC7L	BVES	SGK1	SNRNP48	KIF20B	NCAM2	GRID1	MYNN	TMPRSS15	LY6G5B	LAMC2	DGKB	CACNA2D3	PTPRC	GOLM1	STOX2	GRIP1	GRK4
0019	Cholera unspecified	AKAP6	CALD1	DNAH3	LOC100188947	RAD1	ZDHHC19	VRK1	TNFRSF11B	ZNF804B	TUBD1	LOC100130480	KRT1	PALM2	ADAM28	NCKAP5	DAB1	GNPTAB	TFAP2B	SLC8A1	COL28A1	LOC440040	WBSCR17	BPIFA3	CACNA2D3	RFX3	FAM124B	ESRRG	MDGA2	LOC100652749	USP43	SIRT4	ANGPT1	STK31	LOC283688	CYP2C8	SLC22A1	ALPL	VWA7	C7orf58	SPTBN4	MYRIP	BEND5	SIGIRR	COL27A1	TIAM1	TNFAIP3	CLDN14	APOLD1
0020	Typhoid fever	SLC24A5	C8orf12	ANK1	ZBTB38	ELF1	ITGAX	HIC2	ALS2CR12	TREM1	GPLD1	IKZF3	FTSJD2	TIMP3	PRDM10	GRK4	TCP11	TMEM39A	DHX16	HPR	TNFAIP3	ETS1	WBSCR17	VWF	LY6K	ZNF697	UMODL1	TFAP2B	C14orf37	MUC21	ADAM28	VARS2	SLIT2	HHLA2	FLJ41278	SLC5A11	GPR19	LOC100652749	HCG18	MTG1	SMOC2	JPH3	PSMD3	KCNH8	NCKAP5	GABBR2	SCHIP1	DAB2	SPINK8
0021	Paratyphoid fever A	NPLOC4	RORB	TBX2	NTRK3	INO80	PALM2	SLC22A2	CBX7	WASL	SLC25A37	NUP35	SLC17A3	VASH2	HFE	CDH2	CAMK4	MYH9	LOC100652734	LOC645177	MECOM	LOC100616530	OPRM1	GNG7	SLC6A20	FRY	SNRPD3	CELF2	ADRA1D	PTPRM	FBLIM1	FAM5B	DNER	TNIP1	LUZP1	RDH5	RCL1	LOC728065	RFTN1	PHRF1	ALDH1L1	HDAC4	CD163	LINC00578	KIAA1797	ATP8B5P	GRM1	IL21R	SMOC1
0029	Paratyphoid fever unspecified	C1QTNF7	LY6D	ADAM22	NDFIP1	LOC100506660	LOC100652749	SLC2A9	KRT1	LIPC	NDUFB6	INO80	JPH3	RBFOX2	CSNK2A1	TAF15	SLC17A8	ANKRD6	GJB2	SYNE1	COL8A2	ABI3BP	LOC100288181	SRRM4	CAB39L	ADAMTS9-AS2	C8orf34	UBE2V1	MGST2	THSD7A	TBX2	LOC100506689	FAM188B	HLA-DPA1	FER	PPP2R1B	ANO3	CMIP	SUMF2	NIN	RUNX2	UBE2Q2	LIN7C	C14orf39	MYLK	HFE	ATP13A4	ACSM1	OSBP2
0030	Salmonella gastroenteritis	SLC24A5	ANK1	PRDM10	ZNF697	SLC22A1	TRIM31	GPLD1	HKDC1	COL13A1	VARS2	UMODL1	SCG3	TCP11	RPA3	WBSCR17	THRB	GRK4	CXorf30	NKX2-3	ADAMTS5	COL4A3	SMOC2	ITGAX	TREM1	ALS2CR12	C8orf12	TLR10	ITGA8	GFM1	ATG5	ZBTB38	TFAP2B	MCTP2	IKZF3	SLIT2	NRG4	SNX13	MBP	BCL2	TMEM39A	FLJ41278	CPQ	ICA1	AKAP12	C14orf37	TRIM39	BTN3A2	JPH3
0031	Salmonella septicemia	DCST1	BPIFC	FAM55A	TCF7L2	PCMTD1	SNRPC	PLOD1	EHMT1	RSBN1	UHRF1BP1	SLC15A4	PAX9	DPH2	LRRC20	FLJ40288	XKR6	TMC2	ZSCAN12	IL17RD	ZNF83	DIDO1	C4orf37	SRCIN1	MUC22	HSPA14	LOC285954	GNPTAB	LOC283547	ZNF187	TNFAIP3	ZNF555	LOC100506122	RDH5	MCAT	BANP	RPRD2	INSIG2	PIAS2	ANXA6	LINC00305	LEF1	CRYAA	PUM1	RAMP1	HSPE1-MOB4	CD247	ECI2	LOC100507429
00320	Localized salmonella infection unspecified	PDE4B	CDK5RAP2	CATSPERB	SGCG	HOXC4	FCER1A	BTBD9	SLC39A8	TXNRD2	CEACAM20	RAI14	BTBD10	BLK	PDE6D	CPN2	FUT7	SLC24A3	SLC17A3	PSMA4	TFDP2	AXIN1	SLC25A43	MTHFD2L	HTR7	RGS6	TRPM3	IP6K3	NOTCH4	HPSE2	SLC25A37	ZRANB3	ADCY8	NAA60	COL4A3	KRT1	SPTBN5	KLF5	CTNNA3	XKR9	PDE4D	DENND1B	AUH	AFF1	BFSP2	KIF6	C10orf55	LINC00271	CAMSAP1
00321	Salmonella meningitis	MED24	SCN1A	LHX6	RUNX1T1	RUNDC3B	PRDM11	RAVER1	TTC7B	LOC645177	TMPRSS4	F13A1	ZFP90	KYNU	SNRPD3	PANK1	DYM	HSPB8	CCT2	LOC285419	MKX	LOC100505498	CNPY3	LRRC34	NUP205	TLR10	UBLCP1	P2RY12	CUL9	PPIL2	BCAS1	KIF13B	AGPHD1	SIPA1L1	STOX2	FAM178A	FAM217A	OR51B6	LOC100653006	GPA33	THRB	C20orf194	ATXN1	DIO1	IL26	XYLT1	DCHS2	OR51I1	MRAS
00322	Salmonella pneumonia	FMN2	GPR160	ZMAT4	MYH9	RAB5A	NPLOC4	PPAP2B	GFRA1	CXorf30	NTRK3	RORB	PRR5	ICAM3	SLC24A2	MUSK	NUP35	TRPM3	COL11A2	RFTN1	BFSP2	STK32C	SLC30A6	ATP6V1C2	LRP5	MSRA	BCAP29	VEZT	BAZ2B	ALDH1L1-AS2	EFHC2	GUSBP11	LOC645177	VASH2	PIGQ	TBX2	PEX14	SEMA5A	ADAMTS9-AS2	HSD11B1	AIG1	CNDP2	TACC2	DAP	GNAO1	WDR37	INO80	MEGF11	LOC643542
00323	Salmonella arthritis	LOC645177	TBC1D21	CHN1	TFDP2	LOC646762	MMP17	MYO19	FBLIM1	SATB2	UMODL1	PDE1C	GNN	AKD1	PRDM16	UST	TRAF3IP2-AS1	EEPD1	PGR	OR9Q1	HLA-DPB1	MAML1	UBXN11	PLAGL1	ADAMTS9-AS2	FAM82A1	MMP26	RPE65	CCDC148	SFTA2	SLC17A8	HAUS1	DUSP14	UBE2Q2	RBL2	LAMB1	PRR5	TFAP2D	PALM2	ANO3	TNFRSF19	NR3C2	FBXO38	SPTA1	COMMD1	IL27	PDZRN3	NPLOC4	SH3TC1
00324	Salmonella osteomyelitis	NPLOC4	LOC645177	SLC24A5	MYH9	NTRK3	CNDP2	MCTP2	DCT	RORB	PEX14	VASH2	CDKN2B	TRAF3IP2-AS1	BMPR1A	ADAMTS9-AS2	LOC100652734	POLR3C	DCC	PTCH2	FAM82A1	TFDP2	VEZT	PPAP2B	AIG1	MIS18BP1	SPARCL1	RHD	GAL	NPRL3	OSBP2	MYO5B	PSMB4	RDH5	WNT3A	STK32C	RAD21	ZBTB7C	USP8	FDFT1	NOL8	GNAS	INO80	OR51B2	PGLYRP3	PLK3	TMEM183A	PPP4R1L	HPR
00329	Other localized salmonella infections	RNF7	NOX4	SLC24A5	SPATA5L1	TFAP2B	ADAMTS17	SCHIP1	EIF2AK1	ETS1	UMODL1	LOC285954	SLIT2	SLC38A7	PSMD3	FLJ41278	GPR19	ATP13A4	ITPK1	CPN1	C8orf12	PXMP4	FBXO21	TREM1	GABBR2	ADAMTS9-AS2	L3MBTL4	CADM3	HCG18	IGSF21	TOP3B	ADAM28	NPLOC4	RORB	ZMAT4	HHLA2	TCP11	TSPAN11	TMEM183A	GYPC	C14orf39	PLK3	LOC100507377	MEF2BNB	NRG3	GTF2H1	MUC21	BPIFA3	C5orf56
0038	Other specified salmonella infections	SLC24A5	ANK1	GIGYF1	C8orf12	ADAM28	PRDM10	WBSCR17	SLC38A7	TIMP3	SLIT2	IKZF3	ZNF844	GPLD1	ALCAM	TFAP2B	PHRF1	ZNF697	SPINK8	HHLA2	VWF	LIMCH1	HLTF	MCTP2	SMOC2	NCKAP5	HKDC1	DHX16	BIN1	THRB	UMODL1	HLA-DRB6	ITGA8	HPR	ALG8	HIC2	DNER	JPH3	GSDMA	ESRRG	DCLK1	IL17RA	LOC100130097	DSCAML1	GRM4	FRMD4A	GPR19	ANXA5	MRPL4
0039	Salmonella infection unspecified	SLC24A5	GPLD1	ANK1	PRDM10	WBSCR17	ALCAM	THRB	NCKAP5	CXorf30	ZNF697	TFAP2D	NRG4	ITGA8	UMODL1	SLC38A7	HKDC1	PHACTR1	GIGYF1	TREM1	ZBTB38	VARS2	HLTF	PSMD3	TCP11	SMOC2	LY6K	FLJ41278	BCL2	COL4A3	IKZF3	ABCG2	RPA3	FLJ26850	VWF	C8orf12	COL13A1	DOK6	NTNG2	KCNH8	SCG3	TLR10	NKX2-3	DAB2	MCTP2	GRK4	TMEM39A	ATP6V1B1	ALS2CR12
0040	Shigella dysenteriae	SLC24A5	ZBTB38	SMOC2	IKZF3	TIMP3	KIF26B	MVK	CUX2	CCDC83	DTNB	HSPA14	KCNH8	FLJ41278	SLC10A7	CDH13	JPH3	C14orf39	ANK1	PAX9	PSMD3	NCOR2	ZNF697	ZNF468	DOK6	HLA-DPA1	MYLK	TTLL11	GALNT5	NUDCD1	LOC255130	NFIC	MMP2	NCAM2	CAPSL	VWF	SPINK8	C8orf12	TBC1D22A	WIPF2	CD200	INTS2	ACVR1	MYEF2	TIMM23	PTPRJ	FAM55A	TSPAN11	HIC2
0041	Shigella flexneri	SLC24A5	ZBTB38	FLJ41278	WBSCR17	SPINK8	HHLA2	TIMM23	ANK1	C8orf12	SLC38A7	ZNF468	ADAM28	COL4A3	ITGAX	STAT5B	INADL	TIMP3	TFAP2B	RASL10B	SLIT2	DNER	HPR	GPC6	GUCY1A3	ABI3BP	LY6K	NKX2-3	WDR33	LIMCH1	LOC100652749	FLJ26850	NRG4	SAMM50	SPTA1	PRMT1	ADAMTS6	JPH3	CDKN2B	CDH13	NKAIN2	MRPL43	ICAM3	ANKRD22	GPR19	BEND5	EXOC4	GIGYF1	TNR
0042	Shigella boydii	TBCEL	TIAM2	CCDC83	RTP3	IFT80	AFF3	ATP6V1B1	HCG9	CDC42	DAAM1	PITPNC1	UBLCP1	EFCAB4B	FBXW11	PTPRS	CSRP1	FCGR2A	EML6	ESPL1	RWDD1	TNNT2	OSGIN1	SLCO5A1	EXOC1	LINC00578	SLC2A11	CHST15	FMN2	GRAMD1B	CBX7	SLC14A1	LOC100506999	SLC17A8	TESK2	RAB3GAP1	CYP4F22	PDE10A	RAB40C	IKZF2	DGKQ	TM7SF2	GYPC	FLJ31813	PEX14	LSM4	MYLK	VEZT	WDR67
0043	Shigella sonnei	SLC24A5	ZBTB38	IKZF3	ANK1	SMOC2	ELF1	INADL	TIMP3	WBSCR17	HLTF	ITGA8	RASGRP3	FLJ41278	PLEKHA6	ITGAX	UMODL1	TMEM39A	AKAP2	NIN	TREM1	ADAMTS9-AS2	VARS2	LY6K	SLC38A7	C8orf12	S1PR2	DAB2	TFAP2B	HCG18	GRK4	MTG1	BPIFA1	THBD	SPTA1	TCP11	NRG4	KIF26B	CDH13	MYLK	GABBR2	SQRDL	NR5A2	ABI3BP	KCNH8	MAGI1	NKAIN2	COL4A3	RPA3
0048	Other specified shigella infections	PRICKLE2	TDO2	NPLOC4	PKD2L1	COL4A3	PSCA	DCAKD	WDR37	PLB1	TSPYL5	IL33	UBE2J1	MSRA	FAM5B	RPTOR	AP1G1	RASL10B	FMN2	EFEMP1	TCP11	LOC643770	PRIM2	ELAVL4	EMID2	FSTL4	C20orf43	SNX29	IPCEF1	CAMK4	GGT1	PLA2G4C	LOC646762	GNAO1	TERT	RABGAP1L	MTUS1	SLC12A8	RASGRF1	STK40	BID	ALDH2	KIAA1199	LOC645177	DGKB	CDKN2B	FMNL2	SAR1A	SLC22A3
0049	Shigellosis unspecified	SLC24A5	ZBTB38	ZNF697	ANK1	C8orf12	SMOC2	TREM1	GRK4	TCP11	RPA3	WBSCR17	IKZF3	VARS2	PRDM10	ELF1	LY6K	NRG4	TNFAIP3	TRIM31	UMODL1	HLTF	HKDC1	TMEM39A	BTN3A2	LOC100505938	HIC2	FLJ26850	MTG1	LAMC2	AKAP2	BCL2	ITGA8	FAM98B	GPR19	TRIM39	TIMM23	FLJ41278	ETS1	PHRF1	BPIFA1	GIGYF1	ALCAM	HCG18	C14orf37	ITGAX	SQRDL	GPLD1	WASL
0050	Staphylococcal food poisoning	MSRA	SPTA1	PRMT1	IGSF21	FLJ41278	SPINK8	GABBR2	SLC38A7	ELF1	SLC24A5	SYNE1	HHLA2	CSF1R	LOC100287944	WBSCR17	NPLOC4	ADAM28	C8orf12	ZBTB38	LOC100652749	INADL	TMEM39A	GRK4	RORB	RDH5	PEX14	TREM1	KIAA0319L	S1PR2	CSMD3	TIMP3	ETS1	ABI3BP	DNER	LIMCH1	THBD	ICA1	FER	C14orf39	MYLK	GPR19	TFAP2B	ZNF468	PHACTR1	TNNT2	USP3	GUCY1A3	MUC21
0051	Botulism food poisoning	C7orf41	SMOC1	SULT1B1	ALCAM	NKAIN2	GRM8	STK10	FLJ45139	PTPN14	C6orf183	CDKN2B	MAP2K5	RFX3	SLC2A13	INSIG2	NUP210	GNA12	NDP	SRPK1	C21orf7	RPTOR	C2CD2	SLC10A7	FAM125B	HIF1AN	CAV2	C1QTNF7	LRRIQ4	SPTBN4	KCNK5	KCNB1	ARNT2	BCL11B	ILDR1	PRPF18	CD6	RHOG	TNNT2	CDH6	RDBP	CEP95	KIAA1239	IL18	KIAA0494	ARG1	AGTR2	LEKR1	RAD51B
0053	Food poisoning due to other Clostridia	TBC1D9	SRCIN1	LRRC18	BANP	PLCXD3	LUZP1	BFSP2	NKX2-3	FAM53B	FAM55D	ZFP112	DNTTIP1	UHRF1BP1	AKAP2	TMC2	SMAD3	ECI2	FAM126A	LOC100653026	LOC100129636	E2F1	POLQ	SLC25A37	SLC26A9	FBLN2	SLC15A4	PHRF1	OR12D3	COL18A1	LEPROTL1	ZNF815	TRPM8	ATF6B	LOC100506891	KCNK17	NPLOC4	DPEP1	IL12RB2	UST	JARID2	RAMP1	PRKCH	ARID3A	RAB6B	ITSN1	LOC154860	CDKN1B	CDK14
0054	Food poisoning due to Vibrio parahaemolyticus	SPON1	PXMP4	FRMD3	C22orf31	C21orf63	TMEM108	TEX12	ADAMTS18	RAP1GAP2	GOLGB1	COL2A1	WIPF2	CAPN7	LRIG1	NTRK3	MCC	BPIFC	PIK3CB	ODZ1	CPQ	NKAIN2	FGF12	SLC17A8	GFRA1	FBLIM1	DCC	POU2F1	RBMS3	GLIS2	COX7B2	ANGPT1	TRAPPC3	PDE7B	ZNF667	LTA4H	IGF2R	FAT1	TUBD1	AGBL3	OPTN	CRHR1	PLCL1	MYH6	OR51E2	TMOD1	LOC284757	11-Sep	NUDT17
00581	Food poisoning due to Vibrio vulnificus	WAPAL	ARC	MUC21	C4orf37	ST6GALNAC3	SAMD12	PLCB1	VLDLR	CCDC147	FAM26D	KIAA0319L	CDKN1B	ICA1	CLCA1	TYRO3	SLC29A3	RAVER1	FAM98B	DPCR1	IKBKAP	APOBEC4	RHOG	CNTN6	LRRC16A	UPK1B	HCG27	VSTM4	TRRAP	NEGR1	COL17A1	ULK4	PRMT1	SEMA5A	MAGOH	SRCIN1	PIWIL4	PHRF1	PML	VSIG2	FLJ42280	RTP3	RNF39	C8orf80	NRG4	ZSCAN12	CEP89	FAM210A	PDZRN4
00589	Other bacterial food poisoning	STIM1	CERS6	ITPA	FAM5B	STK32C	HBB	SYT9	OR51I1	CSNK2A1	FLJ41278	DHX16	ADAMTS9-AS2	OR52I2	ABCA1	USP8	NAP1L4	LOC100653006	C6orf47	PCIF1	PKNOX2	SLC35F4	ABI3BP	UBQLNL	OR51B2	WASL	INSIG2	EPSTI1	CCND1	CNOT1	BACE2	SAMM50	HIF1AN	IRF5	SEC23A	NOL4	PRUNE	CNTN1	OR51B5	STK40	MTUS1	C10orf122	C2orf83	HSD17B12	GPSM3	SCHIP1	PRMT8	VASH2	ZNRD1
0059	Food poisoning unspecified	ZNF697	NKX2-3	SLC24A5	SLC22A1	ANK1	PRDM10	TRIM31	VARS2	GPLD1	ATG5	ITGAX	UMODL1	SCG3	HKDC1	ZBTB38	MCTP2	TCP11	RPA3	COL13A1	IKZF3	THRB	SLIT2	HCG18	GLIS3	ALS2CR12	COL4A3	MBP	GRK4	NRG4	SQRDL	CXorf30	GFM1	SNX13	TREM1	ADAMTS5	C8orf12	PRUNE	NCAM2	APOM	TRIM39	HIC2	JPH3	ICA1	TMEM39A	IL28RA	LY6K	LOC645206	ISG20
0060	Acute amebic dysentery without mention of abscess	LRRC2	C12orf4	NPLOC4	NLRP1	RORB	PEX14	MYH9	STK40	FHOD3	SCAI	ATP10A	FMNL2	DENND4A	C14orf39	RRBP1	RAB40C	DDR1	GPR110	GNA14	TNNT2	SLC26A5	TTC3	IFT80	PRL	RDH5	ATP6V1B1	PACRG	CNDP2	WNT16	PTGES	PLEKHA6	GNG7	GSTA4	TFAP2B	SERPINE2	TIAM2	JPH3	DYSF	ATM	FECH	UMOD	HOXC4	GLT8D1	COL4A3	SMAD7	PSCA	C1QTNF7	LOC400682
0061	Chronic intestinal amebiasis without mention of abscess	LIPC	TBCEL	PIP5K1B	GAS7	DOK6	FOXK1	CAMSAP1	WNT16	CD55	PRMT1	RRBP1	CD160	GLIS3	COL11A1	LOC100132354	PDE7A	PLEKHD1	CCDC105	IL12B	ZFYVE28	RASGRP3	GABBR2	CTNND2	CSF1R	BNC2	GYPC	PRKCB	PML	DKK3	CKM	NAV3	PCDH7	ABO	LOC100652734	SPHKAP	FCGR2A	MEGF11	GSDMB	SCCPDH	DOCK3	MAP3K5	MIAT	NLRC5	FUT7	THSD7B	COL23A1	GLT1D1	MBTPS2
0062	Amebic nondysenteric colitis	ZNF516	EPHX1	ZNF423	SCTR	OSBPL10	ANXA5	IRF5	WDR12	ZNF311	C15orf33	NDFIP1	AFG3L1P	MNAT1	CAPN2	SUMF2	PLB1	PTGER3	RBP1	SLC7A9	RING1	SCHIP1	RFC2	BANK1	PTPRE	LEPREL1	FLJ41278	COL1A2	JAKMIP3	SLC6A5	SLC5A11	CHRM3	SECTM1	SH3RF1	NUPL1	MAGOH	EML2	PRAMEF12	TAF15	ACTG1	ALK	HIVEP1	FNDC8	NRG4	FGD6	CXorf61	KCNK5	PPP1R18	NOL4
0063	Amebic liver abscess	SLC24A5	ZBTB38	ANK1	INADL	HHLA2	ADAM28	ZNF468	TIMP3	TFAP2B	SMOC2	LY6K	FLJ41278	C8orf12	ABI3BP	ALS2CR12	TCP11	WBSCR17	PSMD3	ELF1	DNER	UMODL1	SPINK8	LOC100130097	ITGA8	GABBR2	LOC100652749	SLC38A7	GPLD1	DLC1	CELF2	HKDC1	ADAMTS5	DHX16	PRDM10	BTBD9	SMYD3	DAB2	LOC100616530	NEDD4	KCNH8	RPA3	VARS2	LOC645177	CDH2	ACVR1	CSRP1	LIPC	VWF
0064	Amebic lung abscess	ADAM28	SCG3	GPR183	LOC100505844	NIN	SGPL1	OLFML2B	NUDT17	CACNB2	FLJ41278	NTRK3	PXMP4	HPR	CPLX2	CMIP	SLC8A3	CHEK2	EHMT1	ADAMTS9	TACC1	AIF1	TNFAIP3	ADAMTSL3	IL13	GIGYF1	NEDD9	CALD1	BANP	GADL1	NKAIN2	DNAH9	ARHGAP31	ZNF516	NDST1	ROBO1	GUCY1A2	C6orf183	PSORS1C3	TUBD1	IL17RC	EIF4G1	PDE8A	ZAN	WDFY3	ALS2CR12	CNOT1	SEC13	PRDM10
0065	Amebic brain abscess	HDAC7	PCSK5	ZNF831	NLRC5	ASTN2	ARHGAP10	DSCAM	MST4	BTBD9	P2RY12	LOC100506430	SAMD14	BNC2	NCK2	DIDO1	AKAP6	CD200	VRK1	GALNT13	TBXAS1	SLC13A3	DYNC1I1	ATP2B4	COLEC12	BMP5	HUNK	TFB1M	RBFOX1	HLA-DRB1	SLC44A4	SEL1L3	GPR133	LOXHD1	ADAD1	PDE4B	PPP2R1B	SLC15A4	SLC10A7	WDR25	TCF7L1	RIC8B	ALMS1	RAB6B	KDM3A	HPSE2	ZNF664-FAM101A	LINC00486	CXorf61
0066	Amebic skin ulceration	BEND5	C8orf12	BBS5	GRB2	APOBEC4	C4orf37	TRIM31	OR51B2	DPCR1	SLC8A1	ABCF1	TYRO3	COL17A1	SNRPC	IL10	TOMM40	CCDC38	DPH2	RFTN1	KIF13B	CD80	RAMP1	EMILIN2	ZNF187	RNF39	ACTG1	CLDN10	KIAA0319L	CORIN	DIO1	TSPAN11	PLCB1	SLC29A3	CPEB4	SH3RF1	ALOX15	ATF6B	CASP8AP2	HLA-DOB	TMEM39A	TANC1	SPEF2	JMJD4	LRRC18	LOC100506023	FAM98B	TMC2	FAM154A
0068	Amebic infection of other sites	SPINK8	DHX16	HLA-DRB6	FLJ41278	HHLA2	RASGRF2	PRMT1	WDR33	ZNF468	DLC1	RCVRN	WBSCR17	GIGYF1	LOC100652734	ADAM28	TFAP2B	ZNRD1	FBXO21	IGSF21	DPYSL2	LOC100652749	ADAMTS5	MAD1L1	ZNF488	GADL1	KIRREL	KCTD16	ARHGAP31	ZNF516	NRXN3	GPR110	HIF3A	C14orf37	MFHAS1	GPR133	CSMD3	TFB1M	BID	LOC100506689	SPHKAP	SLIT2	WAPAL	DBNL	ZNF844	RASGRP3	TBCEL	STARD13	ADAMTS9-AS2
0069	Amebiasis unspecified	C10orf32	OR9Q1	NXPH1	NTRK3	WDR33	MGST2	TBCEL	ACSS1	BCAR1	C6orf130	TRPM3	CAMK4	SLC6A20	LRP5	C14orf37	NRG3	MSRA	TIAM1	DGKH	ROBO2	MMS22L	KIAA1958	GMDS	WDFY4	ZNF207	ANKRD44	RORB	CD163	BAZ1B	SLC38A7	ILDR1	GTF2H4	C9orf79	SLC7A8	KCNK10	DNER	IGLL1	SBF2	AIG1	BBS9	SLC25A37	SBF1	LOC100130097	OTOGL	HFE	CAB39L	NOL4	CASP8
0070	Balantidiasis	FLJ46010	SFMBT1	LOC100128590	ESR1	FOXP1	KCNQ5	PRMT1	LOC100652767	GFM1	LOC284294	COL1A2	SCGB1A1	WLS	ADRA1D	ANXA5	MTX1	PNPLA6	PIK3CB	LRRC7	SYT1	MPP7	ECI2	KCNAB2	AIF1	IRAK4	SP7	OSGIN1	ICA1	ADAMTS17	SPAG16	SNX24	OR8A1	GUCY1A3	TMEM132D	PTGS2	LOC100130348	HTR7	AADAC	FAM13A	LPPR1	KLHL33	IGSF21	FREM1	ALCAM	CORIN	MSH2	DCUN1D5	LLGL1
0071	Giardiasis	SLC24A5	ANK1	PRDM10	ZBTB38	GPLD1	UMODL1	ZNF697	GRK4	MCTP2	SLC22A1	VARS2	C8orf12	ALCAM	WBSCR17	ESRRG	HKDC1	COL13A1	NCAM2	NCKAP5	SMOC2	DOK6	ADAMTS5	TCP11	TRIM39	ITGAX	BPIFA1	TMPRSS15	RPA3	IKZF3	ITGA8	NRG4	CXorf30	ELF1	VWF	SCG3	TLR10	CD2AP	HIC2	SLIT2	BCL2	TREM1	TSPAN15	LY6K	HHLA2	ICA1	MAGOH	GIGYF1	GABBR2
0072	Coccidiosis	DLC1	SPINK8	HLA-DRB6	ZNF844	PRMT1	HHLA2	FLJ41278	WBSCR17	ADAM28	ALS2CR12	PSMD3	MYB	GLI2	GUCY1A3	ANK1	LOC100507421	THRB	PRDM10	DPP10	JPH3	GRID1	MMP2	DNER	CD2AP	VARS2	RPRD2	GIGYF1	CEP57L1	PHACTR1	NOX4	SLC22A12	SCTR	TIMP3	C8orf12	STAT5B	WDR33	CD163L1	BPIFA1	IKZF3	DERA	PLK3	LOC100188947	ZNF468	IRF5	VWF	RASGRP3	SLC38A7	SLC36A4
0073	Intestinal trichomoniasis	IBSP	LPPR1	DCP1B	DDRGK1	IL17RA	LBX1	LOXHD1	CLDN2	TESK2	RBFOX2	FAM149A	BCAR1	FKTN	HNF4G	IFT80	MYH6	CAB39L	SV2C	VANGL1	CSTA	COL25A1	RWDD1	CCDC105	RUNX2	LSS	RSPO2	SLC22A18	ADAMTS17	CPEB4	CEACAM20	IL17F	FOXK1	CYB5A	STK40	C6orf97	FLJ40288	ABCF2	SLC28A1	ATP8B1	MGST2	FAM210A	POLR1D	RNF149	CHN1	SBF2	CSRNP3	RAC2	NRG3
0074	Cryptosporidiosis	LOC645206	NKAIN2	LTA4H	SLC22A1	ALS2CR12	TCF7L2	LOC100506122	MAGI1	NAA25	CLDN10	AHRR	SNX13	IPCEF1	AGBL3	SCG3	PTPN2	DOCK3	BAIAP2	C7orf41	AIG1	CFDP1	MGST3	TAP2	GRIK2	DPH2	SOX5	SLC14A1	TYK2	DFNB31	AP1G1	SHISA6	DPP8	ASIC2	YRDC	MACROD2	COL22A1	FBXO15	ODZ1	CORO7	AKAP12	SAFB2	AKAP6	CEACAM20	ATF7	KIF7	TMEM39A	SPOCK3	KRT73
0075	Cyclosporiasis	LRIG1	NOL4	ZNF638	MGAT4C	C10orf2	CHRNA1	CDC37	BACH2	DNMBP	IQSEC1	ATG5	LY6G5B	LOC100652749	TAF4	SUV39H2	CLPTM1L	HCG23	TSPAN9	CPEB4	DIP2C	GYLTL1B	SLC4A5	FCGR2A	TSSK6	MORC1	IL12B	SCML4	TNR	CLDN2	ATM	GPANK1	HEPHL1	PTPRN2	NUDCD1	NDC80	CDK10	LSP1	MRPL43	GALNTL5	PLB1	PSMB4	SLC22A2	BCO2	BICD1	THBD	FLJ26850	PLCG2	PBX2
0078	Other specified protozoal intestinal diseases	ANXA5	FLJ41278	LOC100652749	LRRC2	FCGR2A	SPINK8	PLEKHA6	C14orf39	SLC24A5	SLC38A7	JPH3	LIPC	GABBR2	DSTYK	ITGAX	ADPRHL2	S1PR2	TNR	ETS1	PHRF1	EIF3F	TIMM21	ICA1	CSTA	LOC100506689	ELF1	LOC100188947	ADAM28	WBSCR17	SLC17A8	MAGOH	OSGIN1	KIAA1239	UMODL1	ZBTB38	WDFY4	CHP	PRMT1	ABHD16A	AFF3	IKZF3	TMEM39A	LRMP	BMP5	STK3	IGSF21	WDR33	NTRK3
0079	Unspecified protozoal intestinal disease	RAB5A	HLTF	SNRPD3	NPLOC4	KCNJ6	TFR2	ATP8B5P	LRRC34	TFAP2B	COG5	POLQ	GNAI1	TACC2	HK2	SMOC2	NKX2-3	MAGOH	RDH5	RASL10B	FGD6	C15orf33	DCT	SMAD7	ABLIM3	ZFAT	CHP	FAS	ACAN	NUP35	MCTP2	MTMR3	TFAP2D	LOC646762	DHRS3	RNLS	SYNE1	PTGES	GALNTL4	OSBPL8	IL27	GSTA4	MMP2	RGS6	ELF1	PHACTR1	ADAM28	ICAM3	RNF5
00800	Intestinal infection due to E coli unspecified	SLC24A5	ANK1	PRDM10	ZNF697	WBSCR17	RPA3	THRB	UMODL1	HKDC1	LY6K	ZBTB38	TCP11	HLTF	BCL2	NRG4	GIGYF1	C8orf12	SLC22A1	ADAMTS5	IKZF3	ITGA8	CXorf30	GPLD1	ALCAM	GRK4	HHLA2	MCTP2	THBD	DLC1	RCVRN	ITGAX	SMOC2	LOC100130097	RTDR1	HPR	ADAM28	NTNG2	FLJ41278	TIMP3	FLJ26850	HTR7	HLA-DRB6	SLC5A11	TFAP2B	ABCG2	GABBR2	SLC38A7	SLIT2
00801	Intestinal infection due to enteropathogenic E coli	TM7SF2	CDH9	NUP35	NPLOC4	KIAA1239	GRM8	PLS3	NDUFB6	PGLYRP3	DUSP16	RNF5	DENND2A	ARHGAP42	ADRA1D	SRGAP1	PRR5L	IL17RA	LOC440131	CNDP2	YDJC	RAB3C	CLEC12B	PEX14	LNX2	GFAP	HLA-DPA1	SCN2B	DNM3	PAG1	BID	MED27	RAB5A	CPEB4	OAS3	TOMM40	LHX6	CLVS1	VASH2	SRPK1	COL25A1	TTC3	HTR7	FAM19A2	SCAND3	DOT1L	WNK2	G6PD	S1PR2
00802	Intestinal infection due to enterotoxigenic E coli	FLJ41278	CD55	GNA14	ZNRD1	EFCAB11	RORB	TMEM132B	NIN	MSRA	PCNT	SPTA1	SLIT3	LHFPL3	WWOX	ATCAY	SYNJ2BP	PNO1	RFTN1	ZMAT4	COL11A2	KCNQ1	ALPK1	DKK3	GTF2H4	SORBS2	TMEM39A	KLHL22	WWC1	ZBTB38	WRN	CYP1B1	NFRKB	SLC24A3	NPLOC4	C14orf39	KDM1A	CANX	C14orf37	SYNE1	DDR1	PKHD1	BCAS3	DSTYK	LINC00290	WDR12	TBX2	SLC24A5	C9orf79
00803	Intestinal infection due to enteroinvasive E coli	IGSF21	ZFHX3	C8orf80	AKNAD1	TBC1D2B	PDILT	DUSP14	SLC5A11	BEND7	OSGIN1	REPS2	LINC00466	ZNF229	VSTM2A	APOBEC3H	GFOD1	ITGB8	TIMM23	SPTBN4	CHRM2	MYH6	HPR	ADAM22	TBCEL	NUDT17	KCNQ4	ASPA	ARAP2	WBSCR17	BFSP2	LOC100508120	LHFPL2	DCUN1D5	EIF3A	DHRS3	COL11A2	LRRC7	DIO1	PTPRC	SLC22A2	KIF26B	LY6D	COL12A1	CADPS	CD226	C6orf162	BCL2L11	NACC2
00804	Intestinal infection due to enterohemorrhagic E coli	ADAMTS9-AS2	IL7R	NPLOC4	FAM5B	LOC729420	WASL	GFOD1	DUSP14	TBCEL	ZNF229	LINC00466	C17orf78	SNX9	ACBD6	KLHL22	POLR3C	EIF3L	TBC1D22A	PSCA	CCDC148	LOC283547	REPS2	PLCL1	RBL2	WDR12	UBXN11	ZNF318	WNT4	C6orf47	STK32C	PEX14	SLC22A2	COMMD1	RANBP3L	NRXN2	ZNF516	SERPINB5	BEND7	C9orf79	ZFHX3	SGIP1	STK40	FBXL20	PTGIR	RASGRF1	ITGB8	NACC2	RELN
00809	Intestinal infection due to other intestinal E coli infections	FKBP6	HSD17B12	USP8	ASUN	MCC	CACNA1E	PALM2	UBE2V1	PLCL1	PEX14	FRY	CAMK4	MEX3C	STK24	DHX16	CCDC33	CSMD2	FAM184B	ADRA1D	ANO3	TBX10	ODZ2	NEDD4	COL18A1	DRAM1	SRGAP1	AGBL3	MTAP	PRMT1	SFTA2	TBX2	DEPDC5	FRMD6	ERCC4	KLF12	PRMT8	PBX2	LTA4H	CUX2	FHOD3	FAM135B	SPRED3	LARP6	OR52I2	LOC729852	FARP1	XYLT1	FAM59A
0082	Intestinal infection due to aerobacter aerogenes	FAM110B	RELA	TBX2	ZC3H3	SLC25A37	GABRG3	PRUNE	TNFAIP3	PALM2	AKNA	SLC24A5	C6orf47	C8B	TERT	TFF1	NAT8	DPCR1	PRR5	NPLOC4	ZNRD1	CAMK4	AKAP2	MYRIP	CES1	NUP35	C14orf39	ZBP1	NR3C2	LOC100289488	SLC8A1	SRPK1	PHF2	ABLIM1	ANKRD26	SLC17A8	SRCIN1	CD80	BBS5	FAM82A1	DENND2A	TMEM39A	PPT1	C4orf37	PLK1S1	TMEM132C	SLC13A3	FKTN	COL23A1
0083	Intestinal infection due to proteus (mirabilis) (morganii)	SLC24A5	KIAA1239	TMPRSS6	TFAP2B	GIGYF1	NRG4	LY6K	ZBTB38	SQRDL	RELA	NUPL1	RPA3	NFATC2	ARHGAP11B	AKNA	MAGOH	ZSWIM3	IGSF21	LY6G6C	CACNB1	HPR	RUNDC3B	SLIT3	ANXA5	PTPN9	GABRG3	LINC00290	IKZF3	FTSJD2	INADL	PRUNE	PPHLN1	VARS2	DNAJC16	VANGL1	NCKAP5	SPTA1	FAT3	ESRRG	HLTF	CCDC91	NUP210	WDPCP	SMOC2	SH3GL2	NUP62	DLC1	TECTB
00841	Intestinal infection due to staphylococcus	SLC24A5	PRDM10	ANK1	WBSCR17	VWF	GPLD1	ITGA8	THRB	TLR10	HHLA2	HKDC1	LY6K	COL13A1	HLA-DRB6	RPA3	QSER1	HTR7	TCP11	HLTF	FTSJD2	KCNH8	DLC1	ALCAM	CXorf30	MCTP2	NKX2-3	ADAMTS5	MBP	ZBTB38	SPINK8	NRG4	ZNF844	IKZF3	ISG20	TFAP2B	TMEM39A	PHACTR1	ZNF697	ITGAX	PSMD3	ZFP90	JPH3	GRK4	SLC22A1	FLJ26850	HYDIN	GIGYF1	UMODL1
00842	Intestinal infection due to pseudomonas	C1orf159	ELMO1	FAM217A	HSD11B1	SCAND3	MICB	GALNT14	SOD2	PPARD	TNFRSF11B	PRDM15	FAM110B	FAM188B	PPARGC1A	SMARCA4	HFE	MC1R	CHRNG	CALCR	C21orf7	SLC22A18	ACTN4	UROC1	PHF2	AIG1	UBE2D2	INADL	TMEM108	ATP6V1B1	PALM2	PLA2G4A	ZNF516	SNCA	NEDD9	UGT3A2	ANKRD11	ATP6V0A4	NEDD4	MRPL37	ACAD11	LRMP	PDE8A	TMPRSS6	FTSJD2	PPA2	ZC3H3	ERGIC1	LOC440040
00843	Intestinal infection due to campylobacter	SLC24A5	ANK1	PRDM10	ZNF697	VARS2	SLC22A1	MCTP2	GPLD1	COL4A3	NKX2-3	HKDC1	UMODL1	TCP11	ALS2CR12	WBSCR17	IKZF3	CXorf30	THRB	C8orf12	ALCAM	ZBTB38	SMOC2	GRK4	RPA3	SCG3	NCKAP5	TFAP2B	ITGAX	ADAMTS5	COL13A1	SNX13	SLIT2	ICA1	NRG4	TRIM31	CDKN2B	TLR10	NCAM2	ATG5	TRIM39	TFAP2D	GFM1	TREM1	BCL2	FXYD3	HCG18	HHLA2	HIC2
00844	Intestinal infection due to yersinia enterocolitica	SLC24A5	IL28B	HLTF	TJP2	SMOC2	SPSB1	SLC38A7	WDPCP	STK3	USP47	PTGES	GNAI1	ZBP1	FLJ41278	RASGRP3	LRRC2	JPH3	LOC100188947	PRMT1	UBE2J1	SPTA1	GIGYF1	DNER	LY6K	PPM1H	THRB	STK40	SYT1	WBSCR17	NDUFB6	NKAIN2	EIF3L	SLC6A20	ZNF423	ASTN1	TSPEAR	DERA	GPC6	LRMP	IL1F10	GALNT5	PLK3	KCNQ1	DOK6	GPLD1	IGSF21	MEF2C	PRUNE
00845	Intestinal infection due to Clostridium difficile	GRIN2A	LINGO2	ST6GALNAC3	ATP10A	ALCAM	SHROOM3	ATP6V1B1	CNTN6	USH2A	IL27	SLC14A2	COL4A1	ANK1	KIF20B	CDH4	PRDM10	CSRP1	CXorf30	PHACTR1	GNAS	PML	APOBEC3H	SMOC2	GPLD1	TIAM1	DOK6	CEP89	CIITA	COL4A3	GFM1	EYS	RPA3	RWDD1	ARL15	NRG4	PARD3B	FLJ41278	NOD2	THRB	AGTR2	CDK14	RCVRN	MCTP2	TM7SF4	ADAM28	OR10J1	CRP	PHF2P1
00846	Intestinal infection due to other anaerobes	SLC24A5	CXorf30	GPLD1	ANK1	HLTF	HLA-DRB6	GIGYF1	ZBTB38	LY6K	TREM1	RPA3	UMODL1	ANXA5	ZWINT	ZNF697	PRDM10	MAGOH	MBP	SAMM50	VWF	RTDR1	RUNDC3B	TFAP2B	GFM1	ALCAM	THRB	BCL2	SLC38A7	WBSCR17	JPH3	ATP6V1B1	MSRB3	LOC284757	FLJ41278	ITGA8	TOP3B	IL17RA	EMID2	DHX16	SLC13A3	HKDC1	RPE65	COL13A1	ITFG1	HTR7	LOC100130097	PLEKHA6	C8orf12
00847	Intestinal infection due to other gram-negative bacteria	SLC24A5	GRID1	FLJ41278	HTR7	TMEM39A	HPR	PRDM10	JPH3	LY6K	SMOC2	THBD	ZBTB38	PPHLN1	C8orf12	TIMP3	MSH5	DSTYK	HLA-DRB6	TREM1	CPB1	WDR12	KCNH8	BCL2	FTSJD2	EIF2AK1	ZNF697	CDK12	ZWINT	IPO8	MUC21	TMPRSS15	IKZF3	ANK1	MDGA2	ATP6V1B1	IRF5	MAD1L1	DAB2	INADL	PSMD3	CSRP1	CPN1	SCTR	TBCEL	USP47	TLR10	RBP1	GPLD1
00849	Intestinal infection due to other organisms	SLC24A5	GPLD1	THRB	ANK1	PRDM10	CXorf30	C8orf12	ZNF697	VARS2	PHACTR1	WBSCR17	MCTP2	ALCAM	TCP11	DOK6	HLA-DRB6	COL4A3	DNER	SLC38A7	ITGAX	TRIM39	UMODL1	ITGA8	HKDC1	ESRRG	NCKAP5	NRG4	LY6K	GRK4	TREM1	SLC22A1	HLTF	IKZF3	FLJ41278	COL13A1	TLR10	QSER1	SQRDL	ISG20	ATG5	ABCG2	VWF	RPA3	PHRF1	LOC645177	KCNH8	HCG18	MBP
0085	Bacterial enteritis unspecified	SLC24A5	ANK1	ZNF697	PRDM10	SLC22A1	WBSCR17	HKDC1	UMODL1	NRG4	CXorf30	NKX2-3	SCG3	IKZF3	TREM1	RPA3	ITGAX	ZBTB38	GPLD1	ALS2CR12	THRB	VARS2	TFAP2D	COL13A1	SLIT2	BPIFA1	TMEM39A	MBP	ALCAM	ADAMTS5	ITGA8	VWF	TRIM39	C8orf12	MCTP2	GFM1	TRIM31	LY6K	TFAP2B	JPH3	BCL2	SQRDL	GRK4	TLR10	COL4A3	TCP11	RASGRP3	HLTF	TIMP3
00861	Enteritis due to rotavirus	SLC24A5	ANK1	BPIFA1	ZNF697	FBXL17	SCG3	PRDM10	GRK4	COL4A3	THRB	SLC22A1	ITGAX	ADAMTS5	C8orf12	FGGY	MCTP2	TREM1	TRIM31	SNX13	TJP2	PRDM11	LOC645206	AKAP12	TFAP2B	RASGRP3	TCP11	APOM	HKDC1	VARS2	MTG1	UMODL1	ALCAM	TNFAIP3	RPA3	SLC14A1	TRIM39	SMOC2	LOC100216001	TPPP	LOC100506122	SLIT2	BTN3A2	FLOT1	TSPAN15	HCG18	CLCA1	WASL	ITGA8
00862	Enteritis due to adenovirus	FLJ26850	ANK1	WBSCR17	ELMO1	NKAIN2	PPHLN1	LOC100652749	GLT1D1	PPP2R1B	CDKN2B	ADAM28	ZBTB38	TMPRSS15	GRK4	ITPK1	HHLA2	SQRDL	SLC24A5	PRDM11	HLTF	GUCY1A3	USP53	JPH3	UMODL1	RELA	LOC645177	PRUNE	GPR116	SCHIP1	TMEM39A	OSBPL5	IL18R1	LIPC	LY6K	PTPRR	ALCAM	ISG20	NCKAP5	PTPN9	TMEM79	ZNF423	BIN1	SFMBT1	CFDP1	TOP3B	FBXO38	SMOC2	AKNA
00863	Enteritis due to norwalk virus	SLC24A5	ANK1	PRDM10	VARS2	GIGYF1	MCTP2	HLA-DRB6	IKZF3	C8orf12	VWF	HKDC1	ZNF697	FTSJD2	GRK4	PRDM11	ITGAX	TMEM39A	GPLD1	THRB	CXorf30	WBSCR17	UMODL1	ICA1	HPR	TREM1	RASGRP3	SLIT2	ELF1	ALCAM	COL4A3	RPA3	TRIM39	ZWINT	BCL2	RPE65	TMPRSS15	FLJ41278	NKX2-3	EIF2AK1	BTN3A2	ZBTB38	PHRF1	NRG4	HTR7	SMOC2	SORCS3	DNAJC16	BPIFA1
00865	Enteritis due to calicivirus	MCM3AP	KHDRBS2	OPRM1	PDZRN4	C6orf106	BANK1	TNXB	IPO8	RSPH1	MYB	MGAT5B	FKTN	PDE8B	FLT1	CXorf61	SMARCA2	RASAL2	HIRA	ALX4	GNAI1	ZNF311	LINC00290	PLCL1	UBE4B	POU2F3	ATP10A	CDK8	DKK2	LY6G6F	LBX1	SBF1	C6orf97	CDK5RAP2	SAMD4A	TIMP2	ADRA1A	ZNF608	EPHX1	SPTBN4	MIAT	SPTBN5	ZNF395	CDCA7L	SLC1A3	SOD2	NSD1	RASSF5	PACRG
00867	Enteritis due to enterovirus nec	SLC24A5	ANK1	ADAM28	IL12B	DPYSL2	LOC100652749	IKZF3	GRK4	WBSCR17	HLTF	UMODL1	CES1	ZNF423	STAT5B	TMPRSS15	PRMT1	WDR33	DLC1	RBP1	TCP11	UBASH3B	SPINK8	WIPF2	NFIC	FLJ41278	GRM1	MYPN	ELF1	PLK3	LOC152742	HHLA2	ZNF844	CENPP	SYNJ2BP	AOX1	WASL	MIS18BP1	NDST4	ALCAM	ITGAX	CORO7	VIT	MCTP2	C8orf12	LOC100505938	JPH3	THBD	PRDM10
00869	Enteritis due to other viral enteritis	CR1	PRDM10	C8orf12	LRPAP1	NKX2-3	ANK1	VARS2	COL4A3	NCAM2	JPH3	FLJ41278	PSMD3	LOC645177	CENPQ	ABCG2	COL13A1	DOK6	HLA-DRB6	LINGO2	TCP11	SPOCK3	HKDC1	TLR10	ITGAX	GPLD1	RPA3	PHACTR1	GLIS3	SQRDL	UNC5D	ALCAM	ALS2CR12	ZNF697	NCKAP5	MBP	SLC24A5	ATG5	ABO	SLC22A1	MAGOH	SCG3	MTHFS	MRPL43	NRG4	NCR3	WBSCR17	ICA1	CPQ
0088	Intestinal infection due to other organism not elsewhere classified	ANK1	FLJ41278	PRDM10	ZNF697	CEP89	GLIS3	SHROOM3	SMOC2	GPLD1	ISG20	COL4A3	GFM1	ATG5	THRB	ATP6V1B1	KIF20B	UMODL1	MCTP2	RASGRP3	CXorf30	COL13A1	SLC22A1	NRG4	SLIT2	PRDM11	MCM3AP	HKDC1	EYA1	NKX2-3	KCND3	MBP	JPH3	LOC100506430	APOBEC3H	ITGA1	SNX13	RPA3	SLC22A12	NCAM2	ZBTB38	LOC645206	PRUNE	SQRDL	C11orf10	IL28RA	FUT7	PARD3B	SCG3
0090	Infectious colitis enteritis and gastroenteritis	ATG5	PRDM10	SLC22A1	ZNF697	GPLD1	FLJ41278	GFM1	SLC24A5	ALS2CR12	GLIS3	MBP	CEP89	NCAM2	UMODL1	NRG4	SQRDL	THRB	CXorf30	SPTA1	NKX2-3	SMOC2	RNF182	SNX13	ISG20	COL4A3	COL13A1	JPH3	EYA1	MME	SOX17	SHROOM3	ZBTB38	LY6K	NCR3	HKDC1	MPRIP	ANK1	HCG18	MCTP2	RASGRP3	ITGAX	LOC100506430	RPA3	ADAMTS5	UNC5D	MCM3AP	LOC645206	PRUNE
0091	Colitis enteritis and gastroenteritis of presumed infectious origin	SLC24A5	ANK1	SLC22A1	ZNF697	PRDM10	NKX2-3	ALS2CR12	UMODL1	ATG5	GPLD1	VARS2	NRG4	TRIM31	IKZF3	HKDC1	SCG3	SNX13	ITGAX	WBSCR17	HCG18	GRK4	SMOC2	COL4A3	COL13A1	RPA3	ICA1	ZBTB38	ADAMTS5	THRB	GFM1	TCP11	CXorf30	TLR10	DHX16	FLJ41278	TREM1	SPTA1	MCM3AP	SLIT2	TFAP2B	RELA	SQRDL	LY6K	MBP	C8orf12	JPH3	GLIS3	MCTP2
0092	Infectious diarrhea	SNX13	LOC645206	PGBD1	KDM3A	SLC22A1	TRIM31	LACTB2	POU5F1	DPH2	NETO1	CLDN10	TTC7A	RASGRF1	C6orf47	UBE2L3	SLC13A3	PSORS1C3	PLA2G3	TMEM108	JARID2	NKAIN2	MYPN	TYK2	MAD1L1	IGLL1	TMEM39A	TECTB	ATF7	BCR	MAPKAP1	EHMT2	LTA4H	MAGI1	LOC100505938	AGBL3	ZNRD1	AHRR	KCNJ6	WASL	SPON1	C2orf83	LEF1	BAIAP2	GRK4	CRP	HCG18	SCN8A	SAMD14
0093	Diarrhea of presumed infectious origin	SLC24A5	ANK1	PRDM10	VARS2	THRB	ZNF697	GPLD1	SLC22A1	NKX2-3	WBSCR17	HKDC1	TLR10	C8orf12	CXorf30	ZBTB38	RPA3	GRK4	NRG4	MCTP2	SQRDL	HCG18	ITGAX	DOK6	ALS2CR12	SCG3	TCP11	IKZF3	DHX16	ITGA8	UMODL1	COL4A3	TREM1	BTN3A2	NCKAP5	HLA-DRB6	ALCAM	SMOC2	ICA1	PHRF1	FLJ41278	MBP	ADAMTS5	JPH3	TFAP2D	PSMD3	TRIM39	LY6K	ABCG2
01000	Primary tuberculous infection unspecified	VASH2	PEX14	C14orf39	RORB	LOC100652734	NPLOC4	CNDP2	RFTN1	TRPM3	NUP35	MYH9	TTC3	CAMK4	PSMB4	FAM5B	ZMAT4	DENND2A	SCHIP1	RDH5	SLC17A3	TDO2	INO80	CDH2	RCL1	STK32C	COL11A2	EIF3F	NKX2-3	PRR5	TSPAN18	CELF2	DAAM1	CDKN2B	C9orf171	SMYD3	KCTD16	PTHLH	IFRD1	TFF1	ANPEP	C10orf32	GNA15	TMPO	CDH10	OTUD7A	IL18R1	KIAA1797	SIPA1L3
01002	Primary tuberculous infection bacteriological or histological examination unknown (at present)	ADAMTS9-AS2	MYOM2	ANKRD22	HEPHL1	ZNF468	MAGI2	VRK3	PTPRD	RASGRF1	GPR37	STARD13	SPHKAP	LOC440040	PALM2	AADAC	GDF5	UBE3C	ARG1	SMOC1	NKX2-6	HHLA2	MFHAS1	TMTC2	NAALADL2	ZNF815	SPINK8	LOC100652749	ZNF395	S1PR2	ARID1B	FECH	ZNF366	GNAI1	AFF3	PRMT1	SND1	LOC100506689	TNNT2	KIRREL	CCDC105	FCGR2A	FHOD3	WBSCR17	FLJ45139	KIAA1109	PCCA	C1orf159	CNTNAP4
01003	Primary tuberculous infection tubercle bacilli found (in sputum) by microscopy	STARD3NL	LINC00271	ADRA1A	UBE4B	KRT73	TRPM3	FAM129A	LOC339862	RNF165	CDC42SE1	KCNAB2	ITFG1	GRAMD1B	CFL1P1	ALDH1L1	CTIF	SLC30A8	ATP8A1	ZNRD1-AS1	NUP210	RWDD1	SLC26A5	LOC388630	LCT	HLA-DRB1	GMDS	LINC00540	GYPC	ITGA8	DIP2C	DOCK4	MAK	TRDN	SCML4	SPATA5L1	ATCAY	SGK1	RTEL1	ARHGAP10	LOC100507470	DARS	NTNG1	IL5RA	RFT1	CAMKMT	CTDSPL	COL1A2	ERBB3
01004	Primary tuberculous infection tubercle bacilli not found (in sputum) by microscopy but found by bacterial culture	LOC100506012	ERGIC1	CLYBL	DLG2	OR2L13	TAB2	C9orf171	NVL	SULF2	FLJ31813	CHRNA6	PLCL2	GABRP	TRAPPC9	STAMBPL1	TUBGCP3	ATF6	RGNEF	ZNF71	SMEK1	CD160	DOCK2	TBC1D5	SDF2L1	CNTN5	ACO1	MC1R	ROR1	ARVCF	CD74	EGFLAM	FOXN3	ANK2	IGF2BP2	USP3	KCNU1	C7	LOC100652894	GABRB2	OSGIN1	SERPINE3	DCLK2	KIAA1217	TRAPPC11	LOC283867	ST8SIA2	CDH10	BMPER
01006	Primary tuberculous infection tubercle bacilli not found by bacteriological or histological examination but tuberculosis confirmed by other methods [inoculation of animals]	NRG4	PRUNE	TFAP2B	IL18R1	CXorf61	CHRM2	EPHA5	ATP6V0A4	GNG7	IL28B	ANGPT1	UFSP1	THADA	DRAM1	LOC285954	SLC2A13	PPIH	CDH26	PCM1	RNF5	TSPAN18	LOC100506891	PEBP4	C6orf7	PBX2	SLAIN2	PHF2	MGAT5	GNG2	TCF19	RAPGEF1	MCC	PDE3A	CDCA7L	COL6A4P1	LINC00578	C14orf132	KCNB2	HLA-DQB1	GTF2F1	FLJ40288	GABRG3	SLC30A6	NUDT8	SEMA3A	CSF1R	COL11A2	SCFD2
01010	Tuberculous pleurisy in primary progressive tuberculosis unspecified	LOXL1	MCHR2	SV2C	BCAR1	C18orf1	BTRC	CYP2C8	FNBP1L	RNF43	OR51B5	TLE4	PBX1	CAB39L	ATP13A4	MGST2	TMEM213	ERO1LB	PEX14	DNAJC6	BAZ2B	LOC100652734	RUNX2	PRB2	KCNK10	GADL1	DCP1B	IPO11	CDKN2B	NRG3	HNF4G	RNF149	CNDP2	ZNF207	IL17F	L3MBTL4	RIMS1	TTC3	POLI	OR51I1	GFAP	SYNDIG1	CRHR1	TMOD1	PIK3IP1	1-Dec	PSMB4	IGF2R	TRPM3
01011	Tuberculous pleurisy in primary progressive tuberculosis bacteriological or histological examination not done	NTNG1	HKDC1	BSN	LRMP	RGMA	ANGPT1	SAR1A	ADRA1B	SORBS1	PALM2	FAM175B	HIF3A	UPK1B	FAM169B	COL22A1	SRCIN1	LOC285423	HIF1AN	CENPQ	CSDA	PSMD3	INO80	SNAP47	OAS3	TNFSF15	LOC100499467	KIF6	MIIP	FOXO3	TIMM21	KCND2	CCDC33	NLRP1	TSPAN14	ZNF415	C5orf56	PAAF1	GPLD1	CDC42SE1	MXRA7	PLOD1	GRIK1	MARK4	AADAC	ARNTL2	PTGER3	TYR	MRVI1
01012	Tuberculous pleurisy in primary progressive tuberculosis bacteriological or histological examination unknown (at present)	KSR2	IFIT1B	CFHR3	DAP	MAP2K5	DBNL	NPAS3	KIAA0226	APOLD1	LOC91948	SHISA6	ABCA12	PDGFRL	CLEC12B	NDC80	SMC6	MMS22L	ADRA1D	HTR1E	STARD13	GAS7	EYA1	SIRPA	RIN3	BACE2	LRP1	TNNT2	ONECUT3	SEL1L3	SUSD4	MIR137HG	PRDM14	GSG1	PRKCB	BCL11B	C6orf58	GRM8	LARS2	TMPRSS15	MYPN	NDP	ANXA11	MAML1	LRP5	CANX	CD200	HIF3A	OSBP2
01013	Tuberculous pleurisy in primary progressive tuberculosis tubercle bacilli found (in sputum) by microscopy	ANXA5	RFTN1	IL18R1	PCNT	JAKMIP1	RNF7	SCN1A	LOC100130348	GPR183	APOM	BEAN1	CDSN	SLAIN2	PIWIL4	SLC47A1	PANK1	KIAA1239	CACNA2D4	SP7	ARHGEF18	OSTM1	COL4A2	ITPK1	LOC344887	LHFPL5	LGALS13	KCTD10	FXYD1	AGPAT1	HECW1	FAM172A	COG5	ANKS1A	DYM	SPATA5L1	LOC645177	SCN7A	NUP35	DMD	ADCY10	WDPCP	FAM26D	CRB1	PARD3B	FRY	SLC22A3	BLM	PDZRN4
01014	Tuberculous pleurisy in primary progressive tuberculosis tubercle bacilli not found (in sputum) by microscopy but found by bacterial culture	MGAT5B	SHFM1	ICAM1	TAF3	DNMBP	CPSF3L	PREX1	CCDC162P	ARL15	KIAA0748	MST1	C1orf63	JAKMIP3	FAM55D	BBOX1	MCHR2	TMEM132D	LEKR1	SP100	HAO1	OFCC1	SPATA13	HYDIN	MIA3	GLIS3	VEZT	E2F1	TBC1D21	LOC100289211	CDH23	SLC28A3	CYB5B	SLC47A1	FAM155A	TECTB	FOXP1	BAZ1B	C7orf10	NDUFS4	BARX2	ANKS1B	CHD6	FAM124B	FLJ35282	ARHGAP24	TLL1	RIN3	RORC
01015	Tuberculous pleurisy in primary progressive tuberculosis tubercle bacilli not found by bacteriological examination but tuberculosis confirmed histologically	SERPINB5	SND1	CBX7	CDSN	PLCXD3	RASL10B	COMMD1	GNG7	PBX1	FAM5B	SNRPD3	WDR37	TNR	LOC645177	CHP	SCD5	DPP10	NFIC	WNT4	GLIS3	LOC646762	SLIT2	MKX	TFR2	ATP8B5P	ZNF815	DNAH8	VPS37A	RIT1	CDKN2B	TMEM132B	PTGIR	LOC100129620	GRIN2B	BMPER	NEDD4	FAM49B	LOC100506867	FDFT1	SLC14A2	CYTH1	OR52I2	MOB4	DCHS2	LSM11	IFRD1	TAF15	SLC6A20
01016	Tuberculous pleurisy in primary progressive tuberculosis tubercle bacilli not found by bacteriological or histological examination but tuberculosis confirmed by other methods [inoculation of animals]	TRMT2A	TECRL	MAP4K4	KCNIP1	FAM179B	CELSR1	GPR149	SLC17A5	ETV6	DCT	AKAP9	SLC26A3	EIF3L	FNDC8	FRY	KIAA1671	PRR5	SLC30A6	CASQ2	LEPREL1	SUSD5	CUX2	PRICKLE1	ZNF652	DFNA5	LRRK2	CRP	KCNMB3	BRD1	C20orf61	INSIG2	IRAK3	GUSBP11	SMTN	METTL2A	PPIH	ENAH	BRIP1	RANBP1	ARHGAP35	SPAG16	SPEF2	P2RY2	BPIFC	NAP1L4	PPAP2B	MCTP2	SNRPD3
01080	Other primary progressive tuberculosis unspecified	COX7B2	ATRNL1	LOC100507421	MYH14	PCSK6	DRGX	AFAP1	ADAM28	AKD1	NUDT17	IL17RA	CNDP2	PPHLN1	HDAC4	ROR2	MST1	AP1G1	CCDC105	ZC3H3	FCER1A	GP6	FGD6	ZNF81	OR52I2	GPR183	WNT16	COL23A1	CSGALNACT1	FUT2	COL4A2	ATE1	LSM11	CMIP	C10orf55	DPP10	MRVI1	SLC44A4	WDR12	NF1	STK3	ABCB5	THBD	IFRD1	CAMSAP2	FKTN	ZNF804B	ERC2	CHEK2
01082	Other primary progressive tuberculosis bacteriological or histological examination unknown (at present)	VASH2	PEX14	NPLOC4	VWA7	C14orf39	APOPT1	RORB	CYP7B1	SFTA2	ZMAT4	RFTN1	VWF	LOC100507175	SPSB4	FAM133A	RDH5	SCML4	COL4A2	SLC30A8	THSD7A	INSIG2	AMPH	PRUNE	DCST1	IL28RA	LOC100506999	AKD1	UMODL1	FKTN	PC	IKBKAP	NSD1	MYH9	IP6K3	STK40	RAVER1	NEDD4	FAM154A	BLM	PKHD1	ALDH1L1-AS2	AGBL3	FUBP3	NUP35	GLT8D1	GALNTL5	SLC17A3	BTN2A1
01083	Other primary progressive tuberculosis tubercle bacilli found (in sputum) by microscopy	ILF3	JAZF1	PTGER3	COL23A1	ADARB2	PITPNC1	HSPA1L	LOC441009	PLEKHM3	CNTN6	JAKMIP1	UROC1	PAX5	WNT3	AFAP1	C10orf32	RYR3	JARID2	NACA2	PLEKHA6	WWP2	COL2A1	FBN2	GDEP	NRG1	NPLOC4	AFF3	LEF1	CTNNA3	LINGO2	LOC100652734	OPCML	FREM1	TTL	NXPH1	COL4A1	CFTR	TMEM132B	DENND2A	ZBTB11	ISM1	DPP10	KIAA1199	SLIT3	BIN2	MSRA	RBFOX1	MUC21
01084	Other primary progressive tuberculosis tubercle bacilli not found (in sputum) by microscopy but found by bacterial culture	BEND5	GABRB1	SIRT4	CSGALNACT1	FAM59A	PREX1	OSBPL1A	DENND4A	STK36	PRPF18	ZBP1	GRAMD1B	SVEP1	BNC2	AGTR2	AGPAT1	NOD2	ZNF664-FAM101A	LOC286059	MRPL37	TNFRSF11A	C11orf41	RPSAP52	GNG7	MPRIP	VLDLR	KIF16B	STK11	CCHCR1	DOK6	BBOX1	CCDC162P	ZNF667	SCN2B	FLNB	IFIT1B	CDC37	JPH3	ABCA4	TNFSF15	TREM1	MMP17	TYRO3	CFDP1	CDK14	DYM	CACNA2D2	LOC643770
01085	Other primary progressive tuberculosis tubercle bacilli not found by bacteriological examination but tuberculosis confirmed histologically	ADAMTS16	TFF1	RNF182	PTPRS	DACH1	CNNM2	SHROOM3	EPHX1	SVEP1	TACC3	MAML2	HS6ST3	YDJC	ITPKB	UBE2L3	TMEM79	CD2AP	DUXA	KCND3	LRRC34	LOC100506012	COL19A1	ANGPT1	MYO5A	ACTN4	UBA6	LARP6	LRRIQ4	FAM59A	FGG	NR5A2	GOLM1	PGBD1	ITPR3	DIRC3	SAMM50	SGMS1	ZNF229	GSTA4	GRM5	KIAA0564	HSDL2	USH2A	CD226	BTN2A1	TAF4	PLXNA2	DCUN1D5
01086	Other primary progressive tuberculosis tubercle bacilli not found by bacteriological or histological examination but tuberculosis confirmed by other methods [inoculation of animals]	SLC4A4	GPR156	NBAS	STRN4	LEPREL1	CRYL1	ANKRD17	PCDH11X	CLSTN2	KCND3	ZNF407	NSF	CAPSL	FNDC8	SECTM1	PDE3A	SNTG1	TSPEAR	GLT8D2	APEH	HOXD-AS1	MED13	FLJ41278	KITLG	EEPD1	IL28RA	DENND2A	VIT	CLINT1	RERG	ZNF276	ERN2	DYNC1I1	PTPN21	APLP2	FAM190A	CADM1	TIMP2	MYOM2	LILRB4	TECPR1	MPP5	CCDC148	C2orf88	SNTB1	GALNT10	C14orf39	KCNIP1
01090	Primary tuberculous infection unspecified unspecified	LOC100506403	CFHR3	COL22A1	LOC100288428	UGT3A2	FLJ31813	CADM2	CCDC105	TAB2	IBSP	BEAN1	ZNF71	ZWINT	NUP35	MTL5	ATP10A	YSK4	SLC2A13	MUSK	GPR19	DENND1A	PGLYRP3	LOC100653026	8-Mar	RORB	SNAP47	CSTA	PPP1R18	CCHCR1	PTPRC	ASUN	TFDP2	XPO7	CCT2	C11orf41	MYB	CES5A	MYH6	PHF2P1	LST1	MIR137HG	FKTN	ADRA1D	GATA3	CHD6	SLIT2	CFB	HTT
01091	Primary tuberculous infection unspecified bacteriological or histological examination not done	CTDSPL	MPP7	XPO7	OTUD3	PHF2P1	CDK5RAP2	KLHL7	CLSTN2	FLJ32955	FBXO11	PIWIL4	SP7	RAB6B	SCNN1B	YDJC	SWAP70	C11orf10	FRMPD4	MMP25	TCF3	FGF7	AKD1	COL4A4	JAG1	SFRP1	IDUA	DUSP16	CDH26	PPARA	AKR1C3	PPT1	SERPING1	KCNAB1	NLRC5	MEX3C	NKAIN3	COL9A3	SH3TC1	WDR20	ITFG1	JPH1	LINC00536	FUBP3	BLMH	MCM3AP	SLIT2	C7orf63	POP4
01092	Primary tuberculous infection unspecified bacteriological or histological examination unknown (at present)	LOC283547	GP1BA	FAM59A	SMAD3	FMN1	FAM125B	ELF1	GCKR	ALDH2	THPO	TMEM110-MUSTN1	PCCA	SORCS1	JPH3	ANXA4	NTRK2	EYA4	DNER	CHP	COL4A3	ADAMTS9-AS2	HEPHL1	BCL11A	RORA	MEF2C	SVEP1	COL28A1	MTDH	GGT1	CARD9	SRBD1	VEZT	WDFY4	ONECUT3	LY86-AS1	HKDC1	LY6G5B	ZFP90	PANK1	ST6GALNAC3	RNLS	ST8SIA6	NKX2-3	ACAN	WNT3	SLC7A9	EXOC1	BRAP
01093	Primary tuberculous infection unspecified tubercle bacilli found (in sputum) by microscopy	AKR1C3	MXI1	IPMK	GRID1	SLC14A1	DARC	ITPA	RGS14	SPTBN4	SEPW1	HK2	LRP5	PPAP2B	COLEC12	BCO2	SIRPA	KCNB1	EIF3L	MEGF11	RGS6	GRAMD1B	ABCC6	TRPM8	MRPL47	BACE2	SPTBN5	ONECUT3	PREX2	ZNF415	HS6ST3	SLC22A1	SIM1	CDK8	XKR9	LPCAT1	IL18R1	RFTN1	MOGAT1	LRRIQ4	MACF1	ATP2B4	SULT4A1	ZSWIM3	WWP2	ZFHX3	ZNF652	BTBD9	ARID5B
01094	Primary tuberculous infection unspecified tubercle bacilli not found (in sputum) by microscopy but found by bacterial culture	C4orf37	PIWIL4	COX7B2	LOC100129636	PML	MUC21	ARMC9	DPCR1	CXorf61	SEPW1	MFN2	CAPZB	ITPK1	MEGF11	C14orf37	MBP	ANXA6	PSORS1C2	CTDSPL	LRP4	ICA1	ZNF165	TTC7A	NKX2-3	WDFY4	OR12D3	MNF1	FAM155A	HSD17B8	PPP1R18	UPK1B	LOC100506122	PHRF1	CCDC129	TMEM39A	TM7SF2	GRM8	LRP5	IKZF3	LOC283547	GATAD2A	TNNT3	TRIM31	GREB1	ZNF323	BDNF	CDKN1B	IDUA
01096	Primary tuberculous infection unspecified tubercle bacilli not found by bacteriological or histological examination but tuberculosis confirmed by other methods [inoculation of animals]	DBNDD1	FBXO42	SUV420H2	SPOCK3	GREB1	NSRP1	UBE4B	HFE	SYCE3	LPPR1	KCNJ6	LOC100289178	GREM2	NLRP13	COL9A3	LARS2	LOC100507470	TCF19	DARS	PDZRN3	GPR176	NBEA	NLRP11	TECTB	BTBD10	ADRA1D	PCCA	KAT2B	CPEB4	ACTA2	LRBA	KIAA1109	GRM5	FLJ45139	STK32C	PLCXD3	ARHGAP20	PRAMEF12	PPARGC1A	DNASE2B	LCT	FAM26D	CCDC69	KCND3	FBLN2	LPHN3	MYL2	HCG26
01100	Tuberculosis of lung infiltrative unspecified	TMC2	KDM1A	HCG18	CLDN10	ABCF1	FGD5	FAM98B	TNIK	CD80	MCAT	ZKSCAN3	GUCY1A2	LOC100506532	PPP4R1L	BRD2	ZBTB7C	METTL2A	CENPP	GPR65	DERA	LOC100506999	SKAP1	PITPNC1	EXOC1	KIAA0146	RANBP1	RBM26	CALD1	UHRF1BP1	LOC152742	FLJ45872	ZNF652	CAPSL	ATF6B	ETV6	HLA-DOB	CLASP2	RAMP1	MAP4K4	PPP1R18	GPR149	PCDH11X	SUV39H2	C8orf12	NDUFB9	ERGIC1	DENND4B	BICD1
01102	Tuberculosis of lung infiltrative bacteriological or histological examination unknown (at present)	TTC7B	CACNB1	NUP205	ITPKB	TFAP2D	ALK	PLA2G4A	PUS10	RAVER1	CATSPER4	EIF3F	TSPAN15	ITIH1	SLC2A11	C12orf23	ZNF844	C10orf32	FLJ42280	OLFML2B	SH3RF1	PDE4A	KDM3A	ZNF423	LRRC4C	LOC100508736	KCNMA1	LOC100133286	ANKRD62P1-PARP4P3	CDH5	SLC22A12	ATP10B	USP40	CUX2	AFF3	NDST1	CXCL12	PML	CLTCL1	CAPZB	ROBO2	LOC285419	GREM2	LHFPL3	LIPC	EPHX1	PITPNC1	C15orf42	ERGIC1
01103	Tuberculosis of lung infiltrative tubercle bacilli found (in sputum) by microscopy	DPH2	JARID2	LINC00290	TREM1	TSPAN11	ERGIC1	TRIM31	IL18R1	ZNRD1	LOC100506304	DCHS2	LILRB4	RHD	CD80	C14orf37	SPTBN5	TBC1D22A	XKR9	ZBTB7C	CDCA7L	RGS6	APOBEC3H	IPMK	SP1	MOGAT1	CUX2	ITGAX	PIWIL4	SRBD1	CSF1R	HSD11B1	ARNT2	CCDC129	CDK8	LSP1	COL8A2	GPR65	SMARCA4	PRPF18	TMTC2	DERA	TNIP1	MBP	LOC645206	GLT1D1	RNF5	AIF1	PLK1S1
01104	Tuberculosis of lung infiltrative tubercle bacilli not found (in sputum) by microscopy but found by bacterial culture	FAM129A	STARD3NL	GABBR2	LOC100499467	INPP5B	ASTN1	CUL9	IL18R1	URI1	PIAS2	LINC00290	LOC100130480	ABCB5	ITPKB	SLIT2	CFH	CLDN14	LOC201617	SLC15A1	IPCEF1	C12orf23	SOX6	LOC100652840	HLA-DQB1	DCHS2	HCG9	ARHGEF3	C10orf55	FDFT1	IL27	SLC4A5	IL10RB	DPY30	FAM55D	DCLK3	RTDR1	NTRK2	SLC5A11	FAM108C1	SRGAP1	OXR1	LOC100507709	ZNF804B	LEMD2	MACROD2	NCR3	LINC00486	UNC13C
01106	Tuberculosis of lung infiltrative tubercle bacilli not found bacteriological or histological examination but tuberculosis confirmed by other methods [inoculation of animals]	CYP7B1	RASGRF1	NF1	SNX24	TEX12	TGFB1	NKAIN2	LOC100289488	SNX27	LOC440040	POU2F3	IL28RA	ADAMTS9-AS2	TMEM87A	RGS7	CEP152	DIO1	CACNB2	BCAS3	FUT7	GNL3	SEMA4G	ITIH5	ALOX15	BLM	ABCA12	PTPRJ	KIAA0748	USP3	C9orf79	SRGAP1	RASGRP3	RORC	LOC201617	CPAMD8	GNAO1	OLFML2B	PARD3B	LOC154860	CAPSL	ZFYVE28	MRPL47	PAX5	BCL11A	ZNF607	CADPS2	CLVS1	VSTM4
01110	Tuberculosis of lung nodular unspecified	LOC100130097	GFM1	LARS2	SLC13A1	HSD17B8	LRRIQ4	C6orf47	TMTC2	HS6ST3	BCL11B	EFHC2	MIR137HG	MAGI1	TRIM39	11-Sep	LY6G5B	SFTA2	NKX2-6	TBX10	CCND3	SLC10A7	SRP72	TNFRSF19	GUCY1B2	SRBD1	VRK1	ANKRD6	LOC339894	NEGR1	DCST1	ZNF697	CACNA1I	LIPC	NOX4	ADRA1D	TREM1	OSGIN1	KCND2	RARB	LAMB1	SPARCL1	ZNF844	MTDH	TRIM41	SATB1	LOC100506023	HAPLN1	PEX5L
01112	Tuberculosis of lung nodular bacteriological or histological examination unknown (at present)	ZNF638	SNRPC	FMN1	LOC643542	SMOC2	ICA1	SORBS2	SNX24	XKR6	COL14A1	ASPA	DYSF	RPA3	ZSCAN12	PRMT1	NCK2	GPA33	ZDHHC2	MTMR3	SLC14A1	LEMD2	LOC285954	IL1RAP	ELF1	NOC3L	LOC100506122	LRRC18	PLS1	POU2F1	MFHAS1	MTDH	ZFYVE28	FAM98B	TACC2	MRPL37	TRIM31	LOC201617	TMPRSS4	ITGAX	C3orf77	CREB3L2	RTDR1	KCTD16	IL12RB2	MAGOH	GYLTL1B	ETS1	CEP95
01113	Tuberculosis of lung nodular tubercle bacilli found (in sputum) by microscopy	SPON1	TCERG1	MSH3	RNLS	COG5	KIAA1239	MIR205HG	STK11	PCNT	IL7R	HDAC4	SMOC1	GABBR2	TNFAIP3	CXorf30	FARS2	MORC1	KCNJ6	LEKR1	MVK	DTX4	NOL4	SATB2	DSE	ELMO1	PDE4A	FLJ45139	SLC4A5	SEC23A	LOC100507193	TECTB	LOC100653026	RNF220	ROR1	SEMA3C	OSBP2	LACTB2	MCHR2	LOC339894	CWH43	ROBO1	STAMBPL1	GUCY1A2	SCN8A	POLR3C	ABCA7	PDE7B	ARHGAP15
01114	Tuberculosis of lung nodular tubercle bacilli not found (in sputum) by microscopy but found by bacterial culture	TIMM21	HSPA1L	FAM124B	ZNF664-FAM101A	ADAM10	CPQ	KDM3A	FSTL4	PLA2G3	SDR9C7	STOX1	MICB	SVEP1	MVK	HK2	VTI1A	DROSHA	PTPRG	IL2RA	VPS13B	WDR12	CES1	DNAH11	ITGA1	COL19A1	ATP10A	DZANK1	TYRO3	PCNT	FLJ43663	EML2	CASQ2	NAP1L4	ZC3H3	ROR2	CTNNA2	PDE8B	CXorf61	LRRC2	UBQLNL	SMOC2	TRIM46	C12orf4	SEMA3A	C15orf42	LOC100506012	ZFP91	STARD3NL
01115	Tuberculosis of lung nodular tubercle bacilli not found by bacteriological examination but tuberculosis confirmed histologically	APOC1	LOC388630	CATSPER4	TMOD1	CASZ1	SLC39A10	MIA2	SLC28A1	C12orf56	RAVER1	ZFAT	ACOXL	CSRNP3	PNPLA5	COX7B2	OCA2	TESK2	BRE	TTC28-AS1	IZUMO1	YES1	DEFB125	CPAMD8	MED24	ZSCAN12	C22orf31	PIAS2	KCNMA1	ARHGAP26	ZBTB11	LIPC	GFM1	C4orf37	ENPP3	CNTRL	FLJ31813	ABHD16A	PLXNA2	MYEF2	LOC100506403	HSP90AA1	MX2	ASTN1	PPIL2	RFX2	CDK5RAP2	HUNK	NAT8
01116	Tuberculosis of lung nodular tubercle bacilli not found by bacteriological or histological examination but tuberculosis confirmed by other methods [inoculation of animals]	DNASE2B	DOCK5	NEDD4	UGT3A2	APOC1	G6PD	POLR3C	LOC100129620	ODZ2	PIK3CG	SGSM1	ICAM3	OLFML2B	ATP8B5P	USP8	LOC201617	FAM53B	BMPER	MAMLD1	SPOCK3	EPSTI1	MAP3K5	PKNOX2	GALNT14	CLU	AFAP1	MYRIP	ADAMTS12	SMEK1	ADCY9	ERGIC1	SYCP1	GRIN2B	TGFBR3	PLCL1	PRR5	HBZ	TNS1	BBS5	NXPH2	WDFY4	GNA15	TBC1D21	RRM1	PLEKHG1	RGS5	SLC6A19	MOB3B
01120	Tuberculosis of lung with cavitation unspecified	ADAMTS9-AS2	SLC24A5	C8orf34	FLJ45139	LOC100653006	RORB	FAM125B	SLC35F4	MYLK	HBG1	CSNK2A1	CDKN2B	OR51I1	ABI3BP	CNDP2	PEX14	ITPA	PSCA	CDH23	CPNE9	MSRA	COL11A2	SYT9	UBQLNL	STIM1	CMIP	IL7R	OR51B5	UBE2Q2	SND1	RFTN1	OR51E2	NTRK3	TBCEL	NPLOC4	FBXL20	OR51B2	COL4A3	C10orf122	PEBP4	ADCY8	ROBO2	AIFM2	NACC2	IP6K3	LY6K	SKAP1	ZMAT4
01121	Tuberculosis of lung with cavitation bacteriological or histological examination not done	DBNDD1	PKIA	MCHR2	PDSS1	LOC100147773	ZC3H3	C6orf97	MMP17	ESR1	FBLN2	SLC9A4	CXorf61	IDUA	ZRANB3	GABRB1	FDFT1	UBE2J1	QSER1	FAM125A	ABTB2	GSTA4	RPS11	LOC100652734	GLI2	NLRC4	OSMR	LY6K	ENAH	GPR116	PACRG	SLC39A8	ATP8B5P	GALNT3	CCDC146	DARS	IPO8	ICAM3	CADM2	MAPT	FUBP3	LIPC	GPR88	PLA2G4C	ARHGAP26	ACTN4	BPIFC	NUP35	PSAT1
01122	Tuberculosis of lung with cavitation bacteriological or histological examination unknown (at present)	CSNK2A1	OR51I1	UBQLNL	FECH	RRM1	ITPA	ADAMTS9-AS2	HBG1	PTPN9	RWDD1	C10orf55	OR51B2	GTF2H4	DCAKD	SYT9	NPLOC4	JARID2	LOC100133286	SBF1	SYNJ2BP	ST8SIA6	OR51E2	SQRDL	OR52I2	MMP17	RPTOR	TSPYL5	WNT16	ME2	UBE2J1	DIO1	PCIF1	NAP1L4	FAM5B	NPRL3	NTRK3	TFDP2	ETFB	SLC17A8	PTPRG	HBB	KIAA1704	TIRAP	SLC9A4	SLIT2	ZNF815	FAM55D	KSR2
01123	Tuberculosis of lung with cavitation tubercle bacilli found (in sputum) by microscopy	ADAMTS9-AS2	STIM1	FKBP6	OR51I1	HBG1	ACBD6	NACC2	LOC100653006	ITPA	VSTM2A	LINC00466	OR51B5	SYT9	ZNF229	NAA60	LOC100506274	REPS2	UBXN11	DCUN1D5	UBQLNL	CSNK2A1	MYO1D	PSCA	IRF5	LOC729420	FLJ41278	PITPNC1	SLC25A37	OR51B2	ATCAY	HBB	RBL2	ACAD11	LOC100508120	SCTR	RANBP3L	PEBP4	RAB40C	NAP1L4	ZNF318	HIVEP3	MSRA	NDFIP1	WDR33	OR51E2	BCL2L11	OR52I2	NPRL3
01124	Tuberculosis of lung with cavitation tubercle bacilli not found (in sputum) by microscopy but found by bacterial culture	ADAMTS9-AS2	WDR12	PEBP4	FECH	PSCA	OR51I1	OR51B6	LOC100507421	BDNF	OSBPL1A	TNPO3	CSNK2A1	UTS2D	STK32C	PPHLN1	MAPT	RRM1	DPP10	HBB	FAM5B	RWDD1	ZNF516	SLIT2	SPAG16	CAMK4	GOLGB1	LOC100653006	BABAM1	LOC285954	UBQLNL	OR51B2	NPRL3	CDH23	NF1	COL19A1	C8orf34	SND1	FMN2	VEZT	C1QTNF7	MYO5B	LHFPL3	LSM11	OR51E2	MXI1	CD55	ABI3BP	PLCXD3
01125	Tuberculosis of lung with cavitation tubercle bacilli not found by bacteriological examination but tuberculosis confirmed histologically	VPS37A	CCDC146	HDAC7	KRT73	EPO	C12orf4	HPR	SPATA2L	SP100	VRK1	CORIN	MCM3AP	MNF1	PDXDC1	CDCA7L	SMARCA2	ZNF323	LINC00578	EPHX1	MYO5A	PLA2G3	CD55	SLC47A1	LOC339862	KCNT2	SP7	MYO1D	MARK3	MXI1	ITGA9	APOBEC4	ESPL1	E2F1	CASP8AP2	PIP5K1B	ERG	MAML2	ITGAX	USP47	FMNL2	CD80	SYCE3	PHF2P1	QSER1	DOCK4	LOC643770	HIVEP3	NR5A2
01126	Tuberculosis of lung with cavitation tubercle bacilli not found by bacteriological or histological examination but tuberculosis confirmed by other methods [inoculation of animals]	NDUFB9	POLR3C	BTN2A1	GOLM1	LINC00466	TBCA	CNDP2	KIAA1274	NBEA	DUSP14	FKBP6	IKBKAP	PTPRE	ZNF827	CCDC3	SLC25A37	CUX1	MMP17	RORB	LRP5	ACAD11	PEX14	GOLGA3	MEAF6	HCG23	TOP3B	TANC1	GPSM3	TNXB	FAM125B	TP73	REPS2	EFCAB6	KCNN3	JPH3	CCR2	GLIPR2	WBSCR17	LPHN3	CD163L1	EIF3A	PARP1	PAX5	IFT74	RASGRP3	FGG	SAMD4A	ACBD6
01130	Tuberculosis of bronchus unspecified	ALDH1L1	TPM4	ASPA	SLC2A9	GNG7	WNT4	NUDT17	KAT2B	IL7R	BAIAP2L1	CYP1B1	SEZ6	HIRA	GALP	CYTH1	FAM188B	ST18	TNFSF11	RBM11	GNAS	HAO1	ZNF732	MLX	SMOC2	ATP8B5P	ARHGAP42	MFN2	CREBL2	COX7B2	LINC00540	RORA	RING1	CMIP	PLS3	TMPO	LSAMP	ULK4	ALG14	USP43	MNF1	ALPK1	SPATS2L	XIRP2	FGGY	INPP5A	PRDM15	FUBP3	ABCA4
01132	Tuberculosis of bronchus bacteriological or histological examination unknown (at present)	MYEF2	PPT1	GREB1	FAM126A	WDR12	ZNF607	TMPRSS15	MYO15A	HK2	NRXN2	USP3	PLAGL1	FAM190A	MICA	FBXO15	IL6R	DCLK1	THRB	MIS18BP1	SMAD3	BSG	PTPRK	MST1	PHEX	FADS1	LPHN2	MAPK10	NAT8	MCPH1	SLC17A5	STRN4	NOL8	LOC643406	PHF2P1	AKD1	HSD11B1	SCNN1B	PPCDC	RERG	PRICKLE1	TFF1	RBM26	PDZRN3	UBE2E2	MIA2	BMPR1A	NCAM1	DFNA5
01133	Tuberculosis of bronchus tubercle bacilli found (in sputum) by microscopy	DEFB125	ANXA5	CFDP1	TAF4	ADAMTS18	OSTM1	LXN	CCDC33	LY86-AS1	CDCA7L	LRP5	LOC400682	GYLTL1B	MTMR3	AKAP13	CALCR	ABCC1	TLR1	ALG6	SENP6	CPLX2	RIN3	9-Sep	WIPF3	UMOD	DZANK1	MVK	GDEP	KCNK5	KCTD10	CPN1	PALM2	RING1	MSH5	FMNL2	PPARD	TAF5L	LOC284294	GPR126	PCDH7	MAPK10	PTGS2	CTNNBL1	SVIL	TNFRSF19	SIX6	SLC22A2	ARHGEF18
01134	Tuberculosis of bronchus tubercle bacilli not found (in sputum) by microscopy but found in bacterial culture	ARHGAP42	FAM49B	IL33	UBXN10	ILF2	ALG6	ZMYND11	POP4	TYMP	MEOX2	RNF5	ABCA7	ADAD1	SHROOM3	GBAP1	ANGPT1	LNX2	SLC7A8	GLT8D2	FBLN1	TECPR1	CNTNAP5	LGMN	AOAH	DCHS2	LOC440131	TBC1D21	ADAM12	COL18A1	CACNA2D4	SUSD4	FAS	DENND4A	SMOC2	ROR2	TRDN	SATB2	RIMBP2	NOC3L	HCG23	NUPL1	DPY30	TMEM2	COX7B2	FA2H	SLC15A1	SYT1	MCCC2
01140	Tuberculous fibrosis of lung unspecified	CNDP2	RFTN1	XKR9	RORB	LOC100507421	VASH2	CDK8	MRVI1	RASL10B	TTC3	GRK6	SPTBN5	RGS6	SLC2A13	NDFIP1	PEX14	RASGRP3	FAM110B	WNT4	GNG7	ALDH1L1-AS2	TBCK	TIAM1	FAM125B	SLC25A37	MOGAT1	PLCL1	HFE	C14orf39	ANXA5	EYA1	TSPYL5	CREB5	ZNF516	ADPRHL2	C9orf79	JAKMIP3	DENND4A	SASH1	TSPAN14	NPLOC4	TNPO3	CHRNA5	SCHIP1	NFRKB	NOL4	ZMAT4	RARRES1
01141	Tuberculous fibrosis of lung bacteriological or histological examination not done	MME	PLXNA2	FLJ45983	TYMP	MTUS1	CNTN1	SPEF2	LSM11	LGALS13	ABI3BP	SYT14	CA10	DGKB	TNFRSF13B	GSDMA	SCN2B	IQSEC1	MGC34034	MARK4	ST8SIA6	SFTA2	LPAR1	FTSJD2	ULK4	GRM7	WBSCR17	RECQL	ZC3H3	EMID2	KCNIP4	WASL	IL10	C11orf41	OSGIN1	LOC727677	DNAJC24	RORB	MMP17	PRDM15	XIRP2	ILDR1	SLC7A8	PNPLA6	UST	LUZP1	LOC100216001	MEGF9	RIMS1
01142	Tuberculous fibrosis of lung bacteriological or histological examination unknown (at present)	KIAA1704	LOC440131	EFEMP1	CADM2	CDKN2B	TM7SF2	INO80	RNF5	LNX2	MTDH	PDSS1	COMMD1	RBFOX2	CCDC162P	RIPK4	SKAP1	ZKSCAN3	PDE6D	MITF	CAV2	SLIT2	SDK2	PKIA	MSH2	CSTA	DPP10	PRPF18	FLJ32955	AOX1	SPOCK3	KCNK17	PDE7B	BFSP2	RGMA	KCTD10	LOC100508736	DCLK1	MAPK4	SP100	ZBTB7C	LPHN2	UBE2E2	NF1	LOC100506274	SH3TC1	TTC3	TFR2	KIAA1199
01143	Tuberculous fibrosis of lung tubercle bacilli found (in sputum) by microscopy	ZDHHC2	RUNX1T1	SPATS2L	PLCL1	BCL11A	OR51B6	RPA3	HMCN2	OLFML2B	TPM4	DNAH9	ADAM23	HFE	CCND3	PRR5	NOL4	HNF1B	CHRM2	MAK	RPSAP52	COX7B2	IL18R1	P2RY12	KCND3	SLC25A37	MAPKAP1	CCDC81	BVES	CPEB4	MCCC2	SEC13	WDFY3	IL10	CYP2C19	EYA2	PRDM11	TCF4	PDZRN3	CSGALNACT1	DCHS2	PLXNA2	TFAP2B	ACTN4	CFH	ZFPM2	FLJ45983	SYNPO	MATN2
01144	Tuberculous fibrosis of lung tubercle bacilli not found (in sputum) by microscopy but found by bacterial culture	DUSP14	GFOD1	C17orf78	KIAA0922	MCTP1	TGFB2	AKNAD1	LINC00466	CCDC148	USP14	RANBP3L	DAB2	NR5A2	PVT1	ASTN1	VAX2	KIAA0564	LOC284757	ACAD11	FAM45A	PANX1	EIF3A	RBL2	NUP62	LOC729420	ACBD6	ABCC5	ERBB3	PODXL	DCLK1	LOC729852	TAF3	CEP89	DYNC2H1	HTR4	LOC100506532	RASSF5	SGIP1	FAM5B	NF1	ZNF318	DROSHA	ALG8	RAB4B	C15orf33	ZNF229	CARD9	BPIFA3
01145	Tuberculous fibrosis of lung tubercle bacilli not found by bacteriological examination but tuberculosis confirmed histologically	FREM1	CNDP1	CSMD3	SPINK8	CRHR1	GSDMB	TBX21	MSRA	ELF1	IGSF21	C8orf34	ADCY8	VWF	CDKN2B-AS1	COL17A1	HSPA14	FLJ42280	EPHX1	TFR2	CPNE4	PRMT1	CAPN7	LRRIQ4	HIVEP1	PCNP	LOC100132354	ROBO2	FBN2	ITGA1	LOC100506867	WAPAL	CDH4	SNX13	PITRM1	IP6K3	NLGN1	CSTA	LZTR1	MYEF2	CASQ2	UNC5C	STK31	GSDMA	IL1RAP	MYOF	CDH23	SLC7A8	ARL15
01146	Tuberculous fibrosis of lung tubercle bacilli not found by bacteriological or histological examination but tuberculosis confirmed by other methods [inoculation of animals]	TBC1D2B	CAPN2	ADAMTS9-AS2	DKK3	ENAH	GAL	GRM7	ISM1	SATB2	FOXE1	COL4A3	MYH9	IPO11	NTN1	PNPLA6	TDO2	LINC00578	PROX1-AS1	RORB	SPTBN4	VASH2	SLC25A37	BMPR1A	TBC1D21	SYT14	FAM188B	GALNTL5	TFDP2	CNDP2	CDC42	OR51B2	NPLOC4	TBC1D9	CSF1R	MXRA7	FAM82A1	SNRPD3	SYT9	NRXN2	C17orf99	MSRA	PPA2	HS6ST3	PEX14	PYGL	RDH5	ZC3H3	C1QTNF7
01150	Tuberculous bronchiectasis unspecified	NPLOC4	CNDP2	JPH3	RFTN1	WNK2	NUP35	RORB	TTC3	ZMAT4	DENND2A	LINC00290	PALM2	PAX5	PEX14	MNF1	INADL	GNG7	HLA-DPB1	ITGAX	LARS2	CASP8AP2	CYP2C19	ARL15	CYTH1	ADAM28	NF1	TRAF3IP2-AS1	COL23A1	CSNK2A1	ACBD6	DNM3	LSM11	NACC2	HBB	JARID2	AKAP2	ASPA	NPSR1	WNT4	C14orf39	KIAA1239	LOC100507421	EIF3A	LRP4	PRPF18	ZNF318	SGIP1	VASH2
01151	Tuberculous bronchiectasis bacteriological or histological examination not done	HLA-C	RARB	TAF3	CADM2	EYS	AUH	MAP3K5	ADCY8	SPATA13	RIN3	NPAS2	AFF1	P2RX7	COL13A1	EEPD1	GNG4	ADAMTS18	IP6K3	AKAP13	ACTN4	ERBB4	LINC00478	GRIA4	B3GNTL1	COL4A1	ZRANB3	SLC26A9	LYN	FAM55D	AXIN1	INPP5A	KCNK12	PRKCH	SURF4	SHFM1	ATP2C2	ABCC1	PVT1	PSORS1C1	TCERG1	CDYL	MERTK	PLXNA4	ATP10B	ABCB11	GPR126	DTX4	NTNG2
01152	Tuberculous bronchiectasis bacteriological or histological examination unknown (at present)	ETS1	ZKSCAN3	C4orf37	MUC21	NSD1	CNGB3	LARGE	SHC4	POLQ	NIN	OR4A15	JARID2	CD80	FUBP3	LOC100507377	ZNF323	TGFBR3	KIRREL3	ITPK1	HIBADH	ARNTL	TMEM132B	STXBP5	DOCK9	KDM4C	AHCYL2	CPM	CCND1	FARS2	COL23A1	HCP5	HS3ST4	RASGEF1C	CDH15	ANO4	STAMBPL1	NCOA7	IL12RB2	SMYD3	SLC9A4	OSBPL3	PIWIL4	IMMP2L	LOC100616530	10-Mar	ANK2	FBXL7	NLRP9
01153	Tuberculous bronchiectasis tubercle bacilli found (in sputum) by microscopy	TREM1	C1QTNF7	ZNRD1	TM9SF4	CCDC105	TNIP1	COMMD1	C20orf43	APOM	LOC100506023	CAPN2	CMIP	SPSB1	DPY30	MYH14	BBS5	LOC100287944	GPR19	RABGAP1L	EBF4	CDKN2B	ENAH	ZNF165	CAST	FKBP6	IL12B	MRAS	GPR158	PTPN9	KRT1	LOC339894	AATK-AS1	SORBS2	PPARGC1A	TMEM39A	PAPSS1	C2orf83	GNG7	FAM98B	C6orf47	HLA-DOB	MRPL4	MUC21	EIF3K	NUPL1	RALY	TBXAS1	KCNB2
01154	Tuberculous bronchiectasis tubercle bacilli not found (in sputum) by microscopy but found by bacterial culture	MLL2	ADAMTS9	PPIL2	LOC400682	PRRC2A	POU2F1	POLR3C	ZDHHC19	ACOT9	EFCAB11	CFHR3	STK36	AIF1	HSPB8	ESRRG	SOX6	LZTS2	IGLL1	ZC3H3	IGSF21	THBD	GRAMD1B	DSCAM	SLC5A11	COLEC12	CCND3	TTC28-AS1	MARK3	LINC00290	LOC100507421	B4GALNT3	BMPER	IDO2	SLC14A1	KCNG2	UGT3A2	PSCA	PANK1	PLCG2	C11orf41	ADAM22	AHCYL2	PPARGC1A	GNG7	DUXA	SLC22A3	DIO1	AGPAT1
01155	Tuberculous bronchiectasis tubercle bacilli not found by bacteriological examination but tuberculosis confirmed histologically	C10orf122	MORC1	SLC13A3	MUSK	LOC441009	SGSM1	PEBP4	GABRB3	ZNRD1-AS1	SLC35F4	MMP17	LACTB2	CHRNA5	KBTBD12	SPATA13	PKNOX2	ELF1	MTG1	UFSP1	PTGER3	FBLIM1	PCNP	IL23R	SERINC5	SAMD4A	ANKMY2	SAMM50	GNG2	ZAN	FLJ45139	GABBR2	PPT2	MIA2	OCA2	STK40	IL2RA	LOXL1	MERTK	ULK4	LOC100507709	STK32C	VSIG2	PLS1	SLC15A4	HTR4	FGF13	IL17REL	CHST15
01156	Tuberculous bronchiectasis tubercle bacilli not found by bacteriological or histological examination but tuberculosis confirmed by other methods [inoculation of animals]	UBXN10	BMPR1A	DCC	DNAJC6	STK38L	INSIG2	SCAPER	FGF12	MAPK4	TMPO	IPCEF1	CD163	ROR2	SEPW1	TFDP2	FAM19A5	ROBO1	GALNTL5	ADAMTS16	UBE2Q2	COL9A3	POLR3C	DTHD1	WNK2	TMEM233	MIA2	LOC100132891	ZNF516	WRN	CIITA	TAF3	MME	RAB14	LOC100287329	DZANK1	ABCC9	FLJ41278	KHDRBS2	DAB2	NCAM1	ATCAY	TNR	BANK1	MKX	SLC29A3	RFX3	LARP6	STK32C
01160	Tuberculous pneumonia [any form] unspecified	ZDHHC6	NPLOC4	DCAKD	GTF2H4	CSNK2A1	JPH3	GMDS	OR51I1	IPCEF1	FAT1	HBG1	FAM5B	AMPH	RDH5	ADAMTS9-AS2	NUP35	RPS6KA5	BAIAP2	WDR37	UBE2Q2	PEX14	EFCAB11	IPO8	TESK2	PRICKLE2	GNG7	CNDP2	SOAT1	UQCC	SGPL1	FDFT1	NAP1L4	SPAG16	MORC1	CDKN2B	DENND2A	ZMAT4	HBB	STK32B	PLCXD3	FOS	GSTM1	VASH2	CAMK4	ITPA	TLR1	GATAD2A	MAGI1
01161	Tuberculous pneumonia [any form] bacteriological or histological examination not done	MITF	CERS6	SKIL	HDAC7	ASCC2	VRK1	NKAIN2	FAM53B	ABTB2	PCSK5	GYPC	ITPKB	SCNN1B	HTR4	KRT33A	UROC1	PDE7A	LY86-AS1	HK2	CD163L1	HCG22	CALCR	MMAB	POU5F1	TESK2	UBLCP1	CYP7B1	LOC100289178	SMAP2	CACNA1C	MAST3	SCG3	ELMO1	TIMM23	GYLTL1B	KLHL7	PEX5L	TYR	PTPRS	ACSS1	LOC728065	NFIC	APTX	SLC26A9	PPHLN1	RNF150	LOC100506422	SOX5
01162	Tuberculous pneumonia [any form] bacteriological or histological examination unknown (at present)	SND1	ZNF366	PPAP2B	LOC643339	MRAS	GNA14	ZNF468	GAL	KLHL7	SMOC1	CUX1	MTL5	PRUNE	UGT3A2	SLC5A11	WBSCR17	ANKRD44	UBE2V1	CYTH1	STK24	LOC100499467	CAMK4	ALOX15	POLR3C	ALDH1L1-AS2	KIF26B	GDF5	ADAM22	LOC100506689	SMYD2	SAR1A	GNAO1	LOC729420	GSTA4	DNAJC16	KCTD16	ZFYVE28	C10orf32	ASTN1	CCDC62	NACC2	DFNA5	KLF12	FDFT1	CD44	BIN2	BBOX1	PAAF1
01163	Tuberculous pneumonia [any form] tubercle bacilli found (in sputum) by microscopy	ADAMTS9-AS2	OR51I1	CSNK2A1	COL11A2	VEZT	UBQLNL	ITPA	OR51B6	SYT9	SND1	NACC2	HBG1	HBB	ZNF318	GOLGB1	LOC100653006	PRR5	IP6K3	PEX14	DCUN1D5	DEF8	MYH14	FAM49B	MTDH	STIM1	COL4A3	OR52I2	LY6K	OR51E2	PCIF1	RPSAP52	PEBP4	NAP1L4	STK32C	OR51B2	COG3	RELN	PVT1	TTC3	IPO8	OR51F1	REPS2	CD163	ARNT2	ADCY8	KCNG2	CCDC129	TBCK
01164	Tuberculous pneumonia [any form] tubercle bacilli not found (in sputum) by microscopy but found by bacterial culture	PSCA	ADAMTS9-AS2	CNDP2	NPLOC4	RIPK4	CDKN2B	MSRA	LOC643770	TFDP2	FECH	HBG1	ADAM22	CMIP	STK32C	PEX14	FKBP6	NUP35	UNC5C	RNF5	SCCPDH	CSNK2A1	RORB	ACAD11	SND1	ZNF516	SGSM1	FAM125B	RASL10B	C14orf39	WRB	NUDT17	MMP17	ACBD6	NACC2	CPNE4	ZC3H3	PLS3	ELMO1	IKBKAP	COL2A1	OR51I1	LOC440040	SCN3A	LOC100653006	LOC100506867	TBCEL	ATP13A4	RDH5
01165	Tuberculous pneumonia [any form] tubercle bacilli not found by bacteriological examination but tuberculosis confirmed histologically	WDFY3	APCDD1	ERCC4	MTMR3	PION	SLC25A37	VPS13B	MYOF	CFDP1	MTDH	LOC100289178	HSPA1L	NKX2-3	EIF3F	GNAO1	FAM125B	GRK5	PAAF1	LZTS2	ANKRD12	C5orf56	NRG3	FBXW11	PLS3	FEN1	ASPA	OR8A1	TMEM213	ZNF207	PYGL	LRRC2	ACSM1	PALM2	BIN2	CHRNA1	ITPK1	MS4A6A	GYLTL1B	SMYD2	LRPAP1	CRX	CCM2	LOC100147773	MEF2BNB	GPR110	NCOR2	MYT1	LUZP1
01166	Tuberculous pneumonia [any form] tubercle bacilli not found by bacteriological or histological examination but tuberculosis confirmed by other methods [inoculation of animals]	CSNK2A1	OR51E2	MCC	OR51B5	ITPA	SASH1	OR51B2	FMN2	GPR65	HBG1	OR51I1	BABAM1	CHP	CDC37	PLK3	STK40	NPLOC4	OR52I2	JPH3	NPRL3	RRM1	GRID1	CPNE9	LEPREL1	UBQLNL	HBZ	XKR9	OR51F1	TMEM183A	SLC26A3	TMEM87A	LOC727677	SCTR	TAF15	MAP2K5	PCIF1	ARID1B	TNNT2	UBE2Q2	SAMD9L	SLC17A5	INO80	THBD	RGS6	DLGAP1	CDK8	PTPRR	KLHL22
01170	Tuberculous pneumothorax unspecified	MARK3	GRK6	RAB5A	CECR1	ELMO1	ABCA7	NELL2	ENPEP	THSD7A	DCST1	LOC100507470	SDK1	B4GALNT3	PLCXD3	IVD	AIF1	COL4A2	KCNK17	TSHR	ZNF815	NSD1	LOC154860	POLR3C	TXNRD2	EFCAB11	KIAA1109	FAM135B	OPTN	DNASE2B	FLJ46010	ALG6	GLT8D1	PRKCB	FAS	GRID2	CUBN	THADA	BACE2	LOC100653026	COL17A1	SPAG16	C8orf34	OSBPL1A	WDR12	ANK2	IP6K3	MC1R	LRP5
01173	Tuberculous pneumothorax tubercle bacilli found (in sputum) by microscopy	TMC2	C1orf63	CRP	GDEP	MLL2	MRPL37	MEGF11	ROBO2	NIN	ROR1	LRP5	ZNF323	CDH23	CCT2	PRICKLE2	SYT14	WNT3	MTG1	PIGQ	TRAPPC9	FHIT	DOCK2	IPMK	FAM125B	C14orf56	FAM82A1	RGNEF	FOXN3	CLDN10	PXMP4	MGAT4C	FNBP1L	ERGIC1	ANKRD11	ACO1	SBF2	FAM19A5	LOC283547	FAT3	COL6A4P1	C9orf171	OSBPL8	PLCL2	NVL	AKAP7	ATXN1	APTX	HAO1
01174	Tuberculous pneumothorax tubercle bacilli not found (in sputum) by microscopy but found by bacterial culture	CCDC162P	LIN28A	ERGIC1	ABCA7	ROR2	ZNF831	UGGT2	MST1	COL25A1	FREM2	CPSF3L	HDAC4	EFHC2	UBE2J1	GUCY1B2	ABO	HAO1	SMARCA2	RASGRF2	NAV2	PAX5	PTPRR	MBTPS2	LOC100506403	LDB2	TMEM2	GALNTL4	TMEM110-MUSTN1	MCTP2	GPR133	RSU1	TNFSF11	WDR96	CDC37	NOX4	PRNP	ALDH1L1	COL23A1	BAZ1B	DNAJC6	SYT17	ICAM3	MMP2	SEC16B	CCDC62	PHACTR1	TECRL	SH3TC1
01176	Tuberculous pneumothorax tubercle bacilli not found by bacteriological or histological examination but tuberculosis confirmed by other methods [inoculation of animals]	LOC100147773	SRCIN1	RBFOX1	XKR6	LOC283547	UBXN4	OPCML	IGF2BP1	ALOX15	NCKAP5	LRRC20	CAMK2D	LZTS2	ASTN2	ANKRD22	CLDN2	PLK1S1	MUC22	LOC100506023	IBSP	G6PD	LOC100128714	INPP5B	USP43	SH3BP5	CDK6	TUSC3	KCND2	ZNF815	CADPS2	GRIA4	DPCR1	RDBP	MAGI2	UMOD	CREB3L2	OLFM3	METTL11A	PRKCE	SIRT4	GNG7	DENND1A	ATF6B	WWC1	PDE10A	BBS9	LOC100129636	ANKRD26
01180	Other specified pulmonary tuberculosis unspecified	ADAMTS9-AS2	FLJ45139	C14orf39	RORB	PEX14	REPS2	ACBD6	NACC2	CNDP2	FKBP6	COL11A2	TTC3	OR51I1	ZNF229	ITPA	UBE2Q2	SLC35F4	CDK8	ZMAT4	NAA60	UBXN11	NPLOC4	ZNF318	OR51B5	PTGES	WBSCR17	RBL2	PSCA	CCDC148	LSM4	VSTM2A	C10orf122	XKR9	RELN	SLC38A7	NUP35	ACAD11	DCUN1D5	S1PR2	LOC729420	ZNF81	FLJ41278	DUSP14	LINC00466	GPC6	SCTR	NXPH1	RGS6
01181	Other specified pulmonary tuberculosis bacteriological or histological examination not done	ARNTL2	PKIA	RAB14	PNKD	ZNF516	PPP6R3	GLIS3	CALCR	GALNTL4	CES1	IRF5	OSBPL10	C12orf4	SCTR	FAM3C	BANK1	ZFP91	POP4	NCOA1	LBX1	RAI14	ADRA1B	AIG1	CADM2	LOC100133286	WLS	THADA	WDR12	LOC285965	OPRM1	LTBP1	KAT2B	CYP2B7P1	MRVI1	CAMKMT	RASL10B	CDH12	FAM26D	MIA3	UGGT2	NDST1	COL23A1	SRPK1	ANO3	GNG7	RFC2	TIMP2	UBE2J1
01182	Other specified pulmonary tuberculosis bacteriological or histological examination unknown (at present)	PEBP4	CCDC91	FAM210A	COL19A1	MYPN	KRT73	CUBN	PCDH7	NFIC	C1QTNF7	SV2C	ARNTL2	MITF	GNA14	IL12B	PAPSS1	JAG1	CCDC83	CDH9	STK32C	RSPH4A	PTPRT	SCAND3	CD53	PIK3CB	TNIK	SPTBN1	ITGAX	MAPT	MYLK	RAB3GAP1	MSH5	GMDS	C14orf56	RPTOR	C10orf122	ALG14	THBD	COL2A1	IL28B	TMPRSS15	LOC100133286	RYR3	TMEM51	MSRA	PTBP3	FBXL22	LINC00578
01183	Other specified pulmonary tuberculosis tubercle bacilli found (in sputum) by microscopy	CAMK4	ADAMTS9-AS2	ITPA	HBG1	OR51I1	PTGES	HBB	OR51B5	SYT9	C1QTNF7	REPS2	S1PR2	NACC2	TLL1	NDST1	SND1	NXPH1	STIM1	NAP1L4	FLJ45139	KIAA1958	UBQLNL	ADAM22	OR51B2	IL7R	LOC100653006	RBL2	NF1	NTRK2	PRR5	TYMP	RRM1	CSNK2A1	LOC100294145	ACBD6	BCL11A	C7orf41	UBXN11	FMN2	TRPM3	ZFHX3	CD55	HIVEP3	NKAIN2	GLT1D1	LOC729420	FKBP6	ZNF229
01184	Other specified pulmonary tuberculosis tubercle bacilli not found (in sputum) by microscopy but found by bacterial culture	ADAMTS9-AS2	C7orf41	GRM1	PKNOX2	COL11A2	CST2	LOC646762	ZNF311	ABCA1	WDR12	RASL10B	ICAM3	CASP8	SND1	COL25A1	PEBP4	JPH3	ZNF516	TNR	FMN2	CNTN1	VOPP1	PRPF18	STK32C	4-Mar	LEMD2	CNDP2	ABI3BP	PLA2G4C	SGSM1	SLC35F4	MITF	FAM5B	C6orf130	AIG1	GRIP1	COL14A1	PRMT7	COMMD1	PDE1C	HBB	PRR5	1-Mar	NDUFA13	CASZ1	C1QTNF7	IL7R	BABAM1
01185	Other specified pulmonary tuberculosis tubercle bacilli not found by bacteriological examination but tuberculosis confirmed histologically	MYH9	RSPH4A	COG5	DCT	PLK3	ARHGAP11B	GMDS	NFATC2	DNAH11	TSPEAR	RARRES1	UROC1	PELI2	LRP1	LY6G6C	SGSM1	GALNT5	AOX1	AKAP9	OLFML2B	GALNTL4	NPLOC4	NHS	PPP4R1L	NUP35	GUCY1A3	GPR156	C14orf39	RUNX1T1	MIA2	DPYSL2	MYH6	CNDP2	TIAM1	PRR5	ENAH	STK40	FLJ26850	LHFPL5	TSPYL5	AIFM2	VANGL1	GATAD2B	LOC100132891	ANKRD17	LOC339975	SLC26A3	PDGFD
01186	Other specified pulmonary tuberculosis tubercle bacilli not found by bacteriological or histological examination but tuberculosis confirmed by other methods [inoculation of animals]	GNAO1	ARHGAP24	WDR12	OR51F1	NPLOC4	ILDR1	UBQLNL	OR51B2	ZMAT4	FAM5B	MSRA	MCTP2	NTRK3	LOC100653006	COL19A1	HPR	LOC100652734	CHD6	TFR2	BCL11A	WNT4	COL4A3	ADAMTS9-AS2	DCLK1	IPCEF1	SLIT2	HBG1	MMS22L	MRVI1	C6orf130	NXPH1	ADAM28	HBB	ISM1	FAM126A	JAZF1	PEX14	SLC14A2	DFNA5	GRM7	ADAMTS16	LYN	RSPH4A	HFE	SLC24A2	TFDP2	DPP10	FAM188B
01190	Pulmonary tuberculosis unspecified unspecified	REPS2	GEMIN7	CCDC148	ACBD6	AKNAD1	ACAD11	DCUN1D5	LINC00466	MRRF	SGIP1	ERBB3	DUSP14	VAX2	C17orf78	RELN	RBL2	NAA60	VSTM2A	LOC100508120	SNX9	UBXN11	BCL2L11	ARAP2	ZNF229	ZNF318	BEND7	ERP44	CD226	LHFP	RANBP3L	COL12A1	GFOD1	EIF3A	NACC2	ZFHX3	ANO2	KIAA0564	LOC729420	DYNC2H1	UBA6	FAM45A	ITGB8	ADAMTS9-AS2	MAGI1	IGSF21	WDR12	PRDM16	LOC440040
01191	Pulmonary tuberculosis unspecified bacteriological or histological examination not done	ADAMTS9-AS2	LOC100294145	PEPD	CD163	RASL10B	FDFT1	COL11A2	WDR12	CNDP2	ABI3BP	TBC1D9	TGFBR2	PLCXD3	LRRC2	CSNK2A1	LOC100287063	LOC100507421	SKIL	TBC1D21	FAM188B	LSM4	KCNG2	ZNF815	SPAG16	RAB40C	PSCA	ARL15	CSGALNACT1	FECH	SOAT1	GRM8	CSTA	RORB	NPLOC4	LRBA	COL4A3	C8orf34	OR51I1	ROBO2	CDCA7L	4-Mar	CHD6	CNTN1	ITPA	NUDCD1	JPH3	ALPK1	VEZT
01192	Pulmonary tuberculosis unspecified bacteriological or histological examination unknown (at present)	ADAMTS9-AS2	OR51I1	ITPA	LOC100653006	DCUN1D5	ACBD6	LINC00466	PSCA	NACC2	CSNK2A1	ZNF229	STIM1	REPS2	UBQLNL	HBB	LOC100508120	FLJ45139	BCL11A	OR51E2	NAA60	OR52I2	HBG1	FKBP6	ACAD11	NPRL3	UBXN11	VSTM2A	SYT9	RRM1	RBL2	STK24	MRRF	COL11A2	BEND7	ZFHX3	SGIP1	SNX9	FECH	ITGB8	OR51B6	LOC729420	CD226	NKAIN2	OR51B2	ERP44	OR51B5	VAX2	ANO2
01193	Pulmonary tuberculosis unspecified tubercle bacilli found (in sputum) by microscopy	ACBD6	REPS2	AKNAD1	CCDC148	LINC00466	EIF3A	RELN	NACC2	LOC100508120	SGIP1	VAX2	VSTM2A	C17orf78	ZNF229	GEMIN7	DUSP14	RBL2	ZNF318	BCL2L11	ACAD11	DCUN1D5	KIAA0564	ANO2	UBXN11	ARAP2	LHFP	MRRF	GFOD1	ITGB8	BEND7	ERP44	NAA60	RANBP3L	SNX9	ERBB3	COL12A1	DYNC2H1	CD226	FAM45A	UBA6	ZFHX3	ADAMTS9-AS2	LOC729420	IGSF21	MAGI1	PHF2	ONECUT3	FKBP6
01194	Pulmonary tuberculosis unspecified tubercle bacilli not found (in sputum) by microscopy but found by bacterial culture	COL12A1	C8orf80	PRIM2	GRK4	ODZ3	DUSP14	PRRC2A	LOC100508120	CFHR3	RBL2	TMPRSS15	UBA6	FGG	DAB1	DCUN1D5	FN1	ZNF318	C1orf174	GFOD1	BEND7	CLYBL	PLCG2	LOC729420	AIG1	LOC646762	CCDC148	MORC1	NCOR2	GEMIN7	ACAD11	AKNAD1	PHEX	REPS2	ERP44	SGIP1	ACBD6	MRRF	LINC00466	LOC100506660	SPAG16	SLC26A9	RANBP3L	ESRRG	SCHIP1	DYNC2H1	CCDC38	FAM45A	UBXN11
01195	Pulmonary tuberculosis unspecified tubercle bacilli not found by bacteriological examination but tuberculosis confirmed histologically	ADAMTS9-AS2	MMP17	SLC35F4	NID1	FAM125B	BID	FLJ45139	SKAP1	NUP35	OR51I1	MSRA	FRA10AC1	SLC38A7	TBX2	EXOC4	DNER	CRTC1	NAP1L4	RORB	PSCA	WNT4	NXPH1	FLJ41278	TM9SF4	PRR5	USP3	CENPP	IL21R	LYN	AKAP9	PRICKLE1	RRM1	OTOGL	ANKRD17	UBE2Q2	CASP8	CPNE9	OSBPL5	GPR65	RFTN1	AIFM2	SH3GL2	WBSCR17	LOC728065	SCTR	TMEM183A	LRP5	TIPARP
01196	Pulmonary tuberculosis unspecified tubercle bacilli not found by bacteriological or histological examination but tuberculosis confirmed by other methods [inoculation of animals]	ADAMTS9-AS2	MSRA	PSCA	CNDP2	SLC35F4	OR51I1	PEBP4	RASL10B	SND1	NPLOC4	MYLK4	STK32C	RORB	LOC100653006	EPSTI1	ZNF516	C7orf41	TTC3	NRXN2	STIM1	C14orf39	TLL1	WDR67	CSNK2A1	FKBP6	PEX14	DENND4A	COL11A2	VASH2	HBB	PKNOX2	MYLK	ITPA	C10orf122	SLC25A37	LYN	SGSM1	OR52I2	TAF15	FLJ41278	CCDC83	ADRA1D	MTL5	OR51B2	ZMAT4	USP8	PRR5	FLJ45139
01200	Tuberculous pleurisy unspecified	ADAMTS9-AS2	NPLOC4	RORB	NACC2	MSRA	PEX14	SORBS2	CNDP2	ACBD6	PSCA	RASL10B	TTC3	NUP35	C14orf39	GNA14	CAMK4	DEF8	UBXN11	UBE2Q2	DCUN1D5	LOC100294145	PPHLN1	RFTN1	MYH9	RASGRF1	REPS2	COG5	VSTM2A	C17orf78	OR51I1	NAA60	ITPA	ZNF229	FLJ45139	RBL2	EIF3A	DENND2A	GLIS3	SERPINB5	ANO2	SND1	DUSP14	COL11A2	OR8A1	VASH2	RELN	CCDC148	FAM172A
01201	Tuberculous pleurisy bacteriological or histological examination not done	FBXL22	LOC728755	CREB5	GOLM1	OSTM1	PLA2G3	SEMA7A	BTN2A1	KIAA1274	9-Sep	CDKAL1	GATA3	PDILT	ANXA11	BFSP2	WDR20	ABHD16A	ERC2	CEP112	OFCC1	NRG4	CHRNA5	MITF	HMCN1	SHROOM3	LOC100506532	ROPN1	HBA1	ABCC1	IQGAP2	TBC1D21	SERINC5	AGPHD1	NDUFS4	P2RX7	MAPKAP1	CABS1	GFM1	SMARCA4	CNTN5	SLC47A1	ADPRHL2	NLRC4	AKAP13	MLF1	TMEM132D	ZNF318	RNF150
01202	Tuberculous pleurisy bacteriological or histological examination unknown (at present)	TBC1D2B	STK32C	TFDP2	C6orf47	DCC	PEBP4	USP8	ITIH5	FGF12	SLC35F4	C10orf122	SH3TC1	MYEF2	SLC24A5	HIVEP3	PRR5	FECH	NF1	CACNB2	RNF7	MYH6	FDFT1	LOC729911	ICAM3	GALNTL4	STOX2	STK40	OTUD3	FOXE1	NPLOC4	SLC17A8	PAPSS1	MMS22L	CD163	USP3	LOC100507175	ADAMTS9-AS2	COL2A1	PTPRG	TFF1	ITPKB	PPHLN1	CEP112	ZMYND11	ASXL3	DPP10	PGLYRP3	DIO1
01203	Tuberculous pleurisy tubercle bacilli found (in sputum) by microscopy	MLL2	PSMA4	NUP35	PEX14	SLC2A13	DNTTIP1	NPLOC4	CD163L1	AUH	TTC3	RASGRF1	SPEF2	DENND2A	RORB	LOC646762	WBSCR17	MRPL37	ICAM1	PBX1	FAM126A	VASH2	RFTN1	SHQ1	MAGI1	LOC100506689	CCDC147	ODZ3	WNT3	ELL	PTPN2	ADCY8	CNDP2	MYH9	MYLK4	NAALADL2	JAZF1	LYN	IP6K3	C1orf174	CPVL	PKIA	RIT1	C2	WWOX	DBNDD1	CTNND2	STK40	RPE65
01204	Tuberculous pleurisy tubercle bacilli not found (in sputum) by microscopy but found by bacterial culture	PEX14	ADAMTS9-AS2	CNDP2	NPLOC4	ROR1	ARVCF	DLGAP1	C9orf171	NUP35	RORB	NALCN	ZMAT4	ANK2	DENND2A	FOXN3	DOCK2	SULF2	TRAPPC9	RFTN1	MYH9	C8orf34	RGNEF	LOC283867	CPM	TGFBR3	C7	ACO1	SDK1	GNA15	RANBP17	ADAM19	NLRP9	FARS2	VASH2	IFRD1	DLG2	JPH3	ATXN1	ARNTL	MMP17	LOC100616530	PLCL2	RHBDL1	STAMBPL1	UPB1	CDH2	NVL	GAP43
01205	Tuberculous pleurisy tubercle bacilli not found by bacteriological examination but tuberculosis confirmed histologically	PEX14	SCAI	C14orf39	NUP35	GNG7	MYH9	FAM133A	TTC28-AS1	NPLOC4	TTC3	RFTN1	RORB	RDH5	RASGRP3	RUNDC3B	ERGIC1	LHFPL2	PTPRC	CAMK4	ANK2	DLGAP1	PPHLN1	C10orf2	SV2C	LOC645177	ROR1	TMEM110-MUSTN1	PRR5	PXMP4	PTPN14	ZNF282	SULF2	TFDP2	LOC283867	C7	LINC00309	SKIV2L	FARS2	DLG2	TRAPPC9	SIPA1L3	ZMAT4	LOC387895	FOXN3	RGNEF	ITIH5	LOC100653006	NLRP9
01206	Tuberculous pleurisy tubercle bacilli not found by bacteriological or histological examination but tuberculosis confirmed by other methods [inoculation of animals]	NPLOC4	TTC3	VANGL1	EPHX1	DZANK1	RFTN1	IL12RB2	NUP35	CDK8	ZNF555	PIWIL4	MAPT	MORC1	ZNF395	VASH2	RORB	FOS	MOGAT1	TAF5L	STAT4	HDAC4	LHFPL3	WASL	SH3TC1	FAM110B	BABAM1	XKR9	PEX14	MGAT5B	KSR2	CHP	NCOR2	KLF12	ISG20	CCDC63	SPTBN5	GRK6	TMEM79	RASGRF1	USP53	RGS14	CMIP	SORCS3	RGS6	NUDT17	RAMP1	SLC19A3	LRP4
01210	Tuberculosis of intrathoracic lymph nodes unspecified	RASL10B	NFKB1	TNR	SLC6A5	MSH5	CPSF3L	PEX14	CFDP1	TGFBR2	LOC728065	MAML2	SENP6	CST2	GRID1	PEPD	UTS2D	PDE6C	COG5	MICAL2	TNFRSF19	PRMT8	MFHAS1	KDM3A	LOC100505562	GNAI1	OSMR	ACBD6	JAZF1	LOC100147773	OPTN	ATP8B5P	UMOD	GOLM1	GSTA4	NHS	GRAMD1B	CASQ2	ERCC4	NCAM2	LHFPL2	PDE6D	RDBP	LOC440040	ZNF815	FECH	BEND7	RDH5	C6orf58
01213	Tuberculosis of intrathoracic lymph nodes tubercle bacilli found (in sputum) by microscopy	HLA-DPA1	PAX9	HKDC1	LOC283688	CYP1B1	LOC339894	DDRGK1	ZNF697	CACNA1I	C20orf194	MTHFS	WASL	LRRC18	C15orf33	PTPRG	CEP152	KPNA5	ANK1	SATB2	APOM	EIF2S1	LOC100653026	CCR2	SEMA3C	MEGF9	FAM55A	PSORS1C3	SAMD14	PEX14	MIA2	AP1S3	PDE1A	NKX2-3	ITGAM	LRRC20	MSH2	MPRIP	UHRF1BP1	RASGRF2	LUZP1	EBF4	HIC2	RAMP1	MAPK4	TMC2	DDX39B	SFMBT1	SLIT2
01214	Tuberculosis of intrathoracic lymph nodes tubercle bacilli not found (in sputum) by microscopy but found by bacterial culture	TOX2	NFKBIL1	KCNK17	SLC2A9	TJAP1	STAT4	FSTL4	RSPH1	DCLK1	CTNNA3	IL33	MATN2	COL11A2	NRXN3	FGG	MRPL48	CDK8	RGS6	CNTN6	PCCA	SPTBN5	MOGAT1	RYR2	CACNB4	SLC22A3	TBCA	HLA-DPA1	XKR9	CETP	TNR	IREB2	SLC6A13	SFMBT1	CAV2	SLC38A7	CLSTN2	JAKMIP3	SORCS3	GOLGA1	MSRB3	CSF1R	SUV39H2	TLL1	GREB1	FXYD3	DGKB	HTT-AS1	RTEL1
01215	Tuberculosis of intrathoracic lymph nodes tubercle bacilli not found by bacteriological examination but tuberculosis confirmed histologically	FKTN	PHF2P1	HDAC9	C6orf15	HMCN1	CARD9	CSGALNACT1	TPO	LSM4	CD6	CST2	RBFOX2	FAM82A1	LOC100506999	DCBLD1	LOC647946	FA2H	EXT1	MOB4	SLC44A4	NCAM1	UBE4B	SLC24A5	CENPQ	ATE1	CLEC16A	IPCEF1	DAAM1	CNDP1	BBOX1	GRID2	LOC643770	TAF5L	HAUS1	MORC1	PCDH15	ALPL	GADL1	C14orf39	MAML2	SLC17A8	NFASC	RGMA	SPON1	TRIM15	C12orf42	CSNK2A1	PRKCE
01216	Tuberculosis of intrathoracic lymph nodes tubercle bacilli not found by bacteriological or histological examination but tuberculosis confirmed by other methods [inoculation of animals]	KCNK12	CATSPER4	ROR2	ITIH1	RSPH4A	CD160	GMDS	ASTN2	GRB10	CADM2	B3GNTL1	UBE4B	TNKS	CLDN14	MTAP	PIK3CB	BLK	GOLGA1	CMTM8	CCDC146	PRKAA1	MARK4	RSPO2	LRP4	MIR3135B	PVT1	CYP2C19	GRIA4	KIAA1109	COL23A1	CDCP1	DARS	KIAA1239	BTBD10	HK2	PTK7	MSH5	SGCG	PARK2	OLFML2B	SNX24	RRBP1	FLJ42280	SLC2A11	ENPP3	LINC00540	NR5A2	HDAC5
01230	Tuberculous laryngitis unspecified	IL18R1	FAM172A	CPVL	CNDP2	USP3	DENND2A	OPRM1	MYH9	FAM126A	SRGAP1	PEX14	TFB1M	UMODL1	FKTN	LPXN	CNTNAP5	VASH2	RORB	NIPA1	PPA2	MGAT5	GOLGB1	NFIC	OPCML	WWC1	RTDR1	CHN1	FAT3	BTNL2	CTNND2	XYLT1	TP63	MMP17	ASPH	INPP5B	NDST1	MOB4	FAM210A	CBX7	TM9SF4	TFR2	ITGA4	CRMP1	HMCN1	HFE	OLFM3	C2	IPCEF1
01233	Tuberculous laryngitis tubercle bacilli found (in sputum) by microscopy	ABTB2	LOC100133612	ULK4	RNF7	MAST3	MICB	CSTA	PCIF1	TNXB	MITF	ERO1L	GK	SSFA2	C14orf132	OPRM1	DRD2	SMG6	PTPN9	ODZ1	SERPINE2	CXorf30	RIT1	C16orf55	TEX12	HBG1	IFT80	FAT1	PTPRS	TFDP2	LPHN3	RFX3	FGF7	PLK1S1	UBQLNL	KIF13B	MCTP2	GRB2	LOC284757	RBP1	ADAM23	CASZ1	HPR	AAAS	RAD51B	ICAM3	NMT1	TMOD1	AGTR1
01236	Tuberculous laryngitis tubercle bacilli not found by bacteriological or histological examination but tuberculosis confirmed by other methods [inoculation of animals]	IFIT1B	FAM190A	HLTF	NACA2	BCL2	GPR149	MEF2C	SMAD7	SLC6A5	LOC283547	NUDCD1	GOLGA1	DYSF	LOC400682	SRD5A2	PLS1	COL8A2	LZTS2	IL21R	CES5A	SUMF2	KIAA1671	LOC100506901	RBP1	LOC100507053	LOC401164	PNKD	TBC1D2B	GNAI1	ICAM1	DNAJC6	FGD6	DSE	C6orf162	NCOR2	COL25A1	RANBP1	MTMR3	TMPRSS15	UBLCP1	KITLG	DSTYK	MYO5B	BAIAP2	TNIK	BAZ1B	ITGA9	SLC7A9
01280	Other specified respiratory tuberculosis unspecified	NTRK2	MTDH	ATP6V1B1	ELAVL4	EXOC1	THBD	ERCC4	ADRA1D	MLL2	UTS2D	GLT8D1	LINC00290	CECR1	CFTR	OR9Q1	C10orf55	C10orf11	LOXL1	LOC100505836	PRDM15	GOLGA8H	CDH8	LOC729911	PARVA	PYGL	HTT	BMP6	FLJ41278	PROM1	C2CD2	IFRD1	WASL	CCDC91	PAPPA	CPNE7	PCM1	APPBP2	OSBP2	SMARCA4	APOBEC3H	PARD3B	MAGOH	ANKRD11	GRID2	NF1	IBSP	CDH15	SRRM4
01283	Other specified respiratory tuberculosis tubercle bacilli found (in sputum) by microscopy	MGAT5B	ANGPT1	CEP152	AQR	BCO2	TACC2	CAMKMT	FGGY	TM7SF3	WIPF1	JAKMIP1	RYR3	FAM125B	ZNF423	CEACAM20	DYNC1I1	RPSAP52	MTMR3	PTGIR	ZRANB3	COL28A1	LOC100507709	ASTN2	TMEM110-MUSTN1	IL2RA	RAI14	RNLS	CDH6	PCDH15	CAPZB	LOC100507421	TBC1D1	WDFY3	APOPT1	GSTM1	P2RY12	SQRDL	GNA12	CMTM8	CAMSAP2	BLM	TCF3	SHANK2	TNFAIP3	HLA-DQB1	TPO	THSD7B	HLA-DQA2
01284	Other specified respiratory tuberculosis tubercle bacilli not found (in sputum) by microscopy but found by bacterial culture	VASH2	CNDP2	RFTN1	RORB	NUP35	PLA2G4F	GNA14	ZNF311	ITIH5	SV2C	PEX14	GNAO1	NPLOC4	HCG26	PALM2	LOC643770	SEC13	CAMK4	WDR12	SPSB1	FCER1A	FMN2	C14orf39	PBX2	FAM5B	DENND2A	EIF3F	SYT9	CFB	GPANK1	POU2F3	SNCA	CSMD1	IL33	DNM3	ACTN4	HLA-DRA	MIIP	OR51B6	WNT4	HFE	LOC201617	VSTM4	ADAMTS9-AS2	LARP6	CACNA2D2	OR51B2	PAX5
01300	Tuberculous meningitis unspecified	UBE2Q2	TBCK	KCNG2	BPIFA3	C12orf4	ACBD6	RORB	S1PR2	ADAMTS9-AS2	CHD6	SCNN1B	CDKN2B	FLJ45139	ACAD11	UST	RELN	DUSP14	RARRES1	ITPR1	CCDC148	KCNH1	CPSF3L	CDKAL1	OR51I1	NPLOC4	COL11A2	NACC2	TFR2	NUP35	C17orf78	COL4A3	LOC643339	ERP44	IL17RA	CREB5	ZNF318	GLIS3	HLA-C	LYN	KAZN	EIF3A	ONECUT3	LOC100507421	FOXP1	ZNF229	MYO18B	SIPA1L3	PSCA
01301	Tuberculous meningitis bacteriological or histological examination not done	SPIRE1	OR12D3	DHRS3	NCAM1	EIF2AK1	GEMIN7	CD226	LEPROTL1	VWA7	SNTG1	NRP1	SMOC2	ZFHX3	KCND3	GPR183	FAM45A	SGMS1	RBL2	B3GNTL1	UTS2D	PAX9	PUM1	ARHGAP26	LTA	EIF3A	ADAD1	ZNF165	SLC9A4	BLM	PHF2P1	GOLGA1	RASGRP3	LIPC	ACOXL	UNCX	DUSP14	OCA2	COL22A1	BCL2L11	COL25A1	SIM1	GABBR2	SGIP1	USP3	UBA6	MYB	ERP44	SNX9
01302	Tuberculous meningitis bacteriological or histological examination unknown (at present)	LOC728065	UBE2Q2	RNF7	JPH3	MICB	SP1	LSM11	KLHL22	NFKBIL1	OPRM1	CABS1	MCC	C6orf183	UGT1A10	UROC1	GIGYF1	MYH6	IL28B	SPEF2	LOC100652749	SKIV2L	GABRB1	PRUNE	AKNA	ELMO1	CSMD3	RFX3	PDGFD	SMAP2	HDAC9	UST	SCN3A	PLCB1	LOC100506532	NXPH1	AGPAT1	LGALS13	FECH	AKR1C3	TMTC2	NR3C2	MIR137HG	C14orf132	FLJ45139	RAB5A	USP3	MYH9	LOC100507421
01303	Tuberculous meningitis tubercle bacilli found (in sputum) by microscopy	ST8SIA6	TDO2	POU2F1	SV2B	PTCH2	SLC22A12	MEF2D	DACH1	SOX17	TIAM1	TECPR1	TRMT2A	GALNT5	NTM	NCAPH2	C20orf43	ZDHHC17	MMS22L	RASL10B	HSP90AA6P	RYR2	EMID2	GALNT10	MEGF9	HS3ST4	KIAA0146	PPIH	ANKRD17	CAMK4	NFKB1	ABLIM3	PLEKHM1	CRMP1	SPTA1	CUX1	ESRRG	STK38L	NUP205	SFTA2	SHC4	OAS3	NOL8	DMPK	AKR1CL1	HSP90AA1	GIGYF1	CDYL	OTUD7A
01304	Tuberculous meningitis tubercle bacilli not found (in sputum) by microscopy but found by bacterial culture	ADAMTS9-AS2	COL11A2	PLCL1	TM7SF4	FLJ45139	GALNTL4	CDKN2B	GNG7	MARK3	SULT1B1	OR51I1	RBMS3	NFKBIL1	SLC17A3	TLR1	KCNMA1	TBCK	IPO8	FECH	C8orf34	FAM49B	SKIL	OR51B5	WASL	KCNG2	INO80	RASL10B	JAKMIP3	CPB1	GMDS	TRIM41	ZRANB3	OR51E2	FAM125B	TSPAN9	HLTF	WDR33	MYH14	DACH1	LOC100652734	IP6K3	FDFT1	LSM4	DAGLA	NAALADL2	DNAH3	AGTR1	TESK2
01305	Tuberculous meningitis tubercle bacilli not found by bacteriological examination but tuberculosis confirmed histologically	FOS	NUPL1	MED27	USP40	ARHGAP11B	ZSWIM3	NFATC2	ATP6V0A4	HSD17B8	ZNF83	FAT1	FLJ42280	CATSPER3	LY6G6C	SPRED3	ULK4	ZNF521	C4orf45	SSFA2	FBXO15	DNAH10	ALDH9A1	HAUS1	DRD2	NLGN4X	RAD51B	LPHN3	PSMD3	WDR82	TBC1D9	GSG1	LOC100289488	IL1RAP	KAT2B	USP43	HCG9	LOC647946	UBE4B	VPS13B	SCCPDH	AAAS	CLECL1	OSBPL2	TMEM233	TRPM8	LOC100506304	EML2	LOC645177
01306	Tuberculous meningitis tubercle bacilli not found by bacteriological or histological examination but tuberculosis confirmed by other methods [inoculation of animals]	GPR65	PCCA	SERPINA1	GUCY1A2	CDC37	ROBO2	AIFM2	ZNF652	PPIH	CELSR1	COG5	HLTF	SLC6A3	SUSD5	DERA	CRYL1	COL25A1	METTL2A	GLT8D1	GALNT5	AOX1	ONECUT3	LOC100132891	RNF5	KDM1A	PRDM15	EIF2S1	MMP2	CRTC1	TMEM183A	RANBP1	SV2B	MYH6	MIR205HG	OSBPL5	NCAPH2	DFNA5	GALNT10	LOC339975	EIF3L	LOC440131	SLC26A3	CADM1	PELI2	LNX2	SMAD7	ALDH9A1	MLLT10
01314	Tuberculoma of meninges tubercle bacilli not found (in sputum) by microscopy but found by bacterial culture	COL11A1	FTO	ATP2C2	SERINC5	CYP2C19	SPATA13	AGPHD1	ANXA11	ARHGEF10	CECR1	LOC100289488	CHST11	APCDD1	STOX1	CDC42SE1	KPNA5	NPSR1	CLTCL1	GRXCR1	PCSK5	LAMB1	C10orf11	C6orf47	GALNT13	ITIH1	NDUFS4	XKR6	MYOM2	HBA1	MAST4	NKX2-6	APEH	NDFIP1	XYLT1	LRRTM4	DIRC3	FRMD7	SHISA6	CALCA	HKDC1	ROPN1	FOXP1	KIAA1274	CCDC102A	PPFIBP2	HAPLN1	RHPN2	COG5
01320	Tuberculoma of brain unspecified	C6orf7	RORC	FAM55D	RORB	TFR2	ZNF815	NPLOC4	HCG23	ZFP91	KCNMA1	ALPL	LPXN	SPAG16	SMARCA4	IL1RL1	AGTR1	MLLT3	GNG7	KRT33A	KIAA1239	MAPT	F13A1	CNDP2	ATP6V1C2	KCNAB1	OTUD3	RDH5	MYH9	SRRM4	MICB	FAT3	NUP35	DPY30	FREM2	DOT1L	ZNF521	CCNY	ABCB5	JPH3	LINC00540	CDK12	ABCC5	C12orf4	LPHN2	RFTN1	SRGAP1	BRIP1	NDC80
01322	Tuberculoma of brain bacteriological or histological examination unknown (at present)	NAT8	TTC3	RASGRF1	MSRA	DEPDC5	CNDP2	KCND3	LRPAP1	BAIAP2	SERPINB5	TNRC6B	XRN1	CDC42	PEX14	RNF182	RABGAP1L	LTA	TNR	UBXN10	CCDC91	MLL2	SORCS2	CPEB4	ALDH1A2	FBXL20	TLR1	PRB2	RNF43	SFTA2	PDE4B	SGK1	GNAO1	ST8SIA6	MXRA7	FAM3C	DBNDD1	LOC100505844	ZMAT4	TRPM8	LOC100505872	PARD3B	GRIK4	PRMT7	ABCA13	NPLOC4	CDH12	SYT17	USP3
01323	Tuberculoma of brain tubercle bacilli found (in sputum) by microscopy	UBXN4	GNG4	PLEKHD1	IL33	THOC1	CALCA	C12orf42	LOC100287063	FMNL2	KCNQ5	FAM124B	LY6G6F	LOC100505498	SCLT1	LUZP1	EML6	GALNT13	MEOX2	PAX5	COG3	CCDC83	ITGAM	IFT80	C16orf55	ROR2	PTPRS	LOC100507353	CREBL2	ILF2	OLFML2B	DPEP1	TESK2	SPOCK3	ABCB11	TBCEL	MCM3AP	ATP8B5P	SCNN1B	BDNF-AS1	GJB2	IL13	TCF25	PTK7	CLEC12B	USH2A	LOC285423	C6orf58	DEF8
01324	Tuberculoma of brain tubercle bacilli not found (in sputum) by microscopy but found by bacterial culture	HCG23	LOC100652734	LIMS1	GNAO1	LOC285954	OR8A1	JMJD4	SNRPC	R3HDM1	FAM55A	CSMD3	FAM126A	MICAL3	SNRPD3	TFB1M	RORA	MRPL4	LOC201617	PPIH	ALDH1A2	NPLOC4	SYK	SERPINE2	TMEM183A	DBNL	TNIP1	TRAM2	FBN2	MN1	VEZT	CPEB4	FBLN2	SORBS2	ZBTB46	APLP2	ABLIM3	OAS3	PPA2	GTF2H4	LZTR1	DCT	NOX4	ACAN	TESK2	LOC643542	CPNE4	BDNF	FMN1
01325	Tuberculoma of brain tubercle bacilli not found by bacteriological examination but tuberculosis confirmed histologically	CNPY3	GNL3	SLAIN2	AQR	FXYD1	NOX4	FMN1	GRK4	ITIH5	RORC	GABRB3	MEAF6	UST	DACH1	CFH	PRKG1	TACC1	SLC9A8	GNAO1	ADAM32	C9orf68	C6orf58	AIFM2	KIAA0748	CCT2	PTPRG	BVES	CHRM2	TSPYL5	COL6A4P1	EMX2OS	ZBTB46	NTM	SULT2B1	AGBL1	CETP	PTGS2	PDE1A	DCT	FUT7	MED13	HDAC7	FAM217A	STMN2	FMN2	PDE3A	PRDM11	SORBS2
01326	Tuberculoma of brain tubercle bacilli not found by bacteriological or histological examination but tuberculosis confirmed by other methods [inoculation of animals]	PRR5	CADM3	LXN	SLC25A37	LHFPL2	DPP10	LIN28A	HNF1A	CRP	SMAD7	SMOC2	SLC6A20	RBP1	FAM55A	LOC646762	GRID1	LSP1	MYH6	KCNH1	FAM19A2	TFDP2	POLR3C	ITPKB	MAGOH	STK10	TNNT2	LHFPL3	RNF7	TNFSF11	ZBTB46	LINGO2	FAM5B	COL4A1	PLXNA2	DNASE2B	RNF165	MNF1	SPEF2	GPR65	DCT	P2RY2	BIN1	SORBS1	STON2	PLK1S1	C12orf75	C15orf33	WIPF2
01330	Tuberculous abscess of brain unspecified	FLJ45983	CLTCL1	RCL1	TFB1M	CELF2	KIAA1797	CDH2	GPM6A	VWA3B	AATK	LOC100616530	CNGB3	MECOM	UGT2B7	SMYD3	LARGE	ANKRD11	STXBP6	DBN1	E2F3	RGS5	CHRM2	AKAP7	TRIM33	HIBADH	NLRP9	FBXL7	DCLK2	SRFBP1	OSM	KCNH8	PIGN	FAM78B	HCFC2	UPB1	SMEK1	MOB3B	CHST3	PRDM7	LYST	CDH10	TNS1	RHBDL1	LOC100652894	USP22	POU2AF1	ANPEP	CDH15
01334	Tuberculous abscess of brain tubercle bacilli not found (in sputum) by microscopy but found by bacterial culture	SMOC2	GLT8D2	CPEB4	WDFY4	CHRNA1	MSH5	DRAM1	ATXN2L	SAMM50	WRN	FAM98B	ULK4	LAMC2	RAB14	RNF43	ALG6	TJP2	DUSP16	PHACTR3	CCDC38	RTP3	TFAP2D	HIP1	SPIRE1	BTRC	FHOD3	TGFB2	PRKAA1	PIGU	FGF12	HLA-DRB1	DNMBP	ADAMTS9	LRRK2	TNR	ATP8B5P	KIF1B	TYRO3	MUC21	ZKSCAN3	GRM7	NSRP1	C2	CMTM8	ANXA6	CFB	SLC22A18	OR51B5
01350	Tuberculous abscess of spinal cord unspecified	COMMD1	MCHR2	SIM1	SV2B	TRMT2A	TSPAN14	COL8A2	APLP2	ANKRD17	PPP4R1L	CDK12	FNDC8	DPYD	SEC16B	KIAA2018	FAM126A	PTPN14	NAT8	CRYL1	SKAP1	KAT2B	PRICKLE2	FLJ45139	LPHN2	ZNF516	LOC152742	LOC401164	ATP6V0A4	MRVI1	CNDP1	ACTN4	ADRA1B	PCDH11X	PSCA	RBFOX2	PTPDC1	EIF3L	ETV6	AOX1	SPIRE1	SLC36A4	LOC100505562	PDZRN4	RANBP1	BEAN1	FAM3C	CHMP4C	SECTM1
01353	Tuberculous abscess of spinal cord tubercle bacilli found (in sputum) by microscopy	CSF1R	TGFB2	NCOR2	RPA3	TMEM132D	SLC6A5	TBC1D2B	KCNQ5	SLC24A2	DENND4A	C3orf77	IL6R	SQRDL	WNT3A	ABCC1	IFIT1B	GABBR2	FAM169B	TECTB	C20orf43	CDC37	ENPEP	RNF150	USP3	LOC284757	TAB2	PPP6R3	CALD1	C10orf2	LOC100506012	MGAT5	ZNF555	GAS7	JAKMIP3	ZRANB3	C6orf162	LOC285419	MRPL48	ANKRD62P1-PARP4P3	C1QTNF7	POLQ	FSTL4	ZNF385B	PLXNA2	ZNF789	SCD5	NUFIP1	ATP10A
01354	Tuberculous abscess of spinal cord tubercle bacilli not found (in sputum) by microscopy but found by bacterial culture	LOC100132891	NF1	ZNF366	GRM7	SLC6A20	RSPH4A	FBLN1	SNX13	TNFSF15	CYP2C19	HSPA1L	CHRNA1	LOC100287063	MOB4	PRKAA1	LPHN3	C7orf42	LY6G5B	CDCP1	GATAD2A	TTC7A	ZNF71	SPEF2	UNC13C	NTN1	SBF1	ASPH	4-Mar	ALMS1P	HIRA	PML	SP7	ADAM10	FECH	SLC30A6	NAT8	ARPC5	ALDH1L1-AS2	SLCO1B1	SDK1	LOC344887	IKZF2	CENPQ	IFT80	CCNY	COL4A1	ZNF664-FAM101A	GNG7
01355	Tuberculous abscess of spinal cord tubercle bacilli not found by bacteriological examination but tuberculosis confirmed histologically	RNF5	DCLK3	ITIH3	ALX4	ACOT9	PBX2	INO80	ITGB8	GNA14	NUDCD1	PAX9	FOXO3	C17orf78	GALNTL4	GPANK1	NEDD4	RDBP	CDKN2B	GEMIN7	ZNF311	UBE2E2	LNX2	RANBP3L	MST4	GRM4	GRM8	CXorf30	LOC285423	LOXL1	CFDP1	NAA60	PRRC2A	VSTM2A	ADRA1D	SLC35F4	RASSF5	IPO11	PLA2G4A	LOC100652840	LOC727677	DYNC2H1	PMEPA1	SMURF2	LOC440131	NACC2	LOC100508736	TBX10	IL18
01356	Tuberculous abscess of spinal cord tubercle bacilli not found by bacteriological or histological examination but tuberculosis confirmed by other methods [inoculation of animals]	LACTB2	LOC284757	ZFAT	LRRK2	MMAB	HLA-DQA1	MYLK4	CALN1	SHFM1	MAN1C1	YRDC	SIAH3	BPIFA1	SORL1	HCG9	HLA-C	CNTN4	LOC100505498	GNN	KCNQ5	SF3B1	CHRM5	BCAP29	ZDHHC6	DENND1B	ATP2C2	GPC5	VWF	CNTNAP2	SCNN1B	NIPBL	ASCC2	PRKCH	CLPTM1L	ZDHHC17	SEC14L5	MLF1	RNF43	RNF150	THSD4	RERE	IGF2BP1	PPFIBP2	TAP2	HYDIN	DKK2	IGF2R	TNNT3
01360	Tuberculous encephalitis or myelitis unspecified	ZNF396	HLTF	LOC100616530	CEP152	OLFML2B	KIAA1797	CDH2	SLC14A2	NPLOC4	CALD1	CNDP2	CPM	OR51B5	SHROOM3	SLC38A7	CELF2	ALPK1	ARNTL	LARGE	FLJ45983	SRRM4	DOCK9	SHC4	BID	TIAM1	THBD	CNGB3	LOC100507421	SDK1	RCL1	DLG2	RORB	OTUD7A	ATG5	GRID2	NUPL1	LOC645177	DENND2A	FTSJD2	MICAL2	LOC100652840	STAMBPL1	FAM126A	HS3ST4	TYMP	INO80	TBC1D2B	GRM4
01362	Tuberculous encephalitis or myelitis bacteriological or histological examination unknown (at present)	MAML2	C8orf80	ESRRG	PDE6C	CENPP	HNF1B	LOC643406	CAMKK1	RARS	CLINT1	SLCO1B1	RIT1	MRPL43	SEC16B	PRKCH	SEMA3C	NSF	MSI2	OSBPL5	PPP6R3	LOC100147773	ZNF638	GPR156	SEC13	SULT4A1	ZC3H7A	CCDC63	C3orf77	ANKLE1	TRIM46	SCFD2	RAB6B	DTHD1	CHRNG	MCPH1	IVD	ARHGEF3	IL36B	KCNK5	ATP10A	HTT-AS1	PTPRK	FCGR2A	ITSN1	ABCC6	GPR125	LOC100130097	CRYL1
01364	Tuberculous encephalitis or myelitis tubercle bacilli not found (in sputum) by microscopy but found by bacterial culture	SLC5A11	GNL3	COL11A2	ADAM22	LOC100147773	EIF3K	SPIRE1	SPINK8	DNAJC6	LOC100506689	BID	FKBP6	HSD11B1	DACH1	IRS1	KIRREL	MARK3	KIAA1239	LIMCH1	SLC38A7	NFKB1	PAPSS1	STK32C	MMP25	LHFPL3	CES5A	PARD3	MAPT	LOC150577	RASGRP3	NDC80	EFCAB6	PRNP	ABCA12	TBC1D2B	SHANK2	PRMT7	THBD	INO80	RDBP	WIPF3	RPSAP52	BCAS3	FA2H	MRPL48	MTMR3	PSORS1C2	COL6A4P1
01365	Tuberculous encephalitis or myelitis tubercle bacilli not found by bacteriological examination but tuberculosis confirmed histologically	UBE4B	CHST15	CKM	ZNF521	ACAN	SMAD1	MYEF2	COL6A4P1	CPEB4	GPR176	AGTR1	CXorf61	FBXO15	RAVER1	IL1RAP	MFHAS1	SLC17A8	CAMK2D	COL2A1	VSIG2	ATP10B	SLC7A8	FAM172A	CTNND2	CHN2	MTG1	TECTB	TXNDC3	CASQ2	EML2	FAM98B	CMTM8	USP53	MEGF9	SH3BP5	RNF150	PRMT1	GRK6	TCERG1	SYNE1	SAMD14	TBX21	WWOX	NELL2	LOC100506430	PRKAA1	ACOT9	KRT33A
01380	Other specified tuberculosis of central nervous system unspecified	NLRP1	FAM5B	KIAA0040	RPGRIP1L	C10orf11	TSHR	AXIN1	ZNF555	TYMP	ARMC9	TFAP2B	TIRAP	CYP7B1	LPCAT1	CPN1	TNNT2	TMEM79	RGS7	CPT1A	PEBP4	NCKAP5	INADL	LARS2	SGPL1	C6orf183	SLC35F4	SEMA3A	SLC35D2	GBE1	EPO	LOC100188947	C6orf97	EPSTI1	POLR1D	TCF3	CEP57L1	CTNNA3	NPAS3	NFKBIL1	SLC6A13	NUDT8	LOC728065	OSBPL10	FRMPD4	PPARD	CA10	BPIFA1	IRF5
01384	Other specified tuberculosis of central nervous system tubercle bacilli not found (in sputum) by microscopy but found by bacterial culture	CCNY	KIF20B	COL27A1	WLS	PSORS1C2	ME2	LRP4	TGFB1	WNK2	CDC42SE1	TERT	USP47	SNTA1	FLJ35282	SOAT1	TIRAP	IBSP	DNASE2B	PAAF1	LOC643339	CCT2	ZWINT	SLC13A1	BDNF-AS1	LOC643770	CHD6	CSRNP3	CLDN2	AGTR1	SRRM4	PPFIBP1	KCNG2	NKX2-6	WDR12	MYO5B	BCAP29	GOLM1	BFSP2	CADPS2	SLC22A2	RSPH4A	BTN2A1	LOC100652734	LCT	SLC7A9	DARS	C21orf7	F13A1
01390	Unspecified tuberculosis of central nervous system unspecified	SAMD12	IL18	ZFPM2	GPR183	NRP2	PARD3	C9orf79	SRD5A2	NFRKB	OFCC1	MS4A6A	SDC2	APCDD1	CUX1	TLL1	PTBP3	CCDC3	KLHL7	SERPINB5	PODN	PRUNE	ISG20	ALG8	LGALS13	PSAT1	PPAP2B	SNTA1	C10orf2	PRDM11	POLR3C	GIGYF1	GNA14	CD44	LPXN	GALNTL5	RIT1	DIO1	MTF1	TACC2	RFC2	TNKS	CD6	IL23R	KCNK12	TOMM40	CLECL1	TJAP1	TMEM132D
01400	Tuberculous peritonitis unspecified	CNDP2	ADAMTS9-AS2	SND1	NPLOC4	NUP35	PEX14	TTC3	RORB	C14orf39	MTDH	ALDH9A1	MYH9	ZMAT4	VEZT	DENND2A	IL7R	MTL5	PSCA	GALNTL4	LOC728065	OR51I1	CSNK2A1	RASL10B	CSMD3	RFTN1	INO80	FAM5B	HBG1	SDK2	VASH2	HDAC9	MCC	TFDP2	NF1	TBC1D21	ROBO2	RNF5	JPH3	OR51B2	LHFPL2	ADAM22	SLC24A5	GRM1	ZMYND11	CCDC83	RASGRF1	RDH5	RIPK4
01401	Tuberculous peritonitis bacteriological or histological examination not done	PPHLN1	ZNF638	CCDC162P	CRISPLD1	RSU1	FADS1	CADM3	FAM108C1	STK36	FAS	LY86-AS1	SMAD3	B3GAT2	VANGL1	CRTC1	ZGPAT	GPR156	GNL3	HCG22	EIF2AK1	ASPA	KITLG	LOC100132891	ARHGEF3	GALNTL4	EPSTI1	IPO11	IKZF2	CHN2	PLEKHM1	NCOA1	ZC3HAV1	LOC339975	DNAH6	CRP	TMEM108	SCAPER	FREM2	BARX1	HSF2	LOC344887	CACNA2D2	PEX5L	ZNF652	OSBPL1A	DHRS3	DNASE2B	ARC
01402	Tuberculous peritonitis bacteriological or histological examination unknown (at present)	KCNT2	SGSH	SLC39A10	MAP3K13	EYA1	COL13A1	TBCA	ATP6V1B1	LOC284757	OSMR	C8orf34	PARK7	SLC14A2	ME2	GBAP1	FBXL17	SLC12A8	LPHN3	KIAA2018	CYP2C19	LOC100507353	MICAL2	TBCEL	FN1	IKZF3	NUDT8	TNNT2	RIMBP2	ZNF516	SCUBE1	HIP1	ANKRD44	ANXA5	STK24	SLC12A9	RGS7	GPR160	CRHR1	FBXW11	GNG4	SPEF2	KLHL22	LRRK2	ESRRG	KCNK12	DUSP16	C12orf4	SHROOM3
01403	Tuberculous peritonitis tubercle bacilli found (in sputum) by microscopy	MEAF6	C2CD2	HSD11B1	LGR4	MAP3K13	LTA	GOLM1	NLRC4	BTN2A1	PRR5	IRS1	SLC35F4	FAM19A2	HDAC9	APOBEC3H	OSBP2	RIIAD1	CRMP1	SORBS1	CORIN	STK32C	AIG1	VASH2	MCCC2	RNF7	FN1	CSTA	PHF2P1	STON2	PCSK2	IRF4	KCNQ4	SEMA7A	TFDP2	KIAA1274	LOC100132354	SUSD4	SPAG16	LOC100130097	CWH43	GALNTL4	ACSF3	SGSM1	C10orf122	APCDD1	CNTN4	EPSTI1	SLC30A8
01404	Tuberculous peritonitis tubercle bacilli not found (in sputum) by microscopy but found by bacterial culture	IRAK4	TTC3	TLR1	FKBP6	AKAP1	MYT1	NUP35	TGFB1	RNF182	RORB	USP8	WDR12	CSTA	LOC643770	RASGRF1	UBE2Q2	CNDP2	EPHX1	GOLGA3	ITIH5	SPAG16	NPLOC4	GADL1	GLT1D1	ABCA4	GPR160	GFRA1	HTR1E	DENND4A	ROR1	SGCD	STK32C	AFAP1	CST2	SGPL1	NEDD4	FAT1	PSMB4	KLHL22	TMCO1	ARVCF	TRAPPC9	ZNF516	DYM	AP1S3	C10orf122	DIEXF	HS3ST3A1
01405	Tuberculous peritonitis tubercle bacilli not found by bacteriological examination but tuberculosis confirmed histologically	GLIPR2	TACC1	DPP10	LOC100507421	DHX16	UBE2E2	XIRP2	ANXA5	DPYD	SUV39H2	CELA1	MAGOH	TNIP1	KLF12	DIO1	SCHIP1	PSORS1C3	MTHFS	SLC22A1	VASH2	PPFIBP2	OTOG	TMPRSS15	BANK1	SPEF2	KIAA1671	NUP35	RAB3C	ABCA7	MLF1	SNTG1	PSMB4	DENND2A	ZBTB38	SEZ6	BCL11A	ARHGEF3	SLC1A3	COL25A1	OFCC1	SLC5A11	RGS7	CHST8	SDC2	IL7R	PCSK6	HECW1	LSM11
01406	Tuberculous peritonitis tubercle bacilli not found by bacteriological or histological examination but tuberculosis confirmed by other methods [inoculation of animals]	TSPYL5	MYL2	TMEM2	ME2	COL2A1	TNXB	C1orf63	MBTPS2	PITRM1	SDR9C7	SCCPDH	UNC5C	ERCC4	JAZF1	CAMK1G	C6orf130	LZTR1	SCN3A	AGBL1	TDO2	NLGN1	RFC2	DNAJC6	GFM1	COMMD1	ISM1	PRICKLE2	LOC100506446	HSD11B1	CCDC3	ADAM12	MYH6	CDH8	PAX5	LOC255025	CPNE4	STK40	WRB	UBE2J1	SEC14L5	FAM19A1	CCDC147	ALPL	LINC00290	NETO1	MMP20	NAV3	RSPH4A
01480	Other tuberculosis of intestines peritoneum and mesenteric glands unspecified	ADAMTS9-AS2	PEX14	NUP35	TTC3	NPLOC4	WNT4	DENND2A	LEMD2	PSCA	C14orf39	RORB	CCDC129	SND1	IL33	CNDP2	CDKN2B	DCBLD1	MYH9	TBCK	RDH5	TNNT3	C17orf99	NEDD4	IL7R	NACC2	VASH2	MCC	GLIS3	RFTN1	TNS1	VSTM2A	DENND1B	MTDH	BAIAP2L1	UBXN4	JPH3	RASL10B	C6orf47	CAPN2	C6orf58	CSMD3	OR51I1	GNA15	WBSCR17	LINC00340	UBXN11	PITPNC1	VEZT
01481	Other tuberculosis of intestines peritoneum and mesenteric glands bacteriological or histological examination not done	LOC100130097	CHD6	LOC284757	MFHAS1	SNTA1	PPP1R18	NOD2	PLS3	TBCK	PTGER3	NACC2	CFDP1	TRIM41	HKDC1	SENP6	JAKMIP1	NDUFS4	ABLIM1	MTDH	HIVEP3	CPN1	MKX	GOLGB1	ACVR1	ANKRD26	MYLK	CEP152	OR8A1	OLA1	FBXL20	SMAD3	NLRC4	KCNG2	INPP5B	WAPAL	LOC100506403	SMAP2	ANXA11	ATP6V1B1	FLJ42280	ZNF229	FAM82A1	CREB3L2	TRPM8	HS3ST3A1	NDC80	CACNA2D4	PHF2
01482	Other tuberculosis of intestines peritoneum and mesenteric glands bacteriological or histological examination unknown (at present)	JPH3	THBD	LOC100505498	VEZT	TBX21	EFEMP1	PRNP	OTUD3	ATP2B4	PDGFRL	ACAN	MX2	LOC100287063	EFHC2	PCSK5	FOXK1	COMMD1	NLRP13	HNRNPAB	MYH9	RUNDC3B	LUZP1	KIAA1456	IL6R	CYP4F8	KRT33A	RASL10B	IRF5	CRHR1	SCTR	ENAH	BCAS1	FMNL2	LOC645177	LOC643339	HTT-AS1	WNT4	AVL9	CCHCR1	OSBPL10	BEAN1	CCDC62	CPS1	RXFP2	LOC100289178	FAM210A	STK10	KCNJ6
01483	Other tuberculosis of intestines peritoneum and mesenteric glands tubercle bacilli found (in sputum) by microscopy	LARP6	UFSP1	FRA10AC1	GSG1	SORCS3	KIAA0226	DNAJC16	STAT4	RFTN1	TAF4	FTSJD2	LUZP1	FAM59A	MAPKAP1	CHP	PARK2	PHF2P1	MOB4	ATP6V1C2	NCOR2	LOC728755	SLC2A13	NFKBIL1	VWF	NOL4	CDCA7L	ILF3	FLJ45983	ZNF187	RASAL2	TTLL11	RNF165	ICAM3	C14orf39	PSMB4	MDGA2	LOC100128590	SOD2	APOBEC3H	RBM26-AS1	TMPO	DNAJC6	IL23R	HBA1	GBE1	LRIG1	ZNF827	GOLGA3
01484	Other tuberculosis of intestines peritoneum and mesenteric glands tubercle bacilli not found (in sputum) by microscopy but found by bacterial culture	SLC25A37	CNDP2	TNPO3	FLJ40288	TBX10	ABCA7	ICK	MYH9	NPLOC4	FEN1	SND1	SYT17	C14orf39	USP8	NUP35	CDKN2B	PRMT7	LOC285954	SLC10A7	TFF1	TTC3	ADRA1D	TNFRSF11B	C10orf122	TFR2	DENND2A	LGALS13	LOC440040	FLJ31813	PEX14	SPSB4	OSBP2	HLA-DPA1	RORB	IFIT1B	MYO5B	USP3	PPA2	C17orf99	RFTN1	VEZT	ALOX15	KIAA1958	SGSM1	RASGRF1	TTL	CFB	THADA
01485	Other tuberculosis of intestines peritoneum and mesenteric glands tubercle bacilli not found by bacteriological examination but tuberculosis confirmed histologically	SLC30A6	RFTN1	ADAMTS9-AS2	USP3	TBC1D9	TACC2	WNT16	ICAM3	LOC100289488	TBC1D2B	OSBPL8	DIO1	FAM172A	LRBA	ISM1	CHRNA1	MSRA	PALM2	RORB	DAB2	KANK1	KIAA1958	NELL2	SUV39H2	RTDR1	MYH6	C14orf39	TFDP2	GFRA1	SGSM1	SASH1	VASH2	TNNT3	LUZP1	TSPYL5	C6orf47	C10orf122	SLC35F4	ARID3A	CAMK2D	TSPAN11	NPLOC4	TFR2	SLC5A11	CELA1	WNK2	ROBO2	GRM7
01486	Other tuberculosis of intestines peritoneum and mesenteric glands tubercle bacilli not found by bacteriological or histological examination but tuberculosis confirmed by other methods [inoculation of animals]	TTC3	TNNT2	FAT3	VASH2	RORB	LOC339894	SORBS1	NPLOC4	RFTN1	CSTA	MYH9	MRPL4	LY6G6F	HIF1AN	LOC100287944	COG5	CDC42	HAO1	GABBR2	MSRA	OPRM1	CHP	AGTR1	PSMD3	FUBP3	WNK2	CYP2C19	PEX14	TBX2	MYH6	MCC	LINC00290	PDZRN3	SCHIP1	CCDC105	TMEM2	LOC100506867	TERT	PDZRN4	KCNK5	NUP35	FBXW11	C14orf39	MSH5	CNDP2	DAB2	ADAMTS18	FLJ41278
01500	Tuberculosis of vertebral column unspecified	ADAMTS9-AS2	NACC2	WDR12	C17orf78	FLJ41278	ONECUT3	RORB	SLC25A37	RELN	NFRKB	REPS2	SND1	UBXN11	COL4A3	ACBD6	LINC00466	ERP44	SGIP1	DCUN1D5	ANO2	ZNF318	SNX9	ITPA	NDFIP1	ADRA1D	LOC729420	MSRA	LTBP1	UBE2Q2	GEMIN7	PSCA	SCTR	KCNG2	ACAD11	APOBEC3H	LOC100508120	FAM3C	ST18	ITGB8	CBX7	RBL2	FLJ46010	MRRF	NAA60	LHFP	SLC24A5	UQCC	IRF5
01501	Tuberculosis of vertebral column bacteriological or histological examination not done	DNTTIP1	CBX7	TBC1D21	PBX1	COL8A2	NTNG1	LOC100289488	XRN1	KIAA1958	DIO1	CRMP1	GFAP	FAT3	TRDN	CDKN2B	NOC3L	TBC1D2B	COL28A1	SRBD1	PXMP4	PDE6D	NTRK2	DCHS2	AUP1	PRR16	SLC14A1	NEDD4	GNAI1	MAMLD1	11-Sep	EML6	C17orf99	SPIRE1	ATP2B4	PHEX	FAM82A1	PANX1	DIP2C	EFCAB6	CDC42BPB	WDR67	SLC6A5	LOC283547	CADPS	MTHFD2L	ODZ1	LOXL1	LOC100506532
01502	Tuberculosis of vertebral column bacteriological or histological examination unknown (at present)	COMMD1	DNER	IGLL1	EXOC4	GOLGA1	DCT	RBFOX1	ITFG3	GPR149	MSH5	TIPARP	AOX1	TIAM1	LOC91948	ZBTB7C	MEF2C	SLC38A7	SPINK8	LARS2	LOC100652749	KIRREL	GPR133	BRIP1	CCM2	PRMT1	LOC339894	NDFIP1	ZBTB46	IL21R	PPHLN1	HK2	SCFD2	GABRB1	PPIH	MRPL4	GUCY1A3	GCKR	TLL1	1-Mar	ZNF366	UBXN4	COG5	CALD1	ST18	GPC6	PCDH11X	LYN	PROX1-AS1
01503	Tuberculosis of vertebral column tubercle bacilli found (in sputum) by microscopy	EGFEM1P	SLC13A3	IL21R	LARS2	COL4A3	DNER	SLC38A7	HCG23	GPC6	UBQLNL	EXOC4	MUC21	FBXL20	PTPRM	CCDC62	SKIV2L	LPIN2	MEF2C	FKBP6	DTWD2	ADAMTS9-AS2	ITGA9	TNPO3	RASL10B	ZNF415	OR51B2	PRUNE	MARK3	OR51E2	TESK2	PCDH9	ZNF815	OTOGL	SPINK8	PCCA	USP8	RGS14	SLC29A3	OLA1	ABI3BP	CDSN	SLC25A37	ETS1	PMEPA1	OR51I1	IL12RB2	CASP8AP2	KIAA1958
01504	Tuberculosis of vertebral column tubercle bacilli not found (in sputum) by microscopy but found by bacterial culture	MYH14	PCCA	ADAMTS9-AS2	COMMD1	CSMD3	AGTR1	OR52I2	CFB	TESK2	RRM1	DENND1B	LSS	CCM2	UQCC	UBLCP1	DARS	OR51I1	IDUA	SLC24A5	UBQLNL	OR51B5	RBFOX2	SLC25A43	DNER	PCNT	OR51B2	LOC100507421	THBD	PTPRM	RRBP1	RIPK4	SERPINE2	LSM11	CSNK2A1	CNDP2	TRPM3	FKBP6	UMOD	ITPA	IFT74	OSBP2	CCDC105	FAM5B	PLCXD3	WNT4	FLJ41278	AMPH	NDFIP1
01505	Tuberculosis of vertebral column tubercle bacilli not found by bacteriological examination but tuberculosis confirmed histologically	GNA14	PDE7B	NEDD4L	OPRM1	COL25A1	COL11A2	WNT16	KIAA1958	PCNT	ERCC4	FAM3C	TESK2	FLJ45139	FMN2	CST2	LOC643339	NHS	LCT	GSTM1	E2F1	LPPR1	MRAS	GRM8	PHF2	SLC17A8	CHST15	ADAM28	PITPNC1	SEMA6B	AIF1	UBE2J1	G6PD	ZNF81	IPO8	TMEM79	SLC45A2	SCHIP1	SLC13A3	RASSF5	GNG7	GRB10	C8B	GALNT14	RWDD1	SMURF2	FXYD1	DNAH3	ODZ2
01506	Tuberculosis of vertebral column tubercle bacilli not found by bacteriological or histological examination but tuberculosis confirmed by other methods [inoculation of animals]	CSMD3	SLC24A5	EHMT1	TNPO3	CDK14	APOM	PKD2L1	TFDP2	IL12RB2	TMEM87A	BCAP29	ITFG3	RDBP	BRIP1	LOC152742	LARS2	HIF1AN	DBNDD1	CCR2	ZNRD1	KCNK5	ODZ1	FKBP6	FAM108C1	ADAMTS9-AS2	LCOR	TET2	DCC	TIPARP	GPANK1	KIAA1958	C14orf37	DCT	SKIV2L	GPR37	ANKRD62P1-PARP4P3	NDP	PLK3	IGLL1	PTGS2	CCDC62	MUC21	BCO2	PCCA	LEPREL1	ALK	DOK6	FAM71D
01510	Tuberculosis of hip unspecified	ROPN1	AGPAT1	TFR2	PTGS2	PPFIBP2	MLF1	GYLTL1B	RARB	IL12B	LOC645177	CHRNA3	GRM4	OSTM1	HK2	AFAP1	ASXL3	LOC100506430	PLAGL1	PEPD	LXN	PARD3	LSAMP	GOLGA1	TYR	AGPHD1	KCNQ5	ANXA11	DMD	CCDC69	ATCAY	SYNPO	DRGX	SERINC5	LAMB1	UHRF1	MIIP	ANK3	CREB5	SIGIRR	9-Sep	SIRPA	SERGEF	IFIT1B	DPF3	KIAA0564	DRAM1	ATP11A	E2F1
01513	Tuberculosis of hip tubercle bacilli found (in sputum) by microscopy	LGALS13	LAMA3	EFCAB4B	LINC00299	ANXA4	CKAP5	FAM26D	SLCO5A1	CRP	PNPLA6	TAB2	GPR160	PDE1C	FLJ31813	B3GAT2	RNF39	LPCAT1	MGAT4C	CUX1	USP53	NF1	PPFIBP1	DUSP16	GATAD2A	KBTBD12	ALX4	POLR1D	COLEC12	TGFB1	PDGFD	LOC643339	ZNF71	KIAA0748	CDK12	CCDC63	AP1S3	WNK2	OR10J1	HLA-DQA2	RBL2	SDR9C7	ITIH5	GPR35	SPIRE1	ALG8	CPT1A	ZNF81	HDAC7
01514	Tuberculosis of hip tubercle bacilli not found (in sputum) by microscopy but found by bacterial culture	ATCAY	ZNF827	GPR35	LY6G5B	MAMLD1	GFRA3	PBX2	LTBP1	BCO2	ZHX2	PLCG2	EHMT2	BLK	LINC00486	PDE6D	ATP8A1	PRRC2A	CAMKMT	LPP	MECOM	ADRA1D	STK24	IRAK4	XKR4	SIM1	TMEM110-MUSTN1	UNC13C	TBXAS1	DIP2C	LOC100129620	TRAPPC3	SURF4	PPM1H	IL5RA	BAG6	UBXN10	EYA2	LACTB2	KCNQ1	MAPKAP1	RAI14	SHANK2	NLRC4	HPSE2	RUNX1	C6orf10	SLC39A8	FBXO42
01516	Tuberculosis of hip tubercle bacilli not found by bacteriological or histological examination but tuberculosis confirmed by other methods [inoculation of animals]	SF3B1	ZFAT	ZRANB3	CCDC162P	ROR2	TBC1D26	SAMD4A	ETV6	CATSPER4	MAGOH	INPP5B	10-Mar	SV2C	HLA-DPB2	ARC	MTAP	SLC47A1	RAD51B	CHMP4C	NTRK3	ERN2	B3GNTL1	ERGIC1	TOMM40	TRDN	IL2RA	APEH	USP43	RARB	OLFML2B	RBM11	ZNF704	HLA-B	ATP6V0A4	GNG4	PFKP	NSF	KIF13B	SLC25A37	THOC1	TCERG1	PDE8B	LIN28A	SPARCL1	HCG22	PKIA	CHST8	MTF1
01520	Tuberculosis of knee unspecified	DCUN1D5	FGG	SYNPO	ZFHX3	ZNF229	GOLM1	DYNC2H1	LOC100508120	ITGB8	LINC00466	RELN	CNTNAP4	SKIL	SGIP1	ANO2	KLF12	C17orf78	ARID5B	MRRF	GFOD1	CSDA	KIAA0564	ERBB3	SH3GL2	FNDC3B	ODZ3	GSG1	KIAA1274	IGSF21	REPS2	LHFP	TNFRSF13B	LOC728755	CD226	NAA60	ERP44	DUSP14	ODZ4	KIF13B	RBL2	CAPN2	FBLIM1	VAX2	GEMIN7	BPIFA1	GRXCR1	COL12A1	GLIPR2
01523	Tuberculosis of knee tubercle bacilli found (in sputum) by microscopy	ADAMTS16	GNG2	ZNF71	PARK7	KCNMB3	CACNA2D4	LOC285419	SLC12A8	MLX	HKDC1	ENPP3	KCNAB2	HLA-DQA1	DUSP16	MGC34034	CAPZB	YDJC	TCF19	SPOCK3	LOC100130480	LRRC4C	COL4A1	DUXA	PRDM11	MYLK	STK36	FBXL17	SLC2A11	EMX2OS	STAT3	C6orf162	LOC100507645	SLIT1	PAPSS1	C6orf15	KAT2B	RNF182	SGMS1	MBP	FNDC3B	LOC100507353	ADAD1	RHOG	EIF2AK1	DTHD1	IFIT1B	CRISPLD1	SLC9A8
01524	Tuberculosis of knee tubercle bacilli not found (in sputum) by microscopy but found by bacterial culture	RPA3	LOC100506012	TMPRSS6	PIP5K1B	MARK3	C14orf56	MSH2	FLJ31356	MBP	LOC285419	LOC100128590	SNX24	BBS9	NOD2	PPHLN1	TMEM51	VPS13B	FLJ43663	TNFSF15	ICA1	LINC00486	TMCO1	DOCK7	CDCP1	LY6K	SLC12A9	NFKB1	RCAN2	SGSH	TRAPPC3	HLTF	TACC3	MCM3AP	DSTYK	HKDC1	FLJ32955	SCAPER	RIMBP2	ESRRG	RAB14	KDM3A	RAD1	MAK	ROR2	DEFB125	LOC100294145	PIK3CB	CTU2
01526	Tuberculosis of knee tubercle bacilli not found by bacteriological or histological examination but tuberculosis confirmed by other methods [inoculation of animals]	ANXA4	FGF13	CEP57L1	SHROOM3	SND1	PPP4R1L	KRT1	KCNIP4	TNFRSF11A	SLC7A8	RORC	TSPAN11	DOCK4	HIVEP3	WDR52	SVEP1	GPR133	CETP	AKD1	TET2	LOC100505844	HORMAD2	LSP1	OBP2A	SLC22A2	CSMD2	CRISPLD1	TMPRSS4	PRDM10	SLC30A8	ZC3H7A	LOC645206	AKAP6	CD163L1	BABAM1	PCNP	NKX2-6	MSI2	LOC100652749	NCR3	DNAH3	ETS1	ARID1B	FAM124B	KCNIP1	RALY	PARD3	AKR1C3
01550	Tuberculosis of limb bones unspecified	GALNT13	TCERG1	HIP1	NPAS3	UFSP1	MST4	FAM110B	PLEKHM3	COL13A1	NLGN4X	PDXDC1	CPB1	NHS	GRID1	RAB3C	CHST15	POU5F1	CDH4	C6orf7	RTP3	VSTM4	KIAA1456	OLFML2B	ZAN	TMEM233	MSH3	KLHL32	EML6	GRIN2A	LINGO2	C10orf11	GJB2	TNRC6B	BMP5	IL17REL	MAP3K8	ERBB4	FBXL17	MUC22	APEH	CNTN6	MLX	PDZRN3	COTL1	DOK6	BBS9	OTOG	CCDC105
01554	Tuberculosis of limb bones tubercle bacilli not found (in sputum) by microscopy but found by bacterial culture	TSPAN18	RUNX1	LOC100652953	TRPS1	MYT1	WDR33	SLC30A8	OSBP2	CCM2	CHST9-AS1	GOLGB1	TACC1	HHLA2	LARP6	LOC100294145	HPSE2	ALOX15	MRPL43	CDH5	LOC100506689	HS6ST3	RPRD2	SGPL1	FKBP6	UBE3C	NIPA1	SERPINA1	STARD13	ZDHHC19	ALG8	TESK2	CEP57L1	ADAMTS17	LOC645206	STOX1	MYRIP	LSS	ATP10A	RELA	FAM55D	SLC28A1	PYGL	DRAM1	SEMA3E	ATP10B	LOC100505872	RPS6KA5	MN1
01570	Tuberculosis of other specified bone unspecified	CCDC63	RASL10B	LARS2	TNFRSF19	APBB1IP	ADAMTS9-AS2	ZNF468	GNAI1	LOC728065	ADRA1D	SLC6A20	LOC285954	OLA1	TYMP	JPH3	CYP7B1	ZNF815	OSTM1	LOC100147773	GATAD2A	F13A1	PALM2	FKBP6	ANP32C	ITPA	SND1	NHS	NF1	ELAVL4	TBX10	AMPH	AVEN	MME	CDK5RAP1	GOLGA8H	MICAL2	FLJ45139	PRDM15	FDFT1	GLIPR2	G6PD	ZGPAT	ROR1	ASPA	MUSK	KSR2	NCAPH2	NACC2
01572	Tuberculosis of other specified bone bacteriological or histological examination unknown (at present)	SURF4	GUCY1A3	GABRB1	LRP4	SIRT4	DUSP16	ACTN4	LOC100506430	LINC00578	CAMSAP1	RIC8B	MXI1	RPS11	LOC284260	MICA	PML	BTBD9	HDAC7	C6orf183	ALX4	DENND1B	UBE4B	KRT73	GRXCR1	SPATA2L	GK	ATP8A2	RSPH4A	IBSP	STAT5B	CUBN	LEF1	EBF3	ZNF366	DRAM1	THOC1	FAM110B	ERO1L	DBN1	HIVEP1	ARHGEF18	PMEPA1	RBFOX1	FLJ32955	EIF3K	RASSF5	PIGN	LOC100652953
01573	Tuberculosis of other specified bone tubercle bacilli found (in sputum) by microscopy	MKX	PPP1R12B	FGF13	TET2	RARS	CYP2C19	UNCX	ANKRD17	HIBCH	P2RY2	LOC100289211	KIAA0146	GRM4	DAAM1	CRYL1	SLC4A5	SMAD7	RALY	PLK3	ITSN1	SPARCL1	MAP4K4	ZNF652	DNAH6	SNTG1	ZBTB46	RPE65	AOX1	PLA2G6	TNFRSF19	MMP2	PTCH2	LOC91948	FGD5	RERG	PNPLA5	10-Mar	SND1	FMN2	PPAP2B	CHMP4C	HOXD-AS1	BABAM1	DOCK5	FAM179B	CKM	PXK	TCF7L1
01574	Tuberculosis of other specified bone tubercle bacilli not found (in sputum) by microscopy but found by bacterial culture	TNNT2	RNF150	RAB20	TJP2	KBTBD12	AGTR2	KIAA1199	TBX21	CAST	VAV3	SORL1	RBP1	C6orf97	PSMA4	CSMD3	SIRPA	PLCB1	C7orf10	PLEKHD1	PHACTR3	SPTA1	OR10J1	FKTN	GYPC	GPR88	RNF212	NR3C2	PARK7	AGPAT1	SASH1	LOC284757	LOC647946	LOC100130480	ABCC5	ABCG2	CDH8	LOC100499467	ERO1L	LOC100652734	GPR176	TAP2	TBC1D2B	KIAA1239	FLJ41278	ANXA5	ACOXL	YRDC	FBLIM1
01575	Tuberculosis of other specified bone tubercle bacilli not found by bacteriological examination but tuberculosis confirmed histologically	CHRNA3	PRKG1	TMTC1	MBTPS2	ITPKB	SRD5A2	TACC3	GNA12	HSP90AA1	MERTK	FAM26D	MIAT	TNNT3	C22orf31	JAG1	RECQL	NCOR2	MATN2	FAM125A	SLC30A6	LY6G6E	SLAIN2	GUCY1A2	CDYL	LOC100133612	TECTB	CIITA	TCF25	HTT	BRE	OPRM1	NEGR1	DNMBP	IL7R	CATSPER3	IL28B	ITPR3	ANGPT1	PARK2	TET2	EHMT2	LRBA	IFT80	TMPRSS15	COG3	FLJ26850	LY6G5B	MYPN
01576	Tuberculosis of other specified bone tubercle bacilli not found by bacteriological or histological examination but tuberculosis confirmed by other methods [inoculation of animals]	ABLIM1	LOC100652749	PRUNE	ADCY10	PREX2	TMEM108	COL22A1	TBX2	RAD1	GPR183	LPCAT1	ZNF784	MCPH1	DNAH8	CDC37	CES5A	LOXHD1	GRM8	PRDM14	UCK2	CEP95	CD160	DNTTIP1	HSD17B12	C2	DUSP16	HMCN1	CSF1R	HTT	CLCN6	GPR158	WBSCR17	SUMF2	DDX39B	GSG1	TNNT2	TP73	KLHL22	HTR1E	PSMB4	FAM49B	GBE1	MRPL48	ASPA	EPSTI1	SIRPA	ABCC9	UBE2L3
01580	Tuberculosis of other specified joint unspecified	LRRK2	ATCAY	IL28B	EBF4	RAB3GAP1	ATP8B5P	COL4A3	FAM178A	PIP5K1B	HSPA1L	ZFP91	STK10	TNIP1	LUC7L	ZNRD1-AS1	ALG8	GYLTL1B	SIRPA	HSPA14	NDUFB6	PNKD	CHRM2	DCAKD	PCDH7	ALPL	RGS14	ULK4	MEGF9	FBXW11	SLC38A7	CDSN	DYSF	GALNT3	DUSP16	LOC729911	DKK3	MEAF6	CD55	THRB	CAST	FMNL2	UST	DCDC2	FAM188B	S1PR2	LOC100507353	OR51B5	COTL1
01581	Tuberculosis of other specified joint bacteriological or histological examination not done	MARK4	FER	RIC8B	ROPN1	PCDH9	SHISA9	FLJ45139	SEMA3A	SLC13A3	DOK6	TMEM79	SLC38A7	IL21R	KRT1	HHLA2	CACNA1C	TMEM132C	ESRRG	CDH26	SNX27	ERAP2	ODZ4	WDR72	STK19	TTC7B	EIF3K	COL18A1	NMT1	RAPGEF1	LOC100506689	GRXCR1	SEZ6L	FRMD7	PTPRM	MYOM2	KCNG2	LOC100287944	PLS1	NCR3	EXOC4	FGF10	KIRREL	VPS37A	GPC6	GUSBP11	CPT1A	NAT8	ERBB4
01584	Tuberculosis of other specified joint tubercle bacilli not found (in sputum) by microscopy but found by bacterial culture	SLC28A1	LOC100507470	ATP10B	UBE4B	BCAT1	PCDH7	VRK1	ATP6V1B1	NTRK2	RUNX1T1	MTDH	MN1	FLJ41350	CDH8	ADCY3	ITPR1	BSN	AXIN1	MYT1	LOC100506304	PTPRD	DNAJC24	ETFB	ADAD1	IPCEF1	MPP7	GYPC	DKK3	LOC100507193	OLA1	LOC388630	SIAH3	GALNT3	COL13A1	SLC4A5	ALDH18A1	SMAP2	MTHFD2L	LOC100499467	MNAT1	PACRG	BDNF	ASTN1	RPGRIP1L	CTNNBL1	C10orf57	ARID3A	PDXDC1
01590	Tuberculosis of unspecified bones and joints unspecified	LST1	OR9Q1	KIFC3	MX2	CLEC12B	PRKAA1	NUP210	KCNJ6	NIPA1	FAS	NPAS2	LOC100506891	ADAM32	EBF3	EHMT2	OSBPL10	TSPAN18	AKR1C3	CDH26	NCOA6	LOC100147773	CFL1P1	C10orf32	DPEP1	DOCK3	SAFB2	DTX4	PTPRN2	E2F1	UNC5D	ACTN4	SEL1L3	MSH5	BACH2	STARD13	MIR205HG	SCTR	IRF5	SLC39A8	XIRP2	FANCA	ELL	IL2RA	TMEM233	SHFM1	PRDM16	RAD51B	SLC45A2
01600	Tuberculosis of kidney unspecified	UBE2Q2	ADAMTS9-AS2	RORB	NPLOC4	APCDD1	ITPK1	SLC24A5	PHF2	KLF12	LOC645177	ZNF516	JPH3	ACOT9	TTC3	DUSP16	AATK-AS1	MARK4	UBE2V1	TFF1	OR51I1	SPHKAP	FAM59A	WBSCR17	LOC100506689	PRDM15	RFTN1	S1PR2	USP3	PPHLN1	VEZT	HTT	TSPYL5	INO80	DNTTIP1	TNPO3	DNAH8	ALDH1L1-AS2	STAT5B	RASGRF2	TRPM3	TYMP	NOL4	INSIG2	XKR9	LOC100652749	CDH2	WDR33	RUNX2
01601	Tuberculosis of kidney bacteriological or histological examination not done	GRIK2	PHF2	DNMBP	MGAT5B	SYNJ2BP	FKTN	GABBR1	MPRIP	ABTB2	CES1	FGF7	SMAD1	CYP27C1	KCNG2	PCDH15	NCAPH2	ELF1	SLC4A4	KLHL29	ANK1	C1orf63	C22orf31	SLC22A18	SHROOM3	IGSF21	URI1	SLC15A4	EFTUD1	PSORS1C3	FBLIM1	NRG3	DOCK3	WDR72	BAZ2B	LRRC20	SVEP1	LIN7C	ST18	BBOX1	HS6ST3	NRG1	CATSPER4	NUPL1	VASH2	PPIL2	LOC100506023	BNC2	ATP6V1B1
01603	Tuberculosis of kidney tubercle bacilli found (in sputum) by microscopy	LINGO2	ZNF555	CNTN6	LRRC34	ARNT2	TNFSF15	JARID2	TGFBR2	IKBKAP	NXPH1	MCC	CPT1A	GIGYF1	MUC21	ACSS1	LEPROTL1	TGFB1	CASP8	UPK1B	LOC100506122	EHMT1	TTC7A	TMEM39A	SMAD7	HIBCH	KIAA1671	ANKRD44	ERN2	YES1	ANGPT1	LOC440040	ZNF521	PPIH	CRX	ZNF652	PTPDC1	PLK1S1	VIT	NRG4	ISG20	CDKN1B	MAP4K4	RYR2	HIF3A	ITGAX	PCDH11X	ZNF607	SPINT1
01604	Tuberculosis of kidney tubercle bacilli not found (in sputum) by microscopy but found by bacterial culture	FAM59A	EPHX1	MGST2	MYH6	OLFML2B	MYPN	DHX16	ZNF207	LOC339894	RAPGEF1	MOB4	WDPCP	BCAR1	NUPL1	CDH12	HS3ST3A1	TMEM132C	OR51B6	UGT3A2	AEBP1	GATAD2A	HHLA2	KIF13B	WDR33	COL25A1	ZNF396	SMU1	POU2F3	ITPK1	DNAH8	CYP4F8	ATP13A4	ELF1	ZFYVE28	FNBP1L	KCNK10	L3MBTL4	STK24	LOC100133612	SRD5A2	MRPL4	FBLIM1	MORC1	TMEM79	DCP1B	HSP90AA1	C12orf23	APTX
01606	Tuberculosis of kidney tubercle bacilli not found by bacteriological or histological examination but tuberculosis confirmed by other methods [inoculation of animals]	POC1B	KCNK10	KIF13B	NPLOC4	SCHIP1	LCOR	KLF12	SBF2	RPE65	SCN1A	L3MBTL4	SLC22A18	MGST2	ATP8B1	NKX2-3	IGF2R	PROX1-AS1	RUNX2	C18orf1	BCAR1	HLA-DRB6	RAC2	IPO11	CACNA2D1	CLSTN2	GABRB3	GLIS2	NDST1	TTC3	RNF43	SMU1	DEF8	GTF2H1	ACSM1	FRMD6	DCLK1	HNF4G	KCNG2	NRG3	GRAMD1B	LOC646808	SCAI	OSBPL8	DACH1	FGG	PRMT7	RALY	STIM1
01610	Tuberculosis of bladder unspecified	OSBPL10	FLJ41278	IRF5	SCTR	DAP	PRDM11	LSP1	CRISPLD1	CCDC81	RAB10	AKNAD1	THBD	AKAP6	SFTA2	BICD1	TIAM1	ALX4	NDFIP1	OSTM1	PCM1	DPP8	MCM3AP	PKD2	MSH5	SPATS2L	DPH2	TMPRSS6	NELL1	CFDP1	TGFBR2	PRR16	GNA14	SLC6A5	GALNTL5	KCNK5	LY86-AS1	NKX2-6	SLC12A8	MFHAS1	HSP90AA1	ITFG3	HSD17B14	ACSF3	HDAC5	RPA3	CDSN	LOC100507645	NR5A2
01614	Tuberculosis of bladder tubercle bacilli not found (in sputum) by microscopy but found by bacterial culture	BPIFA1	PKHD1	RHPN2	SCML4	LOC100287063	OR10J1	DOCK4	RASGEF1C	SLC14A1	ITFG1	LHFPL5	PROM1	PYGL	STXBP5	MIR3135B	ZC3HAV1	CNGB3	4-Mar	PPP4R1L	DPEP1	TRAPPC3	CTU2	HDAC7	ITSN1	DROSHA	ARNTL	C11orf41	LOC152742	STAT3	HSPA1B	IMMP2L	IKBKAP	LPHN3	CFL1P1	TUBGCP3	NIPBL	ZBTB20	C9orf68	NIPA1	ATF6	ARHGAP10	CTNNA2	MSH3	PPP2R2B	CARD9	AJAP1	USP53	DHX16
01616	Tuberculosis of bladder tubercle bacilli not found by bacteriological or histological examination but tuberculosis confirmed by other methods [inoculation of animals]	DROSHA	GNA14	FBLN1	CCDC129	CLPTM1L	JAKMIP1	LOC100652840	ALG8	WASL	TPPP	TNFRSF11B	SLC24A3	TBXAS1	LEPROTL1	PLEKHM3	IZUMO1	EFTUD1	ALDH18A1	ZNF608	CYP1B1	ALDH1L1	TBC1D21	MATN2	CCNY	C14orf37	SCG3	DCLK1	KANK1	PPAP2B	USP40	HPSE2	KIF16B	OR51B6	MSH2	GRK4	OR4A15	LRRK2	WBSCR17	VAV3	RASSF5	URI1	COL5A1	SPEF2	CHST15	PLA2G4A	KDM3A	TYK2	AEBP1
01620	Tuberculosis of ureter unspecified	CD160	GFM1	SERINC5	CFTR	FAM129A	MAST3	RUNX2	ARG1	ANKRD12	KCNQ4	LAMA2	1-Dec	SPATA13	ACTG1	ZNF207	CDC42BPG	TSPYL5	SMTN	MAN2B2	LIN7C	ATP8B1	GALNTL4	LPCAT1	LOC646808	OLA1	IL17F	CUX1	VRK1	RNF149	IMPG2	MEF2BNB	XPO7	ADPRHL2	FBXO15	LOC100289178	SPATA2L	WDFY3	MAP3K13	NTNG1	ABTB2	HAPLN1	KCNAB1	LPXN	RPRD2	ERO1LB	TMEM213	DGKH	CAB39L
01630	Tuberculosis of other urinary organs unspecified	CKM	CASQ2	VWA7	RING1	ZMYND11	CDSN	NF1	ZNF516	ARNT2	KCNB1	LAMB1	IL1F10	EPHX1	NCAPH2	METTL24	TRPM3	COG5	APOM	CSMD3	CADM3	MEGF11	LOC440040	DCLK1	GNAS	PDZRN3	HHLA2	GIGYF1	ROBO2	MYH6	ZNF311	CUL9	NCOR2	FREM1	DCHS2	MSH5	PRDM16	IL18R1	SPTBN5	FLJ26850	GRK6	GUCY1A3	CRHR1	RPA3	ARHGAP42	PLA2G4F	MYEF2	LRP5	SCUBE1
01634	Tuberculosis of other urinary organs tubercle bacilli not found (in sputum) by microscopy but found by bacterial culture	UNC5D	LY6K	WWP2	GPR65	CRYAA	ZDHHC2	USP14	LILRB4	PDE3A	BSG	CPQ	MLX	GDEP	CPNE9	PREX1	ZNF652	BCHE	GALNT13	PCDH11X	OPRM1	CYB5A	LINGO2	C6orf7	LRRC18	CDH23	USP47	CAMKK1	ATP2C2	TBCEL	SEZ6	PIK3CG	LOXL1	GRIK1	PTPRN2	MCTP1	MYLK	INPP5A	OSBPL5	MEGF11	SEMA5A	DMRT1	CAMSAP2	PRNP	STRN4	CENPP	TCF4	SHISA6	RASAL2
01650	Tuberculosis of other male genital organs unspecified	CHST9-AS1	MYO15A	DOCK1	C11orf10	LOC100506867	PEBP4	CRX	RHPN2	ACAN	POLR3C	STAT5B	MAGI1	MN1	CPAMD8	GFRA1	NDUFB9	C10orf55	RCAN2	ITGA4	FRY	NHS	FN1	INPP5A	KIAA0226	COL13A1	IPCEF1	SLC35F4	MSRA	PLOD1	ZNF516	KLHL22	ZNF415	DHRS3	THRB	ULK4	SAMM50	C10orf122	FLJ31356	CHST3	COL25A1	FAM217A	WDR37	DPP8	FAT3	MRPL4	LOC100652734	PRR5	CREB3L2
01654	Tuberculosis of other male genital organs tubercle bacilli not found (in sputum) by microscopy but found by bacterial culture	RNF5	LOC150577	CADM3	UBE3C	BTBD9	LOC440131	NTRK2	LOC100506901	RAPGEF1	FRMD7	DLC1	MXI1	OSTM1	KCNK12	COL25A1	LNX2	RASAL2	ZNF488	NEGR1	KIRREL	NUFIP1	CD2AP	NCR3	RASSF5	GUCY1A3	ERBB3	COMMD10	RSU1	ANKRD22	GLT8D1	CYP2C19	SIRPA	LOC100507175	HIVEP1	CPN1	LOC285965	AKR1C3	EPHA5	EIF2AK1	HTT	ZNF468	FRMPD4	AKNAD1	TACC2	CNDP1	KIAA1671	TM7SF3	HK2
01655	Tuberculosis of other male genital organs tubercle bacilli not found by bacteriological examination but tuberculosis confirmed histologically	LSS	CST2	GNA12	DCDC5	NACA2	COL25A1	SMG6	ZNF608	KIAA1704	FAM26D	GREB1	SP7	NDC80	PCNT	ARAP2	BCHE	STOX1	TMPRSS6	ERCC4	MSH2	PXK	GOLGA8H	LRBA	ABCF2	PLB1	SRPK1	EIF3A	CRP	NUFIP1	NETO1	SEMA6B	ZFAT	MAOA	GFOD1	BEND7	HS6ST3	GRB10	EIF2AK1	BEAN1	RNF182	IZUMO1	EMX2OS	SGIP1	RGS12	BANK1	DENND2A	RFTN1	MVK
01670	Tuberculosis of other female genital organs unspecified	PLS3	CHP	NHS	VSTM2A	GALNTL4	CCDC102A	ITIH1	SHISA6	ROR2	FAM19A2	REPS2	ZNF831	ERCC4	HOXC4	SCAI	GNAO1	CADM3	TIMP3	RASGRP3	ACBD6	DYNC2H1	C7orf41	INO80	C14orf39	MYH9	MAGOH	MRPL4	JAZF1	FOXP1	CCDC148	CREB3L2	HTR4	MICAL3	USP47	C6orf58	COTL1	CHRNA3	TAF3	KIF20B	HLA-DPB2	FAM210A	DPH2	ACAD11	TNFSF15	LRRC7	NOL4	HYDIN	XYLT1
01674	Tuberculosis of other female genital organs tubercle bacilli not found (in sputum) by microscopy but found by bacterial culture	HNF1A	SH3TC1	IPO11	KIF1B	IL1RL1	LHFPL3	C11orf10	VEZT	XIRP2	CDC42SE1	TBC1D2B	COL4A1	PSMB4	NDC80	NELL2	JMJD4	ZMAT4	FAM82A1	FBXW11	SIPA1L1	PTGES	CBX7	LOC100506867	MRPL4	PTPRT	PDZRN3	LOC100287329	TBC1D1	CHN2	ZWINT	C17orf99	RASGRP3	TACC2	SMOC1	TAB2	LOC100506012	AIG1	RDBP	CACNB4	FAT3	CST2	FAM178A	SCCPDH	ANKS1B	DOT1L	PDZRN4	NEGR1	PRR5
01675	Tuberculosis of other female genital organs tubercle bacilli not found by bacteriological examination but tuberculosis confirmed histologically	GADL1	LEPREL1	MGAT5B	IPMK	FBXO15	ANXA9	PTPRZ1	RAD21	LOC339894	HIBCH	ARHGAP35	MPP5	FAT1	MRPL4	CDC37	LOXL1	CHRNG	ANKLE1	SUSD5	SKAP1	ZC3H7A	SULT4A1	PDE11A	STRN4	MIS18BP1	NOX4	MSI2	BCO2	CHMP4C	CCDC67	LPHN2	IL36B	RNF144B	CPNE9	CAMK1G	C16orf55	TCF4	CRYL1	GALNT10	RHD	ALDH9A1	TRMT2A	LIN28A	CALCA	GPR35	SCN8A	C9orf79	COTL1
01690	Genitourinary tuberculosis unspecified unspecified	LOC100130097	AGPAT1	COL4A3	BCAP29	XIRP2	FN1	MAPKAP1	KHDRBS2	THBD	GFRA3	ZNF282	CHRM2	DCLK1	ZNF323	FLJ31356	C6orf7	F13A1	SNCA	SNX13	NCAM2	PAPSS1	PRRC2A	FEN1	CAMSAP1	KCNJ6	KDM3A	LINC00271	USP43	HIF3A	PODXL	ZFYVE28	TBX2	ODZ2	LOC100505498	IL18R1	NIPA1	HLA-DPA1	CPNE7	HKDC1	ITGA1	SRCIN1	BANK1	STARD3NL	APOBEC3H	CUBN	GRIK2	ICAM3	SLC15A1
01700	Tuberculosis of skin and subcutaneous cellular tissue unspecified	MTDH	COMMD1	NLGN4X	PCCA	RORB	WNT4	TAF15	FKBP6	TFR2	TFDP2	ADRA1D	TERT	NCAM1	PRMT8	LOC100288428	RDBP	BPIFA3	SLC17A8	GRM7	LPHN3	CFB	DPP10	WDR12	ALDH1L1-AS2	NXPH1	PCNT	ZNF516	AGTR1	PLS3	MARK4	LOXL1	MECOM	POLQ	TM7SF4	TBX2	ADAMTS16	SFTA2	LOC100507421	GLIS3	ZNF815	PBX2	KCNAB1	GPANK1	LSM11	THSD7A	CSTA	PRAMEF12	TRAF3IP2-AS1
01702	Tuberculosis of skin and subcutaneous cellular tissue bacteriological or histological examination unknown (at present)	DARS	PPP6R3	FYB	SNRPC	C4orf45	HAUS1	THADA	OSMR	SLC25A43	DCAKD	LPPR1	HDAC5	MMP26	LIMS1	FAM26D	B4GALNT3	MYT1	BAIAP2	FEN1	MATN2	CDK5RAP2	VLDLR	LOC100133286	KCNAB2	FAM19A1	KAT2B	SLC14A1	AAAS	COL11A1	CAMK1D	SLAIN2	11-Sep	SLC28A1	LOC100507470	MRAS	PLA2G4A	FBN2	LCT	C17orf53	POLR1D	CNST	PLCL1	FAT1	LOC100508736	BBOX1	TMC1	CLDN14	ALDH18A1
01703	Tuberculosis of skin and subcutaneous cellular tissue tubercle bacilli found (in sputum) by microscopy	XKR9	SSFA2	WDR67	MOGAT1	RGS6	TNNT2	SPTBN5	EFEMP1	CDK8	DYSF	CHN2	RUNDC3B	VSTM2A	SLAIN2	GIGYF1	SEMA6B	FAM154A	NACC2	TIAM2	LHFPL2	TAF1B	LPPR1	TFAP2B	HBB	GNA14	COL2A1	DRD2	STAT4	FAM45A	MXRA7	CCDC162P	RBFOX2	SCN3A	PRMT7	SORBS2	COL4A3	SPTA1	OSBPL3	C10orf122	ERP44	INADL	ADAMTS9-AS2	MIR137HG	THBD	COG5	LOC100289488	UNC5C	RYR3
01704	Tuberculosis of skin and subcutaneous cellular tissue tubercle bacilli not found (in sputum) by microscopy but found by bacterial culture	FKTN	PTPN11	ZNF804B	INSR	TTLL6	C12orf51	SH2B3	ATXN2	LEMD2	ARHGEF10	HLA-B	CLEC16A	VMP1	TCF25	DCST1	VAV3	C1QTNF6	SORL1	GPR88	LY6K	MACROD2	TRIM15	LOC100507353	TSHZ2	SLC14A1	CSMD3	DCBLD1	ZNF276	AGER	DKK2	PPP2R2C	CDH8	HLA-DQA1	NDUFB6	CTLA4	GNG2	LOC647946	ZNF311	PDE10A	PEBP4	SPHKAP	LINC00340	DAAM1	ZNF516	L3MBTL4	FBLN2	HCG9	TAP2
01705	Tuberculosis of skin and subcutaneous cellular tissue tubercle bacilli not found by bacteriological examination but tuberculosis confirmed histologically	LOC100507429	MCAT	ZFP112	MTG1	LOC283547	ZNF165	RSBN1	MNF1	ETS1	GPR19	C8orf12	APOBEC4	IQGAP2	C4orf37	ZSCAN12	LINC00240	VSIG2	MCF2L	DNTTIP1	SLC12A9	FMN1	BTN3A2	JARID2	SEZ6L2	TBC1D1	MYL2	WDFY4	CLCA1	CDKN2B	MUC22	ATL1	ITGAX	PIWIL4	OR12D3	ATF6B	TNPO3	TTLL11	NRG1	CDKN1B	NLRC5	COL11A1	DNMT3B	KBTBD12	PTPRC	LOC100506023	TMEM39A	HNF1A	ACAN
01706	Tuberculosis of skin and subcutaneous cellular tissue tubercle bacilli not found by bacteriological or histological examination but tuberculosis confirmed by other methods [inoculation of animals]	PRUNE	AVEN	ADRA1D	CDKN2B	FAM5B	STK11	ADPRHL2	SEMA3C	IBSP	KCNH1	ARNT2	ST18	TNFRSF11B	ANXA4	TFR2	TBX10	NHS	LOC285965	INO80	KIAA1199	DNAH11	LTA	PDE7B	G6PD	WLS	LOC100505872	GNAO1	PLCXD3	TP73	LARS2	DOCK4	ZNF207	CFDP1	ACTA2	RASGRF2	LINC00240	ITPK1	FA2H	CNNM2	MSRB3	ITGA1	FLJ35282	SP7	C12orf75	GPR35	GABRG3	GRK6	CACNA1E
01710	Erythema nodosum with hypersensitivity reaction in tuberculosis unspecified	HPR	TESK2	FAM82A1	COMMD1	PLCXD3	CATSPERB	TBC1D9	CDC42	LOC100288428	FEN1	FLJ32955	ANKRD44	ST8SIA6	VEZT	RRBP1	CSRNP3	CCDC105	HTR7	PDE10A	FAM3C	ACTG1	DKK3	KPNA5	GRIN3A	FBLIM1	FLJ41350	LOC201617	PEX14	PACRG	GABBR2	RASGRF1	MARK3	ADAMTS17	ASCC2	SLC1A2	ZNF667	TTC3	HOXC4	RAB20	IRS1	SPSB1	FOXK1	RIPK4	TM7SF2	PSMA4	CNDP2	SPTA1	RBFOX2
01720	Tuberculosis of peripheral lymph nodes unspecified	ADAMTS9-AS2	NPLOC4	ACBD6	CNDP2	NACC2	TRPM3	RBL2	UBXN11	FLJ45139	LINC00466	EIF3A	PHF2	RANBP3L	NUP35	LOC100508120	PEX14	TBCK	FECH	REPS2	RASL10B	SNX9	VSTM2A	UBXN4	LOC729420	GMDS	C14orf39	OR51I1	IGLL1	CCDC148	LOC100289488	CBX7	PRR5	MAPT	CCDC105	MSRA	TTC3	GNA14	SND1	ZMAT4	C17orf78	C7orf41	CDC42	RORB	HBG1	CAMK4	ROR1	NAA60	TESK2
01721	Tuberculosis of peripheral lymph nodes bacteriological or histological examination not done	POLR1D	PDZRN4	SGMS1	HKDC1	PARK7	PDE6C	COX7B2	FLJ32955	DGKQ	CUBN	CSNK2A2	LOC100505844	ARHGEF18	LOC100505875	ZFYVE28	SLC15A1	CAV2	LOC100506274	OSMR	HLA-DRB6	MAPKAP1	SYNPO	COL5A1	LINC00290	THADA	TFAP2B	CCDC83	FAM26D	LTF	IPO8	THBD	MAGI3	CADM2	CEACAM20	USP53	ZNF311	ZNF789	TM7SF4	BICD1	SMG6	LOC388630	IDUA	KIAA1704	DOCK5	GBE1	RPGRIP1L	KCNAB2	HTR7
01722	Tuberculosis of peripheral lymph nodes bacteriological or histological examination unknown (at present)	FMN2	DIO1	FOS	SAMD14	PCCA	MEGF9	PSCA	RALY	C21orf63	AGTR1	HLA-DPA1	TBCK	OPRM1	IL1F10	C17orf99	OR51I1	CXorf30	IREB2	LOXL1	HDAC7	STK32C	PRUNE	EIF4G1	LOC100506403	ITIH5	HPR	TPPP	STON2	ALK	GNN	POLR3C	IPO8	PEBP4	NPRL3	GAL	COL19A1	PDE1A	PNPLA6	PTGIR	RTDR1	SATB2	PPP1R12B	TNXB	MARK3	ALG8	IL17RA	PPAP2B	WDR33
01723	Tuberculosis of peripheral lymph nodes tubercle bacilli found (in sputum) by microscopy	MTDH	CSMD3	SOX17	CRMP1	NF1	CFB	ADAMTS9-AS2	EGFEM1P	FAM82A1	LOC646762	S1PR2	CCND3	C1orf174	RASL10B	INADL	GLT1D1	LOC201617	ALDH9A1	KBTBD12	GABBR2	STIM1	HDAC9	TTC3	FARP1	LOC100288428	ITPA	SLC9A1	ABCA4	JPH3	PPHLN1	GLIS3	TP73	LOC100652749	CNTNAP5	NAP1L4	LEMD2	GTF2H4	MUSK	LINC00578	HLTF	PEX14	ADPRHL2	RASGRF1	ST8SIA6	LOC100506689	MYH6	CPVL	SKIV2L
01724	Tuberculosis of peripheral lymph nodes tubercle bacilli not found (in sputum) by microscopy but found by bacterial culture	JPH3	LRP5	MMP17	ADAMTS9-AS2	COL11A2	CD6	PIGQ	WWP2	FAM125B	SLC14A2	CSMD3	ADRA1D	FMN1	PDE7B	SOAT1	MICAL2	TPTE2	SCHIP1	SCFD2	WDR20	SLC24A5	RDBP	KSR2	ROBO2	GPR37	INSIG2	USP3	MEGF11	EIF3L	UBE2Q2	BACE2	UMOD	ABI3BP	ZC3H7A	LOC100507175	TMEM183A	PLK3	CECR1	PRMT8	NDFIP1	HDAC9	AMPH	GOLGA8H	MSRA	DNER	LOC728065	LOC100652749	GDEP
01725	Tuberculosis of peripheral lymph nodes tubercle bacilli not found by bacteriological examination but tuberculosis confirmed histologically	ASPA	GNG7	RPS6KA5	BACH2	FECH	ZSWIM3	KIF16B	BMPR1A	RECQL	RUNDC3B	PTPRS	NUP35	SMAP2	NPLOC4	LTBP1	ICAM3	C6orf47	RRM1	GPR19	YRDC	LINC00340	RALY	LZTS2	DLGAP1	HLA-DPB1	LOC100652749	URI1	ZMAT4	MYH9	ITIH5	LRIG1	CASP8	FDFT1	UCK2	DCLK3	DIO1	CLU	RANBP17	INPP5B	SEC23A	LY86-AS1	NUPL1	ADAMTS12	NXPH2	DCAKD	ZSCAN12	C10orf2	TAF4
01726	Tuberculosis of peripheral lymph nodes tubercle bacilli not found by bacteriological or histological examination but tuberculosis confirmed by other methods [inoculation of animals]	CDC42SE1	YEATS2	ROBO1	C2orf83	LSM11	UROC1	PPHLN1	CFB	LPP	DPP10	CHP	STARD3NL	ROR2	SH3TC1	OR9Q1	ZKSCAN3	LOC100132891	MYH14	SEZ6L2	THADA	LOC100507421	CD160	HLA-DQB1	SEC14L5	MBTPS2	TBC1D2B	ATP6V1C2	HLA-DRA	RNF165	LPCAT1	LINC00305	TLL1	1-Mar	MMP17	BTNL2	TRPM8	OLA1	C9orf79	HK2	IPO8	GALNT14	TJP2	GPANK1	PARD3	TYMP	CACNB4	LOC100507377	GTF2F1
01730	Tuberculosis of eye unspecified	LOC100506532	CRX	C1orf174	OLFML2B	SAMM50	FEN1	CADPS2	GIGYF1	VOPP1	ODZ3	LTA4H	LOC388813	TM7SF2	ST18	CHST9-AS1	SIRPA	RPS11	SEMA4G	IFIT1B	KCNK5	CYB5A	NOTCH4	ALOX15	ST6GALNAC3	VWF	PTPRS	ABTB2	SRBD1	FBXO15	PRDM15	PLOD1	ARHGAP42	SIRT4	DSCAM	RECQL	BPIFA1	LOC646762	DRGX	IL27	PARK2	NDUFB6	CPEB4	MRPL4	FAM124B	CMTM8	HSPA1L	PAX9	FKBP6
01760	Tuberculosis of adrenal glands unspecified	CA10	ABCA1	CNTN1	BTN2A1	ABI3BP	FRMD3	MTUS1	ADAMTS9-AS2	CEP112	CES5A	TTC28-AS1	ROBO2	C8orf34	DYSF	CDKN2B-AS1	PLXNA4	ALMS1P	FLNB	DGKB	KIAA1274	TDO2	CDH4	SV2C	CST2	PPIL2	CAMK4	NAT8	EFHC2	CAMSAP1	EMID2	GOLM1	ABCG2	LNX2	ABCF2	RBP1	MMAB	LSM11	NAV2	SCG3	SLC47A1	WNT3A	RNF5	STK36	GRIP1	INO80	SLC25A37	SLIT3	NFRKB
01761	Tuberculosis of adrenal glands bacteriological or histological examination not done	BCL2	SYNE1	WDR67	AMPH	TFAP2B	TMTC2	F13A1	GPA33	SLC1A2	RXFP2	C12orf23	FA2H	MIR137HG	HTT-AS1	DYSF	IBSP	HTR1E	CDH4	PITPNC1	C10orf55	SQRDL	AGPHD1	ME2	GLT1D1	ZRANB3	DNM3	MRAS	ST6GALNAC3	CDH12	ZNF207	WASL	ABCA12	UNCX	GRIN2A	LOC100147773	TNNT2	ARNT2	ZNF468	ASPA	FOXO3	FXYD3	ZNF396	COL14A1	C6orf162	CAV2	C6orf7	CRP	CCDC105
01790	Tuberculosis of other specified organs unspecified	CNDP2	HSPE1-MOB4	TTC3	NUP35	VASH2	HLA-B	SEC13	NPLOC4	LOC100507421	UGT3A2	DCBLD1	TNR	DLC1	WDR12	RGMA	FLJ41278	LSM11	NKX2-3	10-Mar	HFE	MOB3B	COMMD1	LEMD2	SCTR	FGF14	RASGRF1	DPP10	ANKRD11	CNTN5	GPM6A	DBN1	PEX14	C14orf39	VAV3	ZNF516	IL1RL1	ANPEP	IL13	ADRA1D	ATE1	UMODL1	CYP4F8	IFRD1	CHRNA6	PRDM7	CDK12	PLXDC2	RFTN1
01791	Tuberculosis of other specified organs bacteriological or histological examination not done	PIK3CB	PDXDC1	CDC42BPB	SLC34A1	C12orf4	PLEKHD1	ANKRD6	HPSE2	SRBD1	MCM3AP	ABCF2	LHX6	CNOT1	FSTL4	PTPRS	FLJ46010	POU2F3	CATSPER4	UMOD	ATG5	CETP	IDUA	NCKAP5	AXIN1	MST1	CLVS1	CACNA2D3	EPHX1	UTRN	TM7SF2	C12orf23	C2	LIMCH1	MARK3	BTBD9	LPPR1	CLEC12B	OPTN	STARD13	KAT2B	CSRP1	ARL8B	WNT3	FUBP3	AAAS	LOC727677	CTDSPL	APOC1
01792	Tuberculosis of other specified organs bacteriological or histological examination unknown (at present)	SRCIN1	SBF2	GTF2H1	CDC42BPG	NRG3	SNRPC	HNF4G	SMTN	DCP1B	LOC646808	ZNF207	POC1B	ZSCAN12	RNF149	RAC2	BTRC	FAM149A	ATP8B1	GLIS2	ERO1LB	FAM98B	BACH1	L3MBTL4	CSMD1	DGKH	KSR2	ACSM1	EHMT2	RSBN1	ICA1	FNBP1L	ANKRD12	SLC24A3	SYNDIG1	ANXA6	SLC22A18	IL17F	BAZ2B	1-Dec	MEF2BNB	BCO2	LIN7C	TYRO3	LOC100507709	CAB39L	ATP13A4	PEPD	SV2C
01793	Tuberculosis of other specified organs tubercle bacilli found (in sputum) by microscopy	SPIRE1	HDAC9	MATN2	MYPN	OSGIN1	CXCL12	KIRREL	TAF1B	RSPH4A	PHACTR3	CERS6	GRXCR1	IVD	SKIL	TRIM46	MYH6	ERGIC1	TTLL11	SNX13	SV2C	GRK4	PKHD1	FAM129A	NUDT8	SLC24A5	GRM1	IFT74	ICK	HPSE2	AGBL1	LRRC31	ATP10B	TIMELESS	CCHCR1	MAGI1	RAB14	WDR20	LRRC7	METTL24	ATP6V1C2	HSD11B1	STK24	ZNF516	KAT2B	NEDD4	SNX29	CRX	CTNNBL1
01794	Tuberculosis of other specified organs tubercle bacilli not found (in sputum) by microscopy but found by bacterial culture	GTF2H1	THADA	GRM7	WDR33	C7orf42	NELL2	ATCAY	ANKRD22	FOXK1	RWDD1	SKIV2L	UGGT2	ATP8B1	CAMK2B	SCGB1A1	LOC100133286	BDNF	GLT8D1	KCNIP4	CYP4F22	GFM1	GALNT5	PARD3B	LOC646808	TCF7L2	SYNDIG1	TLN2	SMTN	DIDO1	DGKH	HNF4G	RAB5A	KCNK10	FAM13A	WDR67	TAF15	BTRC	FAM190A	C9orf68	TMEM213	RNF43	C18orf1	BACH1	CKAP5	LCOR	HDAC7	RIT1	CDC42
01795	Tuberculosis of other specified organs tubercle bacilli not found by bacteriological examination but tuberculosis confirmed histologically	LRP4	CXCL12	HSD17B12	CHRNA1	CDCP1	HSPA1B	ZNF804B	ITPKB	WRN	GREB1	MDGA2	SLC17A5	TMTC2	FLJ31813	ATP8A2	SNRPD3	LOC285423	GALNTL5	TCF4	VLDLR	CNTRL	DARS	CPSF3L	FAM184B	PTGER3	CDK14	OSMR	PLA2G6	PTPN21	LAMA2	SKAP1	TBC1D9	GNG7	BDNF	TBC1D2B	AGTR1	CES1	CNNM2	IL12B	STK11	USP40	DCAKD	DKK3	CUX2	PIGQ	PPP6R3	11-Sep	SNTA1
01796	Tuberculosis of other specified organs tubercle bacilli not found by bacteriological or histological examination but tuberculosis confirmed by other methods [inoculation of animals]	GABBR2	LAMA2	RNF150	STK24	PRR16	DHRS3	RARRES1	NOD2	SPIRE1	EYA4	P2RX7	ABHD16A	SCAND3	MYPN	CERS6	C2CD2	SCLT1	TNKS	LOC154860	SEC13	SNCA	C5orf56	PCCA	ENPP3	CWH43	CDC42SE1	TFAP2B	MRVI1	PLOD1	PRKAR2B	HCG23	EYA1	TNRC6B	LINC00486	PEBP4	TMEM233	NTNG1	GJB2	CPQ	ITIH3	TGFBR2	CHRNA3	FAM133A	LOC400682	10-Mar	SETBP1	SLC14A1	GRK6
01800	Acute miliary tuberculosis unspecified	ARNTL2	C8B	C20orf43	CPSF3L	MSH2	CDK12	TGFBR2	CSMD2	ZNF395	KLHL29	LOC100287063	GPR35	HMCN1	ZDHHC19	SLC7A8	SCNN1B	RAB20	GOLGA8H	SGPL1	TNNT3	YRDC	SP100	4-Mar	MMP25	DAAM1	MFN2	PRIM2	SGMS1	HSPA1B	PPP2R2C	LOC100294145	10-Mar	PLA2G4C	CDK14	GRB10	MYO18B	OPCML	MTAP	LOC100128714	CAPN14	SH3BP5	ATP6V1B1	SLC1A2	SLC14A2	ATP11A	PLCL1	PDE6C	FAM78B
01802	Acute miliary tuberculosis bacteriological or histological examination unknown (at present)	SCGB1D2	PLA2G3	KDM3A	CRTC3	MITF	USP43	MRPL48	DYSF	ENPP3	PCIF1	CARD9	CDKN1B	CDH6	LRP1B	SLC14A1	GATAD2A	HIC2	COLEC12	EXOSC2	KYNU	UNCX	LPAR1	DCLK1	FAM98B	PLCL1	SFMBT1	VIT	GSDMB	CDH9	MFN2	COL11A2	GCKR	LSAMP	SORBS1	HBB	AMPH	HDAC5	TNFAIP3	RNF181	LRP4	ANXA5	GMDS	MAP3K13	LOC100506122	TMTC2	BARX1	ZNF652	OLFML2B
01803	Acute miliary tuberculosis tubercle bacilli found (in sputum) by microscopy	MVK	PCCA	FAM82A1	NTRK2	WNT4	HLTF	TXNRD2	JAZF1	ZNF827	COL4A2	CUL9	SNX29	ZNF815	SLC24A5	LYN	INO80	SKAP1	ZBTB7C	SMAD3	ISM1	C17orf99	GIGYF1	TSPYL5	ABO	GNA14	PDE4D	PVT1	LOC440040	GTF2H4	FAM55D	LOC643770	SLC39A1	IL7R	SNX24	CHST15	TCP11	DSCAM	MAML2	COL11A2	BCAS3	OR51E2	GLIS3	ELMO1	HDAC4	CARD9	MYH6	FBXO15	RRM1
01804	Acute miliary tuberculosis tubercle bacilli not found (in sputum) by microscopy but found by bacterial culture	LOC645177	UNC5C	SLC25A37	NAV3	PITRM1	FAM82A1	CDH5	MSRA	TRPM3	GSDMA	CPNE4	TSPYL5	LZTR1	ADCY8	SNX24	IP6K3	SERPINA1	FBN2	LPAR1	MYH6	SPINK8	NLGN1	USP3	SCCPDH	AUH	MYOF	TBCA	LOC643542	PIK3CB	PLXNA4	ACOT9	LRP4	ACTG1	GPR37	NCOR2	GRIK2	LOC100287944	GUSBP11	TSPAN9	MRPL4	CRX	CTNND2	EYA2	PHF2	LOC100506689	ROBO2	COMMD1	FAM55D
01805	Acute miliary tuberculosis tubercle bacilli not found by bacteriological examination but tuberculosis confirmed histologically	LUZP1	C6orf106	PEBP4	C10orf122	CHP	PKNOX2	C14orf39	USP8	NEDD4L	GLT8D1	TTL	NRXN2	SGSM1	ISM1	ALDH9A1	LOC728065	RIT1	MFHAS1	SYT1	LIPC	JAZF1	OR52I2	EPSTI1	MMP17	EXOC1	MVK	LINC00290	GRID1	TIAM2	SLC22A2	GNG7	UROC1	CYP4F8	FAM125B	TFR2	WRB	OR51B2	RPTOR	LOC100289488	MMP20	KIAA1456	INSIG2	INO80	GRIN2A	CSDA	COL11A2	CHST11	EIF3F
01806	Acute miliary tuberculosis tubercle bacilli not found by bacteriological or histological examination but tuberculosis confirmed by other methods [inoculation of animals]	NFKBIL1	GALNTL4	NUDT17	NTRK3	MTDH	C11orf41	RAB10	HERC2	KHDRBS2	PREX1	COL4A1	CMIP	PTPRT	ASUN	C10orf122	WDFY3	GMDS	PRAMEF12	HTR1E	LOC285954	MCC	CRP	SH3TC1	USP8	SLC47A1	TMEM132C	ERAP2	CHN2	COG5	NLGN4X	GREB1	NCAM1	ADAMTS6	AQR	LRP1	PRDM15	CHST9-AS1	SLC25A37	TLE4	RFX3	TXNRD2	IL13	CRISPLD1	AFF1	SLC14A2	GRM7	SFMBT1	PRMT7
01880	Other specified miliary tuberculosis unspecified	CDKAL1	ROR1	CDH13	TNNT2	LSM11	CDH2	TFR2	FARS2	SDK1	RANBP17	TGFBR3	TRAPPC9	OTOGL	ZNF516	NOX4	THBD	COMMD10	TIPARP	CNDP2	DLGAP1	SLC38A7	SULF2	DOCK2	WNT4	C9orf171	ATXN1	ABI3BP	ADAM19	ADAMTS9-AS2	ARVCF	LOC100507421	ANK2	LOC283867	FAM5B	EIF2S1	LOC100616530	NCOA7	DPP10	IL21R	PTGIR	GPC6	PTCH2	DLG2	ACO1	LARGE	SLC25A37	PLCL2	PIGN
01881	Other specified miliary tuberculosis bacteriological or histological examination not done	IL23R	ARG1	CPLX2	LOC100506422	OR51B2	TJP2	SYNPO	CPT1A	EIF3K	LHFPL2	LOC100287944	NUP35	PLAGL1	CPB1	CCDC33	ITIH3	KRT1	AP1S3	ITGAM	ADAMTS16	LNX2	KBTBD12	KHDRBS2	TRPM3	ZNF831	NFKB1	NLGN4X	CAPN2	MED27	WIPF3	ARID3A	DNASE2B	ESR1	HBG1	MGAT5	TECRL	SNX24	TTC7B	ZMAT4	SPOCK3	11-Sep	SLC25A37	LOC645177	CHST15	HAO1	YDJC	HSD17B12	PPAT
01882	Other specified miliary tuberculosis bacteriological or histological examination unknown (at present)	CDKN2A	LRRIQ4	CADM3	ERCC4	CCDC38	ELL	FGG	ITGAX	PPIL2	C20orf194	SLCO1B1	KCND3	RGMA	MYB	SULT2B1	SCHIP1	GRM4	ADRA1B	C6orf130	NCK2	ATG5	ZDHHC2	EIF3F	AGBL3	GUCY1B2	LINC00578	CUBN	IL18	GRID1	METTL24	ALDH1A2	SORCS1	MTDH	ANGPT1	KIRREL3	C2CD2	LOC100505875	TAF1B	SCN3A	KLHL33	TRIM41	MEGF9	SMURF2	SERPINB5	ITGA9	AJAP1	MBTPS2	C11orf10
01883	Other specified miliary tuberculosis tubercle bacilli found (in sputum) by microscopy	NFKBIL1	SLC14A2	CSRP1	GNAO1	CCDC91	PCCA	SNX29	MSRA	CSMD3	SYCE3	SSFA2	LLGL1	HLA-DPB2	KIAA1199	LSM4	FSTL4	MAML2	HBG1	TRIM41	LOC100294145	INO80	MPRIP	RGMA	BEAN1	NFRKB	OR51B2	SBF1	USP3	ZC3H3	JPH3	PCIF1	ELMO1	OR51I1	GTF2H4	OSMR	FAM210A	B4GALNT3	PARD3B	MTMR3	NTRK2	LY6G6C	TESK2	AMPH	LOC645177	ALDH1A2	ERCC4	FAM5B	C8orf34
01884	Other specified miliary tuberculosis tubercle bacilli not found (in sputum) by microscopy but found by bacterial culture	CDKN2B	FKBP6	AATK-AS1	SLC28A1	INO80	LTA	SKIV2L	IQGAP2	ADAMTS9-AS2	BACE2	HHLA2	SLC24A2	SLC24A3	PRKCB	PCSK6	CSMD3	ARG1	NXPH1	RGS14	IGSF21	PRKAR2B	LOC100652734	UBE2L3	HTT	C2orf83	COG3	PTPRM	SLC7A8	SLIT2	BTBD10	RCAN2	C6orf97	GRM1	TOP3B	GALNT14	IVD	LY6G5B	TRDN	DARC	FAM59A	IDUA	SLC9A1	ADAM23	TESK2	BCO2	ZC3H3	SCN8A	ZNF366
01885	Other specified miliary tuberculosis tubercle bacilli not found by bacteriological examination but tuberculosis confirmed histologically	VWF	SMYD2	LCOR	CAV2	TYMP	ABCB11	LOC100507053	NFKB1	PDE3A	LUC7L	SOX17	ICAM5	GPR160	FAM53B	WBSCR17	LRRK2	DNAJC6	ALK	SOD2	DENND4A	EML2	SMARCA2	CYTH1	PHEX	PXDNL	FHOD3	LTA4H	FDFT1	PTGIR	ZFYVE28	IL33	SKAP1	CHRM2	CXorf30	ITPK1	PLXNA2	LOC201617	GRK4	BMPR1A	ETV6	C20orf43	FAM5B	ZNF607	TBC1D26	PTGFR	COTL1	PSMD3	BRD1
01886	Other specified miliary tuberculosis tubercle bacilli not found by bacteriological or histological examination but tuberculosis confirmed by other methods [inoculation of animals]	HFE	SEC23A	PRKAR2B	OR9Q1	PPARGC1A	STARD13	ALOX15	BCAT1	DNER	UTRN	RWDD1	ERAP2	ANO3	WDR20	CCDC129	C11orf41	RAB5A	TFDP2	MCC	ADAMTS9-AS2	LOC100128714	MEF2C	FCGR2A	LOC100132891	IL21R	THSD7B	XKR4	OR52I2	SLC38A7	PLEKHA6	ASTN1	FKBP6	HBG1	TFAP2B	ABCA13	DBNDD1	PITPNC1	ZNF423	IPO8	SV2C	USP3	THADA	C11orf10	NUPL1	DTWD2	CSGALNACT1	GADL1	MYH9
01890	Miliary tuberculosis unspecified unspecified	ADAMTS9-AS2	ACBD6	NACC2	RELN	LOC729420	EIF3A	REPS2	C17orf78	DCUN1D5	ZNF318	NAA60	ZNF229	ERP44	LOC100508120	LINC00466	ANO2	VSTM2A	SNX9	ACAD11	DUSP14	RBL2	SGIP1	CCDC148	UBXN11	MRRF	RANBP3L	NPLOC4	VAX2	ZFHX3	ITGB8	BEND7	BCL2L11	OR51I1	GFOD1	COL12A1	GEMIN7	PEX14	ERBB3	C14orf39	ITPA	CD226	AKNAD1	ARAP2	LHFP	DYNC2H1	UBA6	OR51B5	KIAA0564
01891	Miliary tuberculosis unspecified bacteriological or histological examination not done	LSP1	CPB1	POLR3C	WDR82	DCP1B	PRR5	CUL9	CUX1	PPIH	NHS	ANKRD12	FMN2	RUNX2	EYA4	STK32C	NRG3	CHST15	ZNF207	PC	FLJ26850	1-Dec	C18orf1	IGF2R	SMTN	LOC643406	RNF5	JPH3	MYH9	CAB39L	TMEM213	SBF2	TCF7L2	PRUNE	SMU1	CHST9-AS1	MEF2BNB	PTCH2	PPIL2	ATP8B1	HIF3A	PTPN9	CRMP1	AKNA	GPR88	LOC100652749	RELA	MGST2	ACSS1
01892	Miliary tuberculosis unspecified bacteriological or histological examination unknown (at present)	ZRANB3	PNPLA6	BTBD10	ZNF789	WNT16	HOXC4	DHRS3	ABCF2	LYN	DCDC5	DENND1A	RAB3GAP1	OPTN	NFRKB	RALY	GABRB3	TACC2	ZNF667	FLJ42280	ACSF3	LOC100506274	SYT1	ME2	SLC2A11	CYP2B7P1	ULK4	GRID1	ADCY8	ENPP3	TESK2	FBXO15	CSRP1	C1orf174	CLDN14	WWP2	ST8SIA6	LMBRD2	MSH2	PRDM11	ILF3	PCNT	ROBO2	LOC100505872	SMG6	LPPR1	MARK3	STIM1	RSPH4A
01893	Miliary tuberculosis unspecified tubercle bacilli found (in sputum) by microscopy	ADAMTS9-AS2	CNDP2	RORB	C14orf39	FMN2	PEX14	NPLOC4	DENND2A	TTC3	TBCK	RFTN1	NUP35	WNK2	CCDC83	MYH9	SLC35F4	WDR12	ZMAT4	PEBP4	NACC2	WNT4	REPS2	ZNF229	NAA60	ROBO2	PHF2	PKNOX2	DEF8	BEND7	STK32C	VASH2	OR51I1	COMMD10	TLR1	ALDH1L1	VSTM2A	LINC00466	CDC42	CCDC148	UBXN11	CCDC3	DUSP14	C17orf78	C10orf122	EIF3A	ACAD11	SKIL	ZNF318
01894	Miliary tuberculosis unspecified tubercle bacilli not found (in sputum) by microscopy but found by bacterial culture	ALPK1	ZBTB7C	FAT4	NPLOC4	ZC3HAV1	NUP35	PPP4R1L	BABAM1	FAM5C	LOC401164	HSD17B12	TRAM2	LILRB4	RHD	FGD5	PELI2	PTPDC1	SAR1A	SLC17A8	AKR1CL1	APLP2	NOL8	DGKB	PTPRJ	ESR1	KDM1A	EIF3L	SAMD9L	TMEM183A	SLC39A1	SYK	TRMT2A	EIF2B3	SNTB1	PLD5	DENND4B	TIPARP	SLC26A3	PTCH2	AIFM2	LEPREL1	OSBPL5	NID1	CLCN6	CD160	ALPL	PIEZO2	LNX1
01895	Miliary tuberculosis unspecified tubercle bacilli not found by bacteriological examination but tuberculosis confirmed histologically	OR51B2	ADCY9	GRID2	SYT17	TRPM3	AK5	EGFEM1P	ODZ2	KDM3A	ADRA1D	RFTN1	DPP10	TSPAN14	IL10	LOC100507421	RRM1	OR51I1	HLA-DPA1	CSNK2A1	KIAA1217	PCIF1	LOC100507193	GRIN2B	ITFG3	SKIV2L	GLT8D1	VWA3B	ZMAT4	LOC100507043	MOB3B	HBZ	FAM135B	SFTA2	NMNAT2	CLU	PPHLN1	C8B	THADA	PLXDC2	DSTYK	AATK	DCLK2	SPHKAP	KIAA2018	DOCK8	NALCN	SRFBP1	OR51B5
01896	Miliary tuberculosis unspecified tubercle bacilli not found by bacteriological or histological examination but tuberculosis confirmed by other methods [inoculation of animals]	ADAMTS9-AS2	DNAH8	FAM125B	MYH6	ACOT9	SKIV2L	SERPINE2	NUDCD1	CD163	DCLK1	ITPK1	GMDS	PAX9	PRDM15	SCN2B	HIVEP3	TPTE2	LOC285954	TNR	TNFRSF11B	TYMP	DKK3	SLC38A7	LRP5	SLC25A37	OLFML2B	NF1	DEF8	SPINK8	TTC3	CPNE9	NELL1	GIGYF1	ATP8B5P	UBE2Q2	COG5	PTPRG	SHISA9	LEMD2	FOXK1	FLJ31813	B3GAT2	KLF12	SKAP1	FHOD3	PELI2	EIF2S1	CDC42BPB
0205	Pneumonic plague unspecified	MECOM	CDH13	RASGEF1C	WIPF2	ANKRD11	LOC100287944	AKD1	CDH2	STXBP5	SMYD3	ARNTL	LARGE	AKAP7	SDK1	CNGB3	RCL1	KIAA1797	LRP2	PTK7	SLC14A2	CELF2	TLL1	FDFT1	SLC22A2	OSBPL1A	TNRC6B	ARVCF	LOC645177	FEN1	PPM1H	CES5A	PRKAA1	LOC100616530	LOC100129620	MPPED2	TNFRSF13B	PLXDC2	IFRD1	ANP32C	ALPK1	ANO4	C8orf34	PREX1	OSM	KIF26B	RXRB	MLLT3	GPR88
0208	Other specified types of plague	NFIC	ARHGEF10	YRDC	MAD1L1	TRPS1	C6orf15	VTI1A	LOC285965	LIPC	FOXE1	SERPINB5	TNNT3	LOC100188947	GPR183	IFT80	GK	NEDD4L	BANP	OSTM1	FAM3C	MCPH1	ZNF827	CRYAA	KDM1A	PDE7A	SLC26A5	WNT16	ZKSCAN3	GPR156	SLC2A11	C6orf183	SMG6	S1PR2	OBP2A	PTPRZ1	EXOSC2	SAMD14	HNRNPAB	VAV3	FAM82A1	SMAD1	HCG22	PFKP	LOC100506660	CHL1	PKIA	ABLIM1	KLHL29
0209	Plague unspecified	SYT1	XRN1	THSD7A	OR12D3	LINC00271	SPATS2L	RPRD2	SLC24A5	TFR2	ETS1	FLJ45139	NEDD4L	SHANK2	DPYSL2	FBXO21	KCNH8	MRPL48	LEKR1	CETP	SAR1A	PKD2L1	FA2H	SPINK8	DUXA	WDR92	KIAA2018	ADAMTS6	SGSH	FLJ32955	LARP6	ETFB	CNTNAP4	RAVER1	FMN2	STK38L	ADAM10	SGK1	XKR4	DPYD	MIR205HG	GRM4	STK10	NCOA1	SIPA1L1	SPATA5L1	SLC1A3	SLC38A7	DAB1
0218	Other specified tularemia	PUS10	ITIH3	PLA2G4A	THSD7A	GRID1	GJB2	SRD5A2	LIPC	ZFYVE28	PGBD1	SIPA1L1	NUP35	OSBPL2	SIRPA	INPP5A	RCVRN	LOC100505844	SLC17A8	KIAA1456	AKAP6	BEND5	ZNF468	FOXO3	ALG6	MICAL3	CFDP1	SND1	RORC	COL25A1	TP63	VASH2	ALPK1	SLC9A8	MTL5	TNIK	SLC14A1	SLC30A6	MCPH1	SEMA4G	PHF2	LOC285965	TMPRSS6	SEMA3E	UGT3A2	PCNP	RIMBP2	HECW1	SMAD7
0219	Unspecified tularemia	SLC24A5	ZNF844	CPN1	LOC100506689	CEP57L1	EML6	LY6G6E	COG5	PRR16	SLC15A1	RPRD2	RTP3	DLC1	CD160	GALP	ANKRD22	INADL	PANX1	LOC100652734	OR10J1	PUS10	TNFAIP3	RPGRIP1L	IDO2	PANK1	CD226	MYLK	PMEPA1	EBF3	AXIN1	KLF5	EHMT2	TXNDC3	HPSE	RIC8B	CEACAM20	PPP2R1B	HEPHL1	PRMT1	SKIL	CRX	GYPC	HTR7	BTBD9	ETFB	VSTM2A	CDK5RAP2	SLC39A11
0230	Brucella melitensis	SLC24A5	XRN1	AKAP6	GNA12	KCNH8	C8orf12	NTNG2	TMEM2	DLC1	PDE4B	DSTYK	LYN	PPM1H	BLK	CSRNP3	AFF1	SGSH	MSRB3	APOBEC3H	C5orf56	SRPK1	XKR4	TBCK	SEMA3E	UMODL1	DNER	CNTRL	CTNNBL1	PDSS1	SLC17A3	RAB6B	PCDH7	MYB	R3HDM1	UMOD	SGK1	IBSP	SLC17A5	XKR9	GRID1	RGS6	NOC3L	DAB2	LOC100506422	UBE2Q2	BIN1	FAT3	STK38L
0231	Brucella abortus	SLC26A9	8-Mar	BTBD9	GALNT14	HSPA1B	DIEXF	BMP5	LOC100652734	EPHA5	TRPS1	SLC15A4	SIRT4	ZNF488	SAMD9	FLJ26850	CCDC38	ANGPT1	TNFSF15	IL23R	GK	ADAD1	ARNT2	KCTD16	GPR133	GALNT13	AATK-AS1	SLC10A7	MCAT	FAS	LOC100506023	JARID2	HSD17B8	KRT1	SYT1	SMAD3	POU5F1	C21orf7	PGLYRP3	PPP2R1B	MUC21	APTX	TMEM213	PLA2G4A	ZBP1	LOC100507421	COG3	MVK	LOC100506689
0238	Other brucellosis	TTC3	KCNK10	BCAR1	SORBS1	MYH9	ATP13A4	LY6D	ACTG1	ACSM1	L3MBTL4	RNF43	DUS4L	GTF2H1	SERPINA1	FAM149A	ROBO2	DGKH	KLF12	MEF2BNB	GRK5	TMEM213	CAB39L	AIG1	1-Dec	SMTN	CCDC33	FNBP1L	PDE7B	PRB2	IL17F	PEX14	RUNX2	RNF149	POC1B	RNF212	KCNH1	SLC22A18	BACH1	ZNF207	HNF4G	STK24	BTRC	SAMD9L	GLIS2	MGST2	DCLK3	BAZ2B	IMPG2
0239	Brucellosis unspecified	SLC24A5	SHANK2	SPTA1	CACNA2D3	SGK1	PDE4D	LRRC2	XKR4	TFAP2B	G6PD	IL5RA	DLC1	GPR133	KCNQ1	TESK2	DPYSL2	PPHLN1	NCKAP5	LOC100132891	HOXC4	DNER	DYSF	ITGAX	PRMT1	PDSS1	LOC100507053	EXOC4	GRM1	LOC100506689	SLC34A1	TMEM110-MUSTN1	SLC17A5	CNDP2	PGBD1	FBXL22	RORB	DNM3	BCAS3	FAM78B	KCNH8	NPLOC4	PPM1H	ETFB	TIMP3	C12orf23	UMOD	PSORS1C3	SAR1A
024	Glanders	SAMD9L	WNT4	IREB2	MCF2L	WIPF3	LST1	SPINK8	OR51B2	MCTP2	MSRA	SLC22A2	TFF1	DCLK3	LOC100289488	CSMD3	NDFIP1	RASGRF2	SLC35F3	CYP4F8	KCNH1	THSD7B	WIPF1	SPATS2L	LOC646762	TSPAN14	CLTCL1	HCG23	STIM1	HIF1AN	NPLOC4	SNRNP48	NXPH1	ICK	BIN2	USP3	OR51E2	MCC	GNAS	DHRS3	UBLCP1	FECH	OR8A1	TAF5L	KIAA1958	XKR9	TMEM183A	ABCA12	CSGALNACT1
025	Melioidosis	FKBP6	TBC1D2B	PRUNE	PALM2	NTRK3	MECOM	HPSE2	SLC6A20	ADRA1D	LOC100506532	CES5A	BMPER	MYLK4	WASL	IFRD1	RECQL	CYP4F8	NEDD4	IL18R1	TRDN	LOC100129620	HDAC4	SYCE3	SLC1A2	F13A1	FUT2	CECR1	TBX2	ZNF396	FARS2	LARGE	TSPAN11	LINC00290	PCM1	LZTS2	PPA2	NUDT17	AGBL3	LOC100147773	MME	SLC9A1	MYPN	GRIN2B	ZMAT4	PLS3	NPLOC4	MYH9	ST8SIA6
0261	Streptobacillary fever	NPLOC4	TFAP2B	FKTN	TFR2	DAAM1	PEX14	WNT4	CPEB4	LOC100652734	GNG7	GNAS	BID	SSFA2	CLDN2	TNNT2	LOC645177	SH2B3	CNDP2	TBX2	IGSF21	ATXN2	SLC25A37	PRR5	RORB	MCTP2	FMN2	C12orf51	SPAG16	INO80	PLCXD3	SEMA6B	TTLL6	PRUNE	TBCK	FAM5B	ZNF516	DIO1	SNAP47	ADAM22	C10orf2	NTRK3	RAB20	ANKRD12	ZNF207	PTPN14	FAT3	TERT	PRKCE
0269	Unspecified rat-bite fever	SLC24A5	PSMD3	ABI3BP	DPYSL2	GRIP1	PNPLA3	LOC100506689	MTUS1	BRAP	GMDS	SEMA3A	ATP6V1B1	SLC17A8	SGK1	HFE	CA10	PRMT1	SLC38A7	DYSF	DNER	FLJ45139	PPHLN1	CNTN1	CACNA2D3	MRVI1	FASTKD2	ADAMTS6	FAM155A	BTBD9	CNDP2	ACTN4	RORB	BID	ADAM28	SGSH	SPTA1	PLXNA4	LOC100507462	SPINK8	GPR37	BDNF	ABCA1	DLC1	GUCY1A3	JPH3	ZNF468	DTWD2	NAV2
0270	Listeriosis	SLC24A5	PDE4D	SGK1	SHANK2	CACNA2D3	XKR4	KCNQ1	IL5RA	BCAS3	PPM1H	G6PD	DIP2C	ATP8A1	ITGAX	C12orf42	AKAP2	HIC2	NCKAP5	RSBN1	LRRC20	LRRC2	SLC17A5	MEX3C	BVES	HOXC4	ETS1	PSORS1C3	DLC1	LOC100132891	RAI14	TESK2	LOC643770	CAMKMT	MTG1	ZNF827	NUDCD1	PDE4B	DAB1	RPRD2	DNER	DOK6	HPSE2	TMEM110-MUSTN1	PLK1S1	TFAP2B	PDSS1	PUM1	RRBP1
0271	Erysipelothrix infection	SLC24A5	DLC1	ATP6V1B1	BTBD9	LOC100507462	FASTKD2	LOC100506689	DPYSL2	FLJ41350	SGSH	GPR133	BNC2	LRRC2	CPAMD8	CEP57L1	ASTN1	WDR25	TFAP2B	SLC26A5	TMEM110-MUSTN1	SLC17A8	RORB	RPRD2	TNIK	CACNA2D3	GPR116	CPLX2	PDE4D	MUC21	FER	SPTA1	ADAMTS6	PPARD	DNER	SND1	ZBP1	PPP1R18	EXOC4	LOC440040	SLCO5A1	PRMT1	ACTN4	PPHLN1	PKD2	SAR1A	SHANK2	FAM133A	PACRG
0272	Pasteurellosis	SLC24A5	SGK1	SHANK2	XKR4	PDE4D	CACNA2D3	KCNQ1	IL5RA	PPM1H	BCAS3	G6PD	DIP2C	NCKAP5	ATP8A1	C12orf42	AKAP2	DNER	SLC17A5	ITGAX	HIC2	NTNG2	BVES	DOK6	ZNF827	EXOC4	LOC643770	RAI14	LRRC2	ANKRD62P1-PARP4P3	LOC100506274	DLC1	NFIB	OTOGL	RRBP1	GPR158	DAB1	MEX3C	PDE4B	LOC100507053	1-Mar	LOC100132891	C1QTNF7	MTG1	USH2A	RSBN1	COL28A1	SLC24A3	ODZ1
0278	Other specified zoonotic bacterial diseases	SLC24A5	DLC1	NHS	LOC100652734	BTBD9	NUP35	SLC10A7	GLT8D1	NPLOC4	C14orf39	RNF5	PDE7A	LNX2	LOC100506689	NCOA1	SLCO5A1	WAPAL	RARRES1	KRT1	TFDP2	HFE	SLC38A7	GPR116	RDH5	ITGA1	WDR25	MAPK4	PCSK6	TIMP3	SNTB1	TFAP2B	C1QTNF7	TBCEL	SPINK8	CNDP2	SEMA3A	GLT1D1	FER	RORB	KCTD16	LOC440131	BMPR1A	C12orf23	HYDIN	LOC255130	DPYSL2	NEDD4L	PDE4D
0279	Unspecified zoonotic bacterial disease	HFE	HSPA1B	LOC647946	ZNF804B	TNFAIP3	DDR1	TSPAN11	LOC201617	MRVI1	UGGT2	UPK1B	VRK1	TECTB	IKZF3	KIF7	C10orf57	TTC7A	SLC24A5	CD44	TTLL11	GUCY1A3	MST4	OR12D3	TMTC2	CUX2	NDUFB6	HLA-DOB	HDAC9	CYP4F22	CABS1	CPB1	CTLA4	ARID3A	MYEF2	BNC2	VSIG2	LRRC16A	LOXHD1	MAN2B2	CNTNAP4	ATOH7	ANKRD62P1-PARP4P3	CEP112	LOC100132891	POU2F3	YES1	INPP5B	CREBL2
0300	Lepromatous leprosy [type L]	RASL10B	WDR12	FAM126A	NPLOC4	FAM5B	PLCXD3	LILRB4	ARG1	C9orf79	NRXN2	C10orf32	MORC1	LOC100652734	SRRM4	TSPAN14	WNT4	TMEM183A	FMN2	TNPO3	SAMD9L	LOC645177	MSRA	PPP4R1L	STK11	10-Mar	SPTA1	KIAA1958	RNF7	C1orf174	MAGI3	MUSK	TRDN	TBC1D9	LOC100652749	ADRA1D	IL7R	MYO5B	MYH9	SLC39A1	CUL9	UBE2V1	GRM1	TTC3	LLGL1	LPHN2	TCP11	CUX1	LOC643770
0301	Tuberculoid leprosy [type T]	SLC24A5	HS6ST3	ITGAX	LRRIQ4	CPAMD8	SCNN1B	TGFBR2	HSPA1B	FLJ41350	PLA2G4A	LOC100216001	STOX1	FLJ45139	PPP1R18	LOC388630	P2RX7	KITLG	C14orf39	VSIG2	THSD7A	LOC100288428	NUP35	ANXA4	XPO7	FLJ31356	HCG18	ADCY3	DAB2	TSPAN11	C1orf159	HCP5	KYNU	IKZF2	PIWIL4	ADAM10	MEX3C	OLA1	LOC100294145	GPR19	LOC100506403	CCDC38	HIC2	ZNF844	CEP112	PDSS1	OPTN	GPR158	FAM71D
0303	Borderline leprosy [group B]	PALM2	SRCIN1	LOC201617	FLOT1	C4orf37	CACNA1E	PUM1	MTHFS	LCOR	SLC17A8	CACNA1C	IL28RA	LOC100507353	LEF1	PKIA	MYRIP	IDUA	S1PR2	CETP	SHISA9	DPYD	LINGO2	MST4	DUXA	SDK1	TFRC	OR4A15	POLQ	CST2	PDE4A	LOC283688	BPIFC	ADCY10	CDC42BPB	TREM1	FSTL4	GRB10	PRICKLE2	WDFY4	ALPK1	ARNTL	KIAA0922	LARP6	SNX29	LILRB4	SND1	DSE	GFRA3
0308	Other specified leprosy	SLC24A5	SND1	CNTRL	LRRC2	RDH5	CNDP2	MYH9	TESK2	MED24	UMOD	ZNF789	IGSF21	LOC100652734	NUP35	RAB40C	AIF1	RORB	TCF7L1	DENND2A	PDE4D	PSORS1C3	C14orf39	RAI14	GNAI1	TFB1M	PLS3	ZRANB3	C11orf41	GABRB1	DLC1	PDE4B	ANGPT1	C12orf42	CPLX2	CYP2C8	ZNF827	VASH2	GYPC	G6PD	STOX1	KIAA0922	HFE	FAS	ADRA1D	HIC2	SLC24A3	LOC100506422	RUNX1
0309	Leprosy unspecified	SLC24A5	SGK1	SHANK2	PDE4D	CACNA2D3	XKR4	G6PD	IL5RA	KCNQ1	LRRC2	DLC1	SPTA1	TFAP2B	BCAS3	PPM1H	GPR133	ATP8A1	FAM78B	DPYSL2	DIP2C	NCKAP5	TLR10	LOC100132891	CNDP2	LOC100507053	KCNH8	DNER	SLC17A5	TMEM110-MUSTN1	PPHLN1	RORB	EXOC4	NPLOC4	LOC643770	GPR158	TESK2	MEX3C	LOC100652734	PSORS1C3	PNPLA5	C1QTNF7	LOC100506689	PDE4B	TIMP3	INADL	CPAMD8	ZNF827	DNM3
0310	Pulmonary diseases due to other mycobacteria	SUMF2	LACTB2	C8orf12	NDUFB9	AHRR	GRK4	TMPRSS15	CORO7	EYS	SOD2	AIG1	DNAJC24	FGGY	ZFP91	CEP152	ODZ4	LOC728755	TCF3	SLC26A9	TYMP	TRIM39	MCAT	C22orf31	ZNF396	LGALS13	LRRIQ4	DCUN1D5	DUSP14	ANKRD6	ARAP2	ZNF318	DAB1	HDAC4	MRRF	LINC00240	CCDC38	MVK	PGBD1	PHEX	BEND7	MAPKAP1	MPP7	PLCB1	PCMTD1	SCHIP1	KCNAB2	SLC15A4	LOC100507429
0311	Cutaneous diseases due to other mycobacteria	PSCA	PEX14	CNDP2	GLIS3	RNF182	MYH9	HBZ	SLC25A37	TMPO	ABCA7	COMMD10	ZNF815	OR52I2	CDC37	MSH5	LOC100289488	LOC100506532	PTGIR	PTGES	RIIAD1	SMOC2	OR51I1	GNA14	LRRC34	RASSF5	COL11A2	BPIFA3	MSRA	ATXN2L	GNAS	MCF2L	ADAMTS9-AS2	CHRNA1	UBQLNL	TIMP3	FAM49B	RDH5	OR51B2	TBC1D21	RPTOR	FAM5B	C2CD2	OSBPL1A	BCL11A	RORB	VASH2	RASGRF1	MEGF9
0312	Disseminated due to other mycobacteria	SLC24A5	SHANK2	SGK1	XKR4	PDE4D	KCNQ1	IL5RA	CACNA2D3	PPM1H	C12orf42	BCAS3	SLC17A5	DIP2C	ASTN2	LOC643770	EXOC4	DAB1	ATP8A1	HIC2	ITGAX	ESPL1	LOC100132891	LOC100506274	NCKAP5	CD80	TRIM39	DNER	ATF6B	RRBP1	RAI14	CAMKMT	LRRC18	ETS1	ANXA6	OTOGL	LOC100216001	AKAP2	G6PD	DOK6	PDE11A	SLC38A7	HPSE2	PUM1	LOC100506023	WDR96	PSORS1C3	MTG1	HLA-DOB
0318	Other specified mycobacterial diseases	SLC24A5	SGK1	SHANK2	PDE4D	XKR4	CACNA2D3	KCNQ1	IL5RA	PPM1H	BCAS3	G6PD	DIP2C	ATP8A1	NCKAP5	C12orf42	LOC643770	SLC17A5	DNER	ZNF827	LRRC2	AKAP2	ITGAX	ANKRD62P1-PARP4P3	BVES	DLC1	HIC2	LOC100132891	PDE4B	MEX3C	NFIB	LOC100507053	PDSS1	NTNG2	RAI14	LOC100506274	EXOC4	CAMKMT	NUDCD1	FAM78B	DOK6	COL28A1	DAB1	ODZ1	TFAP2B	PLS3	MTG1	LOC100652734	OTOGL
0319	Unspecified diseases due to mycobacteria	BEND7	LACTB2	AIG1	FGGY	DYNC2H1	RTEL1	RNF39	BANP	VSTM2A	ODZ4	LOC100507429	LINC00240	MRRF	GNG4	NDUFB9	MAPKAP1	ANO2	CEP152	MED24	ARAP2	DNAJC6	SND1	PRPF18	CYTH1	CAPN2	EIF3A	ADAM23	C8orf12	UBA6	TTL	NKAIN2	ITGB8	DPY30	CETP	KIAA0564	KAZN	SGIP1	CD226	TAF3	IKZF3	TRIM10	GREB1	GEMIN7	MRPL43	FAM45A	PGBD1	EIF2AK1	HCG18
0323	Laryngeal diphtheria	MRVI1	LOC100507421	DPP10	ZMAT4	CNDP2	LSM11	MEAF6	SCHIP1	UGGT2	DENND2A	MYH9	NPLOC4	PEX14	TFR2	PPT2	CDKAL1	NCOA1	SLIT2	MYO18B	TBCK	RORB	GRAMD1B	ANXA5	FAM19A2	HFE	WDR12	PTGS2	VASH2	UBE2J1	NRXN2	DNAH11	CPLX2	TNXB	PLS3	FMN2	WNT4	TIAM1	UBE2D2	SFTPD	UMODL1	PTBP3	CRMP1	CREB5	RCL1	SCGB1A1	BACH1	C14orf132	BIN1
03281	Conjunctival diphtheria	SLC28A1	CAPN7	TNFRSF11B	IGSF21	CD53	EXOC1	ASPH	ICA1	AMPH	NTRK3	WDR67	IRS1	SLC39A11	RAB3C	RXFP2	LSM4	SETBP1	ARHGAP20	SPATA2L	LOC100130348	CDH9	PC	GLT1D1	KRT33A	ABCA7	NLRP13	CTDSPL	KLHL32	FAM149A	TLR1	MITF	PITPNC1	ISM1	AGBL4	IGF2R	SSFA2	LOC284294	ZNF207	LRRC18	ADARB1	BCAS1	DCP1B	IL17RD	C6orf7	OAS3	LLGL1	ZNF300	TECTB
03283	Diphtheritic peritonitis	LOC100506867	CAB39L	COL11A2	LIN7C	PPHLN1	MGST2	BCAR1	C14orf39	BAZ2B	NPLOC4	PRB2	ADAMTS9-AS2	GALNTL4	FNBP1L	RFTN1	UBE2J1	DCP1B	ATP13A4	KCNK10	SLC22A18	DNAJC6	SYNDIG1	ANKRD12	FBLN2	RUNX2	ZNF207	1-Dec	SBF2	NRG3	DENND1B	PTGES	PHF2	MMP17	C20orf43	ERO1LB	BTRC	TTC3	PEX14	SMTN	SAMM50	GTF2H1	FDFT1	FAM149A	LOC100506422	OSGIN1	IGF2R	MEF2BNB	STAT4
03284	Diphtheritic cystitis	ADAMTS9-AS2	UBE2V1	SDK2	BPIFA3	CD55	LOC100652734	ST8SIA6	C14orf39	CAST	TBX2	LOC728065	SLC25A37	TERT	SEMA6B	OR51I1	OSMR	HDAC4	RDH5	SYNPO	ZBTB38	MSRA	SLC22A2	EYA4	TRIM41	IKBKAP	SCN3A	TDO2	ADAM22	INO80	AKAP1	WDR72	FUT2	CSMD3	PSCA	TMPO	KIAA1958	MYH14	CCDC91	HLA-DPA1	TRPM3	KIAA1199	CYP2C8	LTBP1	TNRC6B	BBS9	TNFSF15	TTC28-AS1	ABHD16A
03285	Cutaneous diphtheria	OR51B2	LOC100506532	RIIAD1	DIRC3	ASUN	COL11A2	HBG1	NLGN4X	SYT9	GRM8	DNAH8	CCNY	PSCA	ITFG3	TMEM201	WDPCP	ADRA1D	RAD51B	OR51I1	IGLL1	SLC14A2	WDR37	MCC	TGFBR2	IPCEF1	UBQLNL	STIM1	ODZ4	SGCZ	ITPA	SYT17	TIAM1	HBZ	MYH9	LOC284294	CDSN	SPTBN4	C7orf41	TLL1	SRGAP1	ADAMTS9-AS2	SYT1	TBCK	ZMAT4	HS6ST3	KCNH1	C8B	RFTN1
03289	Other specified diphtheria	SLC24A5	SHANK2	SGK1	LRRC2	CNDP2	PDE4D	CACNA2D3	RORB	XKR4	IL5RA	G6PD	KCNQ1	SPTA1	DLC1	NPLOC4	RDH5	PDSS1	TFAP2B	DPYSL2	TESK2	MYH9	TMEM110-MUSTN1	PPHLN1	C14orf39	ZRANB3	TNIK	HOXC4	GPR133	RRBP1	PPM1H	ATP8A1	SHROOM3	TLR10	INADL	DNER	UMOD	NUP35	LOC100132891	C12orf42	PNPLA5	TIMP3	EXOC4	NDUFB6	BCAS3	ZNF789	FLJ41350	LOC100506274	MEX3C
0329	Diphtheria unspecified	LNX2	SLC6A13	RNF5	LOC100133286	LOC440131	CFHR3	IFT80	LPHN3	BACH2	GRB10	MAPT	CYB5A	UBE4B	LOC100289178	FAM155A	XYLT1	ATP10A	CKAP5	STOX1	SOGA2	SEMA5A	NRXN3	HTT	CDH23	C6orf97	IGLL1	THPO	ALDH2	LTC4S	SND1	LBX1	STK32C	SLC2A11	ZNF415	IL12RB2	ADRA1D	GP1BA	MUC22	GGT1	RSPH4A	GRIK1	GRM7	C7orf41	BDNF	LINC00240	SMG6	CABS1	LOC100508736
0330	Whooping cough due to bordetella pertussis [B pertussis]	ALDH1L1-AS2	WIPF3	GRM7	PFKP	MYO5B	USP8	CRB1	LOC646762	CADM3	FKTN	AP1S3	NTRK3	TSHZ2	FRMD3	ANKRD26	CTLA4	SCML4	HSPB8	LPHN3	HLA-DPB1	C1orf174	LINC00340	CD247	FAM184B	RERE	IL2RA	FBXO11	HBB	ENPEP	ABCF1	SF3B1	RBP1	TRIM10	LOC339894	MAOA	GSTM1	HSD17B12	HBG1	PXMP4	BBS5	VAV3	C2	ZFAT	VTI1A	GFAP	SYT17	BCL11A	FAM125A
0331	Whooping cough due to bordetella parapertussis [B parapertussis]	SLC24A5	FLJ45139	GPR158	TRIM41	TXNDC3	TIMM21	SAR1A	RAVER1	KIAA2018	ETFB	TP63	SULT1B1	LRRC2	SLC45A2	IL17RC	PANX1	GLT8D1	CD163L1	HSDL2	FBXO38	BCL2	SHROOM3	FUT2	LRP2	SVEP1	SGSH	ATP6V1B1	TNNT3	ADAMTS6	DFNB31	ZAN	PDE7A	LOC388630	GRAMD1B	FAM217A	TCF19	C12orf23	RARRES1	LINC00271	KHDRBS2	ZBTB38	PHACTR2	TBX10	LOC100507470	LOC100506422	HIC2	IL6R	CD160
0338	Whooping cough due to other specified organism	SLC24A5	WDR25	BTBD9	FLJ41350	GPR88	RRBP1	PTPRE	GPR116	KCNIP4	HOXC4	ITIH3	DLC1	EXOC4	SLCO5A1	SP1	CDCP1	ENPP3	BNC2	SGSH	PACRG	DNER	IKZF2	ADAM10	FER	SLC28A1	CSRP1	PLA2G4A	LINC00299	TTC7B	MCM3AP	UTRN	ZNF844	ZNF638	EIF4G1	ZNF789	LOC100132891	B3GAT2	ACTN4	SLC38A7	PPP2R1B	ASTN1	NCOA1	RGS7	ZRANB3	ATM	HYDIN	ASAP1	CPN1
0339	Whooping cough unspecified organism	SLC24A5	SHANK2	SGK1	PDE4D	XKR4	CACNA2D3	KCNQ1	IL5RA	BCAS3	PPM1H	G6PD	LRRC2	NCKAP5	DIP2C	ITGAX	ATP8A1	TFAP2B	LOC100507053	HIC2	DLC1	SPTA1	C12orf42	SLC17A5	LOC643770	LOC100132891	DNER	TESK2	ANKRD62P1-PARP4P3	HOXC4	GPR133	PDSS1	AKAP2	PDE4B	LRRC20	ZRANB3	DYSF	BVES	TMEM110-MUSTN1	PNPLA5	RSBN1	PSORS1C3	EXOC4	MEX3C	GPR158	DOK6	DPYSL2	NDUFB6	HEPHL1
0340	Streptococcal sore throat	SLC24A5	TCERG1	SCN8A	DTX4	KRT33A	CLYBL	FBXO42	MIR205HG	TECTB	NPAS2	ARHGAP20	KCNJ6	OTOG	NLRP13	SHFM1	MSH3	NLRP11	RNLS	SCFD2	AKAP12	SLC26A9	CFL1P1	FBXL17	KLHL32	AGBL3	BCAP29	LINC00309	CHRNG	C22orf31	TMPRSS15	LOC645206	CACNB1	ESRRG	PLOD1	NFIB	SNX13	KIF7	BCAS1	CERS6	IL17RD	NKAIN2	HPSE2	ARHGAP10	EHMT2	LRRC16A	GNA12	PDE4B	LTA4H
0341	Scarlet fever	SLC24A5	SGK1	SHANK2	CACNA2D3	PDE4D	XKR4	IL5RA	KCNQ1	G6PD	PPM1H	BCAS3	LRRC2	DIP2C	ATP8A1	NCKAP5	SLC17A5	DLC1	TFAP2B	DNER	TESK2	LOC100507053	SPTA1	PDE4B	HIC2	HOXC4	DYSF	RRBP1	PDSS1	AKAP2	MEX3C	BVES	TMEM110-MUSTN1	C12orf42	ITGAX	LOC643770	EXOC4	ANKRD62P1-PARP4P3	TIMP3	PNPLA5	GPR133	PLS3	LOC100652734	RAI14	FAM78B	LOC100132891	LOC100506274	ZNF827	ZRANB3
035	Erysipelas	ZBTB20	FBXL17	COL13A1	HIP1	ZC3HAV1	SLC24A5	SPRED3	RIIAD1	AP1S3	LRRC4C	PTPRR	NLGN4X	C9orf68	ZNRD1-AS1	CCDC63	CCNY	ICAM5	PLEKHM3	C7orf41	RFX3	RAD51B	IL17RD	DNAH8	GALNTL5	USP43	AKNAD1	KIAA0494	SVIL	LTA	ATXN2L	DRD2	NFRKB	FAM184B	COL12A1	WNT3A	CADPS	HS3ST3A1	COMMD1	CSMD2	PTPN2	GNG7	IL2RB	OR51B2	LOC100289178	ZNF815	DMRT1	EBF1	FGF13
0360	Meningococcal meningitis	NPLOC4	RFTN1	CNDP2	ADAMTS9-AS2	TTC3	RORB	LSM11	NUP35	PSCA	FDFT1	WNT4	SLC39A1	LOC100507421	RASGRF1	DPP10	MYH9	KIAA1958	DENND2A	CDC37	VEZT	FMN2	SLC25A43	TMEM183A	ZMAT4	ADPRHL2	VASH2	LOC645177	ARG1	MAGI1	TRMT2A	LILRB4	RBM26	PIEZO2	ANKRD17	PLCXD3	TREM1	CPNE9	PEBP4	ZNF516	FAM125B	LOXL1	PALM2	PEX14	RERG	C17orf99	TFDP2	CAPSL	IFT80
0361	Meningococcal encephalitis	MEF2D	NUDCD1	CSDA	MXRA7	PKIA	MLL2	UMODL1	HAO1	COL11A2	PTPN2	DRD2	LARS2	C6orf106	SASH1	GPR183	STK40	KIF20B	MRPL37	GALNTL6	ZMAT4	SCG3	DACH1	AKAP6	ACSS1	PSMA4	PDE4A	RNF220	PAX5	SMOC2	SERPINB5	MEAF6	SLC10A7	NIN	MTMR3	BTN2A1	SLC30A6	TIAM1	FGF13	OAS3	RASL10B	CYP7B1	ZKSCAN3	FBXL20	KANK1	TRAF3IP2-AS1	CHST15	LOC100188947	GK
0362	Meningococcemia	BPIFC	DCST1	FAM55A	PCMTD1	TCF7L2	IL17RD	RSBN1	PLOD1	XKR6	NTN1	TSPAN18	FLJ40288	CD53	DPH2	UHRF1BP1	RPRD2	HSPA14	MUC22	ZNF83	GNPTAB	SNRPC	TMEM108	PUM1	SOGA2	EHMT1	LEF1	ZNF555	DBNL	INSIG2	GRIK2	ECI2	TECRL	C9orf68	SLC9A1	ADRA1B	DIDO1	LRRC20	FBLIM1	MST4	TMEM110-MUSTN1	RAMP1	TJAP1	TAB2	PIAS2	VAV2	GRIK1	SLC15A4	SIGIRR
0363	Waterhouse-Friderichsen syndrome meningococcal	SLC24A5	C12orf23	GYPC	PDE4B	SLC14A1	CHEK2	NTN1	ESPL1	STOX1	KRT1	TIAM2	PDE6C	ANKRD62P1-PARP4P3	SLC28A1	LOC100188947	WDR96	DLC1	NCOA1	ARHGAP10	RAB40C	MCM3AP	GABBR2	SP1	PDXDC1	TESK2	FAM78B	CDC42	GABRG3	LOC100132354	FER	FAS	MST4	HMCN1	CAMKMT	FLJ41350	PACRG	SGSH	PPM1H	CACNA2D3	AKNA	LSM4	PKNOX2	BCHE	BPIFA1	CEP89	PDE4D	SHANK2	WDR25
03681	Meningococcal optic neuritis	ARHGAP10	KCND3	LAMC2	SLC24A5	RASGRP3	KIAA0922	THRB	THADA	EMX2OS	IFT80	IRAK4	THSD7A	HFE	SOX6	SYT1	LOC339862	CAMKMT	CDKN1B	LOC283547	ST6GALNAC3	DTHD1	CYP4F8	UGGT2	PHEX	PDE4D	WRN	SHANK2	RAI14	FBXL22	C12orf42	PGBD1	ZNF827	C4orf37	ZWINT	LTF	LOC100130348	KCNAB2	ATP8A1	SGK1	ETS1	ITGA8	NFIB	KCNQ1	FLJ41350	EYA2	SOX5	RTP3	PNPLA5
03682	Meningococcal arthropathy	SLC25A37	ADAMTS9-AS2	PALM2	GNG7	NF1	FMN2	RORB	FAM126A	WASL	NPLOC4	MRVI1	MMP17	RASL10B	CNDP2	TBX2	F13A1	CXADR	FDFT1	OR9Q1	PEX14	MYLK4	LSM11	GRIP1	MYO5B	SLC7A8	DPP10	GPR160	PPARD	CCDC91	TERT	UBE2Q2	ZC3H3	NAT8	SYT9	CECR1	OR52I2	RASGRF1	HBG1	FAM82A1	BRAP	MYH9	SLC1A2	SBF1	NDC80	TJP2	GSTA4	TNXB	GLT1D1
03689	Other specified meningococcal infections	SLC24A5	ZNF789	LRRC2	MCM3AP	SAR1A	SGSH	ATP6V1B1	SPTA1	PACRG	FLJ41350	SHANK2	SP1	LOC100505872	TESK2	CLDN14	THRB	CSRNP3	RRBP1	RAB40C	HOXC4	NDUFB9	XKR4	WDR25	IL5RA	GABBR2	FASTKD2	SYT1	EIF2AK1	PDE10A	PRL	DLC1	OPTN	ANXA4	UBE2D2	CEP57L1	SGK1	C12orf23	PLEKHD1	LOC100506689	GYPC	CACNB2	STK38L	PDSS1	PPHLN1	LOC100132354	CACNA2D3	PDXDC1	UBE2J1
0369	Meningococcal infection unspecified	SLC24A5	DLC1	LOC100507462	TFAP2B	TESK2	PACRG	CACNA2D3	DPYSL2	LOC388630	LRRC2	BNC2	ABI3BP	SGK1	FLJ41350	SVEP1	DNER	GPR133	RRBP1	CSRNP3	STK36	LSM4	ABCA1	ITGA8	TBCEL	MTUS1	FLJ45139	GYPC	EXOC4	WDR25	LOC100506689	TIRAP	PSMD3	LOC100132891	SPTA1	ADAMTS6	FAM155A	NCOA1	NUDCD1	CA10	CEP57L1	RAB40C	FXYD1	CPAMD8	PNPLA3	DYSF	PRMT1	GRIP1	SLC17A5
037	Tetanus	SLC24A5	LRRC2	SGK1	SHANK2	SPTA1	CACNA2D3	PDE4D	DLC1	DPYSL2	XKR4	TESK2	PDSS1	DNER	IL5RA	EXOC4	HOXC4	G6PD	FLJ41350	TFAP2B	SHROOM3	KCNQ1	GPR133	LOC100506689	SAR1A	ZRANB3	CNDP2	PRMT1	ATP6V1B1	LOC100507053	NPLOC4	STOX1	ETFB	INADL	LOC100652734	LOC100132891	PACRG	KIAA2018	RORB	ZNF789	SYT1	KCNH8	TMEM110-MUSTN1	PGBD1	NCOA1	SLC17A5	TNIK	RRBP1	DYSF
0380	Streptococcal septicemia	DCST1	PCMTD1	FAM55A	BPIFC	PAX9	PLOD1	TCF7L2	ZNF555	SNRPC	HS6ST3	RSBN1	RPRD2	DIDO1	HSPE1-MOB4	INSIG2	LRRC20	CCDC33	LOC100506122	TMC2	SLC15A4	MAP3K5	ZNF83	LOC285954	MED24	ANXA6	GNPTAB	XKR6	MUC22	PIAS2	LOC729852	ALK	ZNF187	EHMT1	LOC283547	NF1	RDH5	TNFRSF19	NRP1	WDR25	FLJ40288	TNFAIP3	ZSCAN12	LPHN2	HCP5	LINC00305	ADRA1B	GPR133	IL17RD
03810	Staphylococcal septicemia unspecified	DCST1	FAM55A	PCMTD1	BPIFC	PAX9	PLOD1	TCF7L2	ZNF555	HS6ST3	RPRD2	SNRPC	RSBN1	HSPE1-MOB4	LOC100506122	CCDC33	LOC285954	TMC2	DIDO1	ZNF83	INSIG2	LRRC20	MAP3K5	GNPTAB	SLC15A4	MED24	PIAS2	XKR6	MUC22	EHMT1	ANXA6	FLJ40288	WDR25	LPHN2	ZNF187	STK31	ZSCAN12	NDP	TECRL	NF1	TRPS1	TNFAIP3	ALK	RDH5	HCP5	LOC283547	IL17RD	NRP1	FAM125A
03811	Methicillin susceptible Staphylococcus aureus septicemia	DCST1	PCMTD1	FAM55A	BPIFC	PAX9	PLOD1	HS6ST3	ZNF555	TCF7L2	LOC100506122	RSBN1	MAP3K5	SNRPC	ZNF83	TMC2	RPRD2	HSPE1-MOB4	INSIG2	MED24	DIDO1	ANXA6	CCDC33	LRRC20	MUC22	EHMT1	SLC15A4	FLJ45983	XKR6	LOC285954	NF1	LOC283547	ZNF187	LOC729852	HCP5	TNFAIP3	PRKCB	SNTA1	IL17RD	CHST15	PUM1	STK31	FAM125B	UHRF1BP1	NTN1	FAM125A	RABGAP1L	GALP	PAPSS1
03812	Methicillin resistant Staphylococcus aureus septicemia	DCST1	PCMTD1	FAM55A	BPIFC	PAX9	PLOD1	ZNF555	TCF7L2	HS6ST3	RPRD2	HSPE1-MOB4	SNRPC	LOC285954	INSIG2	CCDC33	MAP3K5	RSBN1	TMC2	SLC15A4	DIDO1	LRRC20	ZNF83	RDH5	GNPTAB	MED24	PIAS2	LOC100506122	IL17RD	CRYAA	ALK	LOC729852	ADRA1B	LPHN2	EHMT1	ZNF187	MUC22	NF1	WDR25	XKR6	TECRL	CHST15	GPR133	IL1RL1	ANXA6	NDP	LOC283547	TNFAIP3	TNFRSF19
03819	Other staphylococcal septicemia	DCST1	PCMTD1	FAM55A	BPIFC	PAX9	PLOD1	TCF7L2	ZNF555	HS6ST3	SNRPC	INSIG2	RPRD2	RSBN1	DIDO1	TMC2	LOC285954	LOC100506122	HSPE1-MOB4	CCDC33	MAP3K5	LRRC20	SLC15A4	ZNF83	MED24	MUC22	ANXA6	EHMT1	PIAS2	ALK	LOC729852	NF1	ZNF187	GNPTAB	XKR6	FLJ40288	HCP5	ADRA1B	WDR25	TNFAIP3	LOC283547	ZSCAN12	LPHN2	PEBP4	GPR133	CHST15	NDP	RDH5	PLS1
0382	Pneumococcal septicemia [Streptococcus pneumoniae septicemia]	DCST1	PCMTD1	FAM55A	BPIFC	PLOD1	TCF7L2	PAX9	ZNF555	SNRPC	RPRD2	HS6ST3	TMC2	RSBN1	CCDC33	SLC15A4	LOC100506122	MAP3K5	INSIG2	ZNF83	LOC285954	TNFAIP3	LRRC20	DIDO1	ANXA6	ZNF187	FLJ40288	MUC22	TNFRSF19	XKR6	COL27A1	PIAS2	GNPTAB	SEPW1	WDR25	LOC283547	HSPE1-MOB4	MED24	TRPS1	EHMT1	FGG	TECRL	NDP	LINC00305	UPK1B	ZSCAN12	CRYAA	LPHN2	ADRA1B
0383	Septicemia due to anaerobes	DCST1	FAM55A	PCMTD1	BPIFC	ZNF555	PLOD1	PAX9	TCF7L2	HS6ST3	RPRD2	DIDO1	HSPE1-MOB4	SNRPC	CCDC33	LOC285954	RDH5	INSIG2	RSBN1	TMC2	FLJ40288	SLC15A4	ZNF83	LRRC20	PIAS2	GNPTAB	TNFRSF19	LOC100506122	MAP3K5	XKR6	WDR25	MUC22	CRYAA	COL27A1	TECRL	EHMT1	ZNF187	LPHN2	LOC729852	MED24	FAM125A	PEBP4	NF1	ADRA1B	NPLOC4	NRP1	SEPW1	ZSCAN12	TRPS1
03840	Septicemia due to gram-negative organism unspecified	DCST1	FAM55A	PCMTD1	BPIFC	PAX9	PLOD1	TCF7L2	ZNF555	SNRPC	HS6ST3	RSBN1	RPRD2	HSPE1-MOB4	TMC2	INSIG2	CCDC33	DIDO1	SLC15A4	LOC100506122	LOC285954	LRRC20	ZNF83	PIAS2	MAP3K5	EHMT1	WDR25	GNPTAB	MUC22	FLJ40288	TNFRSF19	ZNF187	XKR6	TRPS1	NF1	LPHN2	ZSCAN12	RDH5	MED24	COL27A1	ANXA6	LOC283547	HCP5	ALK	LINC00305	CRYAA	ERN2	TNFAIP3	LOC729852
03841	Septicemia due to hemophilus influenzae [H influenzae]	DCST1	BPIFC	PCMTD1	FAM55A	PLOD1	ZNF555	TCF7L2	SNRPC	PAX9	SLC15A4	RSBN1	EHMT1	XKR6	TMC2	INSIG2	LOC100506122	UHRF1BP1	LRRC20	MUC22	LOC285954	IL17RD	DIDO1	CCDC33	RPRD2	ZSCAN12	ADRA1B	ZNF83	DPH2	FLJ40288	C4orf37	HSPA14	MCAT	ZNF187	MED24	HS6ST3	GNPTAB	TNFAIP3	HSPE1-MOB4	LOC283547	PPP1R18	CRYAA	ANXA6	SRCIN1	PUM1	PLK1S1	BANP	LEF1	PRKCB
03842	Septicemia due to escherichia coli [E coli]	DCST1	PCMTD1	FAM55A	BPIFC	PAX9	TCF7L2	PLOD1	SNRPC	ZNF555	HSPE1-MOB4	RSBN1	DIDO1	SLC15A4	HS6ST3	RPRD2	LRRC20	INSIG2	TMC2	LOC100506122	PIAS2	XKR6	TNFRSF19	LOC285954	CCDC33	EHMT1	ZNF187	ANXA6	ZNF83	ZSCAN12	RDH5	MUC22	FLJ40288	NRP1	LOC283547	GNPTAB	LINC00305	SRCIN1	MAP3K5	TNFAIP3	WDR25	ALK	BANP	LOC729852	TRPS1	NF1	ANKS1A	HCP5	CRYAA
03843	Septicemia due to pseudomonas	DCST1	PCMTD1	FAM55A	BPIFC	PAX9	PLOD1	ZNF555	TCF7L2	RPRD2	HS6ST3	SNRPC	RSBN1	DIDO1	INSIG2	TMC2	HSPE1-MOB4	CCDC33	SLC15A4	LRRC20	LOC100506122	LOC285954	MAP3K5	ZNF83	EHMT1	MUC22	XKR6	GNPTAB	MED24	RDH5	LPHN2	LOC729852	ALK	PIAS2	ANXA6	HCP5	ZNF187	TNFAIP3	ZSCAN12	WDR25	TECRL	TRPS1	ERN2	NDP	LOC283547	FLJ40288	IL17RD	ZNF652	STK31
03844	Septicemia due to serratia	DCST1	BPIFC	FAM55A	PCMTD1	TCF7L2	PAX9	PLOD1	ZNF83	ZNF555	RPRD2	LOC285954	INSIG2	SNRPC	GNPTAB	CCDC33	RSBN1	DIDO1	HS6ST3	HSPE1-MOB4	FLJ40288	EHMT1	LRRC20	TMC2	MUC22	TECRL	SLC15A4	ADRA1B	MAP3K5	IL17RD	LOC100506122	XKR6	UHRF1BP1	RDH5	STK31	FAM125A	LPHN2	NDP	COL27A1	MED24	ZNF187	ANXA6	ECI2	WDR25	TNFAIP3	SIGIRR	PDGFRL	LCOR	PPP1R18
03849	Other septicemia due to gram-negative organisms	DCST1	PCMTD1	FAM55A	BPIFC	PAX9	PLOD1	TCF7L2	ZNF555	SNRPC	HS6ST3	DIDO1	RSBN1	RPRD2	HSPE1-MOB4	INSIG2	TMC2	SLC15A4	LRRC20	LOC100506122	CCDC33	LOC285954	ZNF83	PIAS2	MAP3K5	XKR6	ALK	EHMT1	RDH5	GNPTAB	ANXA6	LOC729852	ZNF187	MUC22	MED24	NRP1	TNFRSF19	LOC283547	ZSCAN12	NF1	FLJ40288	TNFAIP3	HCP5	IL17RD	WDR25	ADRA1B	LINC00305	TRPS1	CRYAA
0388	Other specified septicemias	DCST1	PCMTD1	FAM55A	BPIFC	PAX9	PLOD1	ZNF555	TCF7L2	SNRPC	HS6ST3	RSBN1	RPRD2	CCDC33	INSIG2	TMC2	HSPE1-MOB4	DIDO1	SLC15A4	LOC100506122	LOC285954	ZNF83	LRRC20	MAP3K5	PIAS2	GNPTAB	MUC22	EHMT1	XKR6	ANXA6	MED24	ZNF187	FLJ40288	NF1	TNFAIP3	WDR25	LPHN2	ALK	ZSCAN12	LOC729852	HCP5	TRPS1	PEBP4	NDP	RDH5	ADRA1B	NRP1	TNFRSF19	LOC283547
0389	Unspecified septicemia	DCST1	PCMTD1	FAM55A	BPIFC	PAX9	PLOD1	TCF7L2	ZNF555	SNRPC	HSPE1-MOB4	HS6ST3	DIDO1	RSBN1	PIAS2	RPRD2	TMC2	SLC15A4	TNFRSF19	INSIG2	LRRC20	CCDC33	RDH5	LOC100506122	ZNF83	MAP3K5	MED24	LOC285954	LOC729852	ZNF187	NRP1	XKR6	CRYAA	ZSCAN12	SARNP	ALK	ANXA6	PLS1	FLJ45983	EHMT1	LPHN2	FLJ40288	FGG	PRDM10	NF1	SEPW1	FAM125A	TNFAIP3	PPP6R3
0390	Cutaneous actinomycotic infection	COL11A2	NCAPH2	SPTA1	TLL1	OTOGL	ALDH2	RPTOR	GGT1	LYN	NDST1	GPC6	ILDR1	SLC38A7	NTNG2	PRICKLE2	COL4A3	CDK8	DOCK7	RGS6	THPO	SPTBN5	DNER	ABI3BP	SLC22A2	1-Mar	NKX2-3	GCKR	SND1	NTN1	MOGAT1	CASZ1	EXOC1	ZMAT4	FAM125B	PLXNA4	SIX6	XKR9	LPHN2	BRAP	KIAA0922	PVT1	TNPO3	DTWD2	RSBN1	HLA-DRA	TBX10	MSRB3	CISD1
0391	Pulmonary actinomycotic infection	AIG1	SLC26A9	DAB1	LRP4	FLJ32955	LY6G6F	LOC728755	AHRR	ODZ3	LOC440040	FGG	BDNF-AS1	B3GAT2	COL4A1	SGCG	EYS	NSD1	LRRC4C	ALX4	TMPRSS15	ADAM23	RSPO2	KAT2B	FN1	R3HDM1	DCST1	CUX1	CCDC33	PCNT	ATXN2L	MSH3	CERS6	NUFIP1	WDR52	GRIA4	FBXO15	FAM78B	GREB1	KIAA1644	KCNK5	CYP2B7P1	PRIM2	ODZ4	DTX4	LBX1	THOC1	KIAA1109	PPAN
0392	Abdominal actinomycotic infection	SLC24A5	SGK1	TFAP2B	LRRC2	CACNA2D3	RDH5	RORB	G6PD	SPTA1	SHANK2	NPLOC4	CNDP2	SHROOM3	DHX16	C14orf39	DLC1	PLEKHD1	GPR133	MYH9	UBE2J1	SGSH	NUP35	PDSS1	RFTN1	LRP2	LOC100132891	IL5RA	LOC100506689	XKR4	MTUS1	RASL10B	PEX14	ZMAT4	PDE4D	EIF2AK1	ABI3BP	CPAMD8	DENND2A	ACTN4	TLR10	SLC22A2	STK38L	ZNF468	TESK2	SND1	FANCA	SLC34A1	RAVER1
0393	Cervicofacial actinomycotic infection	SLC24A5	ZNF789	FLJ41350	PACRG	C5orf56	GABRB1	FASTKD2	PDXDC1	CATSPERB	GALNT3	FLJ32955	RBFOX1	ATCAY	CACNA2D3	CEACAM20	HPSE2	FAM3C	EIF4G1	SGSH	ETFB	BPIFA3	MCM3AP	CDCP1	SHANK2	FANCA	HOXC4	UBXN4	CRX	R3HDM1	TCF7L1	CSRNP3	PARK2	HDAC5	HCG27	SEMA3E	LRP4	BTBD9	SLC38A7	DKK3	LIMCH1	PDE4D	LOC100506901	CTNNBL1	CLDN14	NHS	GMDS	PKNOX2	UMOD
0394	Madura foot	ANXA11	IREB2	PPFIBP2	PDE1A	DHX16	RNF43	LY86-AS1	KCNG2	GFM1	CREB5	AGPHD1	HIVEP1	L3MBTL4	FAM19A2	ATP6V1B1	ARID1B	MYOF	ERO1LB	IL27	STK24	ABCB11	RARRES1	GNN	CPT1A	ASTN1	RIN3	SLC12A9	CLSTN2	MRVI1	C18orf1	C10orf57	MAP3K13	KCTD16	SEMA3A	CFTR	ATP8B1	NRIP1	SNCA	ROPN1	MAPK10	MICA	TMEM51	RAB3C	C5orf56	ETFB	FBXO21	STOX1	NCR3
0398	Actinomycotic infection of other specified sites	SLC24A5	SHANK2	SGK1	XKR4	PDE4D	CACNA2D3	KCNQ1	IL5RA	PPM1H	BCAS3	DIP2C	ATP8A1	G6PD	C12orf42	NCKAP5	LOC643770	ZNF827	LOC100507053	SLC17A5	ITGAX	PDE4B	RAI14	DNER	NFIB	DAB1	ANKRD62P1-PARP4P3	MEX3C	HIC2	CAMKMT	PLS3	FAM78B	SLC24A3	BVES	LRRC2	COL28A1	HOXC4	AKAP2	LOC100132891	ODZ1	EXOC4	TFAP2B	UBE2J1	DLC1	SPTA1	HPSE2	PSORS1C3	C1QTNF7	PDSS1
0399	Actinomycotic infection of unspecified site	KIF1B	LIN7C	LOC643339	VARS2	APTX	RUNX2	SLC22A18	TNFRSF11B	ATP13A4	BAZ2B	ERO1LB	L3MBTL4	APOM	DGKH	GTF2H1	SMU1	MEF2BNB	LHFPL3	DUSP16	PLCB1	WNK2	GTF2H4	TYMP	RAC2	LRRC16A	BCAR1	UTS2D	SYNDIG1	GLIS2	ADAMTS9-AS2	MGST2	NUPL1	EFCAB6	BACH1	DCP1B	FAM149A	NRG3	SRGAP1	ABCC5	MLX	BTRC	HCG23	PHACTR3	LAMC2	CAB39L	RFT1	RNF43	SND1
0400	Gas gangrene	SLC24A5	SGK1	SHANK2	PDE4D	XKR4	CACNA2D3	IL5RA	KCNQ1	PPM1H	BCAS3	DIP2C	ATP8A1	G6PD	NCKAP5	C12orf42	ZNF827	EXOC4	DNER	ITGAX	LOC643770	LOC100506274	FAM78B	DOK6	SLC17A5	OTOGL	SLC38A7	SLC24A3	TRIM39	CNOT1	HPSE2	NTNG2	RAI14	ESPL1	AKAP2	C1QTNF7	LOC100132891	PDSS1	CAMKMT	HEPHL1	NFIB	MTG1	PCNT	DLC1	DAB1	MEX3C	PLCG2	LYN	HIC2
0401	Rhinoscleroma	TNIP1	SPTA1	TNFRSF19	DNAH11	BTRC	RASL10B	TSPAN11	C6orf47	IL17RA	CDKN2B	ABTB2	CYP2C8	FAM188B	ZNF207	SNRPC	TNFRSF11A	MKX	LOC100506867	CDC42BPG	RUNX2	SLC22A18	RNF5	GNAO1	G6PD	PKIA	TMEM213	FBXL20	KBTBD12	KCNG2	SASH1	CHD6	LZTS2	WDFY4	TGFB1	AIG1	COL2A1	SLC2A9	PTGES	NRG3	PALM2	IGF2R	ERO1LB	SQRDL	BCAR1	PTPRR	NPRL3	OPRM1	AKD1
0402	Whipples disease	SLC24A5	GPR133	LRRC2	DLC1	CACNA2D3	TFAP2B	SPTA1	SHANK2	SGK1	HSPA14	PDE4D	PDSS1	DPYSL2	PPHLN1	WDR25	ETFB	PGBD1	TMEM110-MUSTN1	HOXC4	TIMP3	XKR4	SGSH	SAR1A	FLJ41350	FAM133A	PDXDC1	IL5RA	LOC100506689	NCKAP5	KCNQ1	ATP6V1B1	TESK2	NPLOC4	FAM78B	HIC2	C12orf23	CPAMD8	ZNF789	PRMT1	DNER	ZRANB3	LOC100132891	PSORS1C3	RPRD2	SHROOM3	OSMR	KIAA2018	RORB
0403	Necrobacillosis	CBX7	LTC4S	USP8	CYP4F8	FASTKD2	RALY	CDSN	UBE2L3	LOXL1	TET2	C14orf39	KCNK2	OR51B2	MRPL4	CNTNAP5	CDH5	TMEM132B	SND1	PALM2	ZNF187	PARP1	LOC339894	MAPK4	ZC3H3	PCIF1	LRRC34	GP1BA	MYH9	LY86-AS1	ADRA1B	WASL	GFRA1	MGC34034	DPEP1	LRP2	MCAT	SULT2B1	RORB	FBXL20	CD55	AKAP2	EXOC1	STK32C	EIF2AK1	IGLL1	HBG1	STIM1	ASUN
04042	Wound botulism	SLC24A5	CACNA2D3	PDE4D	LRRC2	DLC1	SGK1	SHANK2	LOC100506689	TIRAP	ETFB	FLJ41350	XKR4	TNIK	LOC388630	PPHLN1	WDR25	IL5RA	FAM133A	ATP6V1B1	DNER	TFAP2B	EXOC4	BNC2	CLDN14	LOC100505872	PACRG	WDR92	GMDS	SLC17A5	G6PD	LYN	PRMT1	SYT1	LRRIQ4	DPYSL2	SIPA1L1	HOXC4	RRBP1	UMOD	TESK2	TMEM110-MUSTN1	ADAM28	KIAA2018	SP100	LOC100505844	LOC100507462	SGSH	RTP3
04081	Tropical pyomyositis	PLCXD3	TNFRSF13B	GNG7	PSMD3	LOC100132891	RORB	RECQL	HFE	AFAP1	FAM82A1	CEP95	MRVI1	VASH2	FAT1	GRM7	NPLOC4	ITIH5	SYT14	UCK2	PYGL	CYTH1	PGLYRP3	CADPS2	DEPDC5	PAG1	SORBS2	SRPK1	HIF1AN	RPS11	SYCE3	DCLK1	KCNMB3	COL19A1	FMN1	CNDP2	GPR176	SPTA1	LOC100507421	WRB	MPRIP	FMN2	WDFY3	PNKD	FAM133A	WNK2	SLC2A9	PPHLN1	FBXL20
04082	Toxic shock syndrome	SLC24A5	SGK1	SHANK2	XKR4	PDE4D	CACNA2D3	IL5RA	KCNQ1	PPM1H	BCAS3	G6PD	DIP2C	NCKAP5	SLC17A5	DNER	C12orf42	ATP8A1	EXOC4	LOC643770	LOC100132891	ITGAX	DOK6	AKAP2	HIC2	BVES	OTOGL	DAB1	NTNG2	HOXC4	ZNF827	LOC100506274	FAM78B	ANKRD62P1-PARP4P3	UBE2J1	SLC24A3	LRRC2	C1QTNF7	RAI14	NFIB	WDR96	RRBP1	SLC38A7	NUDCD1	MEX3C	MTG1	ODZ1	KCNH8	LYN
04089	Other specified bacterial diseases	FDFT1	NCR3	FAM125B	ZBTB7C	LST1	CXorf61	GNG7	FAM98B	MAP4K4	TRIM10	AFAP1	CARD9	TIPARP	VIT	KCNIP1	GPR37	GPR156	TRAM2	LOC401164	ARC	IKZF3	LOC283547	MCAT	ZNF607	RPTOR	FNDC8	ERN2	GPR149	GALNT10	PELI2	CPS1	CD163	CELSR1	SLC39A1	SIPA1L1	CANX	ALPK1	RERG	SPINT1	C10orf32	SPAG16	APOBEC4	IRAK3	SNTB1	EIF2B3	FAT4	THBD	PPP4R1L
04100	Streptococcus infection in conditions classified elsewhere and of unspecified site streptococcus unspecified	SLC24A5	SHANK2	SGK1	XKR4	PDE4D	IL5RA	KCNQ1	CACNA2D3	PPM1H	BCAS3	C12orf42	SLC17A5	DIP2C	EXOC4	LOC643770	ASTN2	ATP8A1	ESPL1	DAB1	LOC100132891	DNER	NCKAP5	LOC100506274	RRBP1	HIC2	RAI14	ITGAX	OTOGL	DOK6	CD80	HOXC4	SLC38A7	LOC100652734	CAMKMT	WDR96	EIF3L	IL21R	PDE11A	LYN	GPC6	LRRC18	NOL8	TRIM39	MIS18BP1	HPSE2	ETS1	NTNG2	G6PD
04101	Streptococcus infection in conditions classified elsewhere and of unspecified site streptococcus group A	SLC24A5	SHANK2	XKR4	SGK1	PDE4D	PPM1H	IL5RA	KCNQ1	CACNA2D3	BCAS3	C12orf42	EXOC4	LOC643770	DIP2C	NCKAP5	ASTN2	SLC17A5	ESPL1	IL17RD	ATP8A1	RFX3	KRT33A	DAB1	LOC100506274	HIC2	FAM78B	RRBP1	DNER	NTNG2	DOK6	LOC100132891	BVES	OTOGL	LYN	ZBTB20	ZNF667	TRIM39	CD80	LRRC18	SLC38A7	RAI14	HLA-DOB	ITGAX	HOXC4	SHFM1	GPC6	G6PD	CAMKMT
04102	Streptococcus infection in conditions classified elsewhere and of unspecified site streptococcus group B	SLC24A5	SHANK2	XKR4	SGK1	PDE4D	PPM1H	IL5RA	KCNQ1	CACNA2D3	BCAS3	EXOC4	C12orf42	LOC643770	LOC100506274	SLC17A5	KRT33A	IL17RD	ESPL1	ASTN2	LOC100132891	DIP2C	RFX3	FAM78B	RRBP1	NCKAP5	DNER	OTOGL	DOK6	SLC38A7	ATP8A1	LYN	HIC2	GPC6	OSBPL1A	IL21R	SLC4A4	CAMKMT	HOXC4	LRRC18	NTNG2	CD80	RAI14	HLA-DOB	SHFM1	ZNF667	G6PD	ITGAX	C14orf132
04103	Streptococcus infection in conditions classified elsewhere and of unspecified site streptococcus group C	SLC24A5	SGK1	SHANK2	PDE4D	XKR4	KCNQ1	CACNA2D3	IL5RA	PPM1H	BCAS3	DIP2C	G6PD	ATP8A1	C12orf42	NCKAP5	DNER	EXOC4	SLC17A5	LOC643770	DOK6	ZNF827	LOC100506274	RAI14	NFIB	BVES	MEX3C	AKAP2	CAMKMT	HIC2	OTOGL	SLC24A3	ODZ1	LOC100132891	NTNG2	LRRC2	DLC1	ITGAX	COL28A1	DAB1	ANKRD62P1-PARP4P3	PDE4B	PLS3	MTG1	PDSS1	LPP	HOXC4	C1QTNF7	PTPRM
04104	Streptococcus infection in conditions classified elsewhere and of unspecified site streptococcus group D [Enterococcus]	SLC24A5	SHANK2	SGK1	XKR4	IL5RA	KCNQ1	PDE4D	CACNA2D3	PPM1H	DIP2C	SLC17A5	C12orf42	ATP8A1	BCAS3	EXOC4	RAI14	DAB1	ASTN2	LOC643770	LOC100132891	CAMKMT	ESPL1	DNER	HPSE2	RRBP1	OTOGL	LOC100506274	DLC1	SLC38A7	LOC100652734	NCKAP5	WDR96	PDE11A	DOK6	NOL8	HIC2	ITGAX	HOXC4	IL21R	CD80	ETS1	EIF3L	CRX	DYNC1I1	PLCG2	GPC6	OR2L13	BLK
04105	Streptococcus infection in conditions classified elsewhere and of unspecified site streptococcus group G	ZBTB20	DRD2	COL13A1	HIP1	DPY30	SPRED3	ZC3HAV1	NLGN4X	C9orf68	ATP10A	CDH8	UGGT2	RTEL1	TMPRSS4	PLEKHM3	PYGL	IRS1	NTRK2	COMMD1	PTK7	DNAH8	IL27	GRIN2A	TBX10	LPHN3	AFAP1	PXDNL	ABCC9	FREM1	RAD1	ZNF81	GRM7	FCER1A	EBF3	GTF2H1	ADAMTSL1	DKK3	OR9Q1	ASUN	KRT33A	ZNF831	LOC100289178	COL4A1	NF1	LOC100133286	LOC100507470	GRXCR1	TSPYL5
04109	Streptococcus infection in conditions classified elsewhere and of unspecified site other streptococcus	SLC24A5	SHANK2	SGK1	XKR4	IL5RA	PDE4D	KCNQ1	CACNA2D3	PPM1H	SLC17A5	DIP2C	BCAS3	C12orf42	EXOC4	ATP8A1	DAB1	ASTN2	LOC643770	RAI14	ESPL1	DNER	CAMKMT	LOC100132891	LOC100652734	HIC2	LOC100506274	OTOGL	WDR96	CD80	SLC38A7	RRBP1	PDE11A	EIF3L	LYN	IL21R	NOL8	KRT33A	CRX	ITGAX	NCKAP5	HPSE2	MIS18BP1	DLC1	DOK6	LRRC18	APLP2	HOXC4	GPC6
04110	Staphylococcus infection in conditions classified elsewhere and of unspecified site staphylococcus unspecified	SLC24A5	ZBTB20	DAB1	AIG1	SPRED3	C1QTNF7	ODZ4	ANKRD62P1-PARP4P3	MYO5B	PLCG2	DIP2C	ATP8A1	TMPRSS15	LOC100505875	SGK1	CRX	FBXL22	TMEM233	ATP10A	LOC728755	CYB5A	APLP2	CFHR3	ABCC6	GNG7	SIPA1L1	KLF5	IL7R	ZNF81	FAM184B	TBX10	NLGN4X	STK31	ALCAM	LOC285419	CACNA2D3	ELMO1	SERGEF	C22orf31	DSCAM	CBX7	ABO	GFRA3	METTL24	SHANK2	DAGLA	ARID1B	SLC14A2
04111	Methicillin susceptible Staphylococcus aureus in conditions classified elsewhere and of unspecified site	SLC24A5	SGK1	SHANK2	XKR4	PPM1H	CACNA2D3	IL5RA	KCNQ1	DIP2C	PDE4D	ATP8A1	DAB1	C12orf42	SLC17A5	RAI14	ESPL1	ZBTB20	PLCG2	BCAS3	ASTN2	LOC100652734	LOC100506274	CAMKMT	APLP2	BLK	MIS18BP1	PRKCQ	RFX3	CD80	PDE11A	OR2L13	EHMT2	SGCG	LOC643770	EIF3L	NOL8	PDE4B	HPSE2	PAPSS1	ZHX2	LY6G5B	PPP6R3	PACRG	IL17RD	DLC1	MYO5B	EXOC4	CRX
04112	Methicillin resistant Staphylococcus aureus in conditions classified elsewhere and of unspecified site	SLC24A5	SGK1	SHANK2	XKR4	CACNA2D3	IL5RA	KCNQ1	PPM1H	PDE4D	SLC17A5	DIP2C	ATP8A1	C12orf42	BCAS3	PDE11A	MIS18BP1	ASTN2	EXOC4	APLP2	WDR96	NOL8	EIF3L	LOC100652734	LOC643770	DAB1	LOC100132891	RAI14	ESPL1	DLC1	PLK3	CAMKMT	SNTB1	EED	CD80	CRX	LRRC18	ARHGAP35	LPHN2	KRT33A	PLCG2	HIC2	LOC100506274	LOC344887	VIT	ZBTB20	RRBP1	OTOGL	HLA-DOB
04119	Staphylococcus infection in conditions classified elsewhere and of unspecified site other staphylococcus	SLC24A5	SHANK2	SGK1	XKR4	IL5RA	CACNA2D3	KCNQ1	PDE4D	PPM1H	DIP2C	SLC17A5	C12orf42	ATP8A1	BCAS3	EXOC4	DAB1	ASTN2	ESPL1	LOC643770	RAI14	LOC100652734	LOC100132891	CAMKMT	CD80	PDE11A	DNER	LOC100506274	WDR96	MIS18BP1	RRBP1	CRX	EIF3L	HIC2	DLC1	PLCG2	NOL8	OTOGL	SLC38A7	IL21R	APLP2	ITGAX	HPSE2	NCKAP5	PLK3	ETS1	LYN	LRRC18	TRIM39
0412	Pneumococcus infection in conditions classified elsewhere and of unspecified site	SLC24A5	SHANK2	SGK1	PDE4D	XKR4	IL5RA	CACNA2D3	KCNQ1	PPM1H	BCAS3	C12orf42	SLC17A5	NCKAP5	EXOC4	DIP2C	LOC643770	DNER	DAB1	ITGAX	HIC2	DOK6	LOC100132891	ATP8A1	ASTN2	G6PD	OTOGL	LOC100506274	ESPL1	FAM78B	ATF6B	PUM1	HOXC4	ETS1	LOC100216001	GPC6	ANXA6	SLC38A7	PDE11A	TRIM39	BVES	AKAP2	RRBP1	LRRC18	CD80	NTNG2	IL21R	LOC100652734	RAI14
0413	Friedlanders bacillus infection in conditions classified elsewhere and of unspecified site	SLC24A5	SHANK2	SGK1	XKR4	KCNQ1	IL5RA	CACNA2D3	PDE4D	PPM1H	SLC17A5	DIP2C	ATP8A1	C12orf42	BCAS3	DAB1	ASTN2	RAI14	LOC100132891	EXOC4	LOC643770	PDE11A	CAMKMT	WDR96	EIF3L	NOL8	MIS18BP1	LOC100652734	HIC2	RRBP1	PLK3	ESPL1	APLP2	DLC1	ITGAX	DNER	HPSE2	PLCG2	HOXC4	ETS1	OTOGL	CRX	CD80	LOC100506274	DYNC1I1	ARHGAP35	DOK6	NCKAP5	EED
0414	0414	SLC24A5	SGK1	DIP2C	SHANK2	ATP8A1	XKR4	KCNQ1	IL5RA	CACNA2D3	PPM1H	RAI14	PDE4D	SLC17A5	CAMKMT	DYNC1I1	PLCG2	ASTN2	EHMT2	SLC24A3	BLK	NFIB	BCAS3	DAB1	LY6G5B	PDE4B	C12orf42	ZHX2	PDE11A	TCF7L1	WDR96	EIF3L	HPSE2	MIS18BP1	PRKCQ	COL28A1	HLA-DRA	OR2L13	BCR	NOL8	ZNF827	LPP	ODZ1	PLK3	MKX	TBXAS1	GPANK1	MEX3C	PRR16
04141	Shiga toxin-producing Escherichia coli [E coli] (STEC) O157	SLC24A5	PRR16	PLS3	LOC100506901	LRRC2	BID	CD276	FLJ31813	TMPRSS15	SGK1	KCNH8	LINC00271	RORC	CACNA2D3	ACTN4	SHANK2	MKX	ZHX2	PDSS1	LOC100507462	ACOT9	IL18	PPHLN1	SEMA3A	SPTA1	LOC100132891	ATP8A1	BCO2	HOXC4	SEMA3E	PDE4D	KCNQ1	FLJ45139	IL5RA	DYSF	IRF4	DIP2C	ONECUT3	WAPAL	ATP6V1B1	RAVER1	ZNF789	ETFB	TRIM46	ZBP1	DPEP1	SLC17A8	MTG1
04142	Other specified Shiga toxin-producing Escherichia coli [E coli] (STEC)	ANXA5	LPXN	PRNP	ADCY3	KIAA0922	FAM110B	UBQLNL	SCHIP1	KIAA1239	DNMBP	CDCA7L	ZNF415	GPR160	TRIM46	RUNDC3B	OTOG	ERBB3	SLC14A1	STIM1	PLA2G4A	SCN3A	ARHGAP20	MYLK4	ASTN1	HBG1	KCNK2	FBXO15	NFASC	PRICKLE2	TMPRSS6	MAK	VLDLR	TACC3	ZNF423	CDH5	PPARGC1A	MTHFD2L	CALCR	SLAIN2	MERTK	SCN7A	EBF1	IL33	RANBP3L	LRMP	CHST15	ZNF318	TOX2
04143	Shiga toxin-producing Escherichia coli [E coli] (STEC) unspecified	SLC24A5	ZNF844	TECRL	KITLG	LOC100287329	SH3TC1	FGD5	JAZF1	CDCA7L	SLC17A5	BARX1	AFF3	ZNF366	TMEM51	VIT	LRP2	INTS2	KCTD16	SNTB1	MCPH1	POLE	LPHN2	PROX1-AS1	CCDC62	ISM1	S1PR2	RAB14	PTPN21	PDE7B	KCNK2	CHST8	DSCAM	FOXE1	GNPTAB	CAPSL	CCDC67	LOC100652734	ABO	CALCA	HDAC9	TBC1D22A	FCGR2A	RRBP1	CRYL1	SCTR	ERN2	OPCML	C7orf42
04149	Other and unspecified Escherichia coli [E coli]	SLC24A5	SGK1	SHANK2	XKR4	CACNA2D3	IL5RA	PDE4D	KCNQ1	SLC17A5	PPM1H	EXOC4	DIP2C	C12orf42	LOC643770	LOC100132891	ATP8A1	WDR96	BCAS3	EIF3L	DOK6	NOL8	PDE11A	ASTN2	MIS18BP1	OTOGL	DNER	HIC2	NCKAP5	APLP2	SLC38A7	LOC100652734	DAB1	IL21R	PLK3	ETS1	ITGAX	RAI14	LRRC18	ZBTB46	CAMKMT	CHST8	CD80	RRBP1	VIT	CAPSL	ARHGAP35	EED	GPC6
0415	Hemophilus influenzae [H influenzae] infection in conditions classified elsewhere and of unspecified site	SHKBP1	HAL	RNGTT	TMPRSS15	NUP37	NKAIN3	NT5DC1	MIR205HG	PPAN	CCDC68	DPF3	VAV2	ZNF365	DHODH	PLOD1	FXN	MSH3	SLC28A3	BARX2	SNX6	ITCH	CYB5B	PRCP	MAPT-AS1	FOLR1	VDR	RIT2	TRIM9	FN1	PIK3IP1	FBXO42	KLHL32	SWAP70	FOXP2	OXR1	LOC256021	BLMH	HINT3	NPAS2	TAP1	VAT1L	LINC00536	IL10RB	MEG3	POLI	JPH1	PPARA	DENND3
0416	Proteus (mirabilis) (morganii) infection in conditions classified elsewhere and of unspecified site	CDH4	COL4A2	ST6GALNAC3	LINGO2	GRIN2A	METTL24	SEMA5A	CNTN6	CDKN2B-AS1	SYNE1	ATP10A	BCO2	ANKS1B	NAT8	TMPRSS4	CABS1	ZNF664-FAM101A	PHACTR1	TERT	SLC8A1	COX4NB	UGGT2	ATP8A1	THSD7A	LOC728755	SOX6	DOK6	APOBEC3H	SYNPO	MMP26	SGK1	CFHR3	LRP2	DIP2C	GPR183	SYT1	CAMKMT	1-Mar	MARK4	EPO	CACNA2D3	MKKS	WWP2	FRMD3	MEGF11	XPO7	TSPAN9	NPAS3
0417	Pseudomonas infection in conditions classified elsewhere and of unspecified site	SLC24A5	SHANK2	SGK1	XKR4	IL5RA	KCNQ1	CACNA2D3	PDE4D	PPM1H	C12orf42	DIP2C	SLC17A5	EXOC4	BCAS3	ATP8A1	DAB1	LOC100132891	ASTN2	LOC643770	RAI14	ESPL1	CAMKMT	NCKAP5	LOC100506274	HPSE2	DNER	RRBP1	LOC100652734	DLC1	OTOGL	HOXC4	SLC38A7	KRT33A	CD80	PDE11A	HIC2	ITGAX	NOL8	OR2L13	LYN	GPC6	IL21R	ZRANB3	DOK6	BLK	CRX	PPP6R3	ETS1
04181	Other specified bacterial infections in conditions classified elsewhere and of unspecified site mycoplasma	SLC24A5	SGK1	PDE4D	SHANK2	CACNA2D3	XKR4	KCNQ1	IL5RA	PPM1H	BCAS3	DIP2C	G6PD	ATP8A1	NCKAP5	C12orf42	LRRC2	ITGAX	HIC2	SLC17A5	DNER	AKAP2	LOC100507053	ZNF827	HOXC4	MTG1	PDE4B	LOC100132891	TFAP2B	LOC643770	NFIB	ODZ1	LOC100506274	RAI14	DLC1	EXOC4	PLS3	DOK6	MEX3C	NTNG2	BVES	ANKRD62P1-PARP4P3	RSBN1	CAMKMT	COL28A1	TESK2	LOC100216001	PDSS1	TMEM110-MUSTN1
04182	Bacteroides fragilis	AIG1	SLC35F4	STK32C	1-Dec	ECI2	DRD2	C10orf122	HBZ	SPRED3	PKNOX2	OR51I1	CCNY	SMTN	ZNF207	IL17F	RNF149	UBQLNL	DGKH	EPSTI1	SBF2	STIM1	POC1B	OR51B2	ASUN	WWP2	NRG3	LOC100653006	CDK5RAP1	TSPYL5	TIAM1	KCNK10	MAP2K5	LOC728755	IMPG2	RNF43	NAP1L4	SGCZ	MATN2	BAZ2B	SYT9	HBB	UROC1	ITPA	FAM149A	LIN7C	SLC14A2	RRM1	RUNX2
04183	Other specified bacterial infections in conditions classified elsewhere and of unspecified site Clostridium perfringens	SLC24A5	SGK1	SHANK2	PDE4D	CACNA2D3	XKR4	IL5RA	KCNQ1	PPM1H	BCAS3	G6PD	DIP2C	NCKAP5	ATP8A1	ITGAX	C12orf42	SLC17A5	DNER	DLC1	LOC643770	LRRC2	ZNF827	PDE4B	AKAP2	SPTA1	HIC2	MEX3C	PNPLA5	BVES	LOC100507053	LOC100132891	EXOC4	PLS3	DOK6	TFAP2B	RAI14	NUDCD1	PSORS1C3	HOXC4	ETS1	COL28A1	LOC100506274	PDSS1	MTG1	ANKRD62P1-PARP4P3	NTNG2	CAMKMT	LOC100652734
04184	Other specified bacterial infections in conditions classified elsewhere and of unspecified site other anaerobes	SLC24A5	SHANK2	XKR4	SGK1	PDE4D	IL5RA	KCNQ1	PPM1H	CACNA2D3	BCAS3	EXOC4	C12orf42	SLC17A5	LOC643770	ESPL1	NCKAP5	LOC100132891	DNER	ASTN2	DIP2C	DOK6	LOC100506274	OTOGL	SLC38A7	GPC6	ATP8A1	DAB1	RRBP1	HOXC4	HIC2	FAM78B	LYN	IL21R	ITGAX	RAI14	NTNG2	CAMKMT	PTPRM	KRT33A	WDPCP	ZNF667	CD80	IL17RD	PPP6R3	LRRC18	USH2A	OSBPL1A	G6PD
04185	Other specified bacterial infections in conditions classified elsewhere and of unspecified site other gram-negative organisms	SLC24A5	SHANK2	SGK1	XKR4	IL5RA	KCNQ1	CACNA2D3	PDE4D	PPM1H	DIP2C	SLC17A5	C12orf42	BCAS3	EXOC4	ATP8A1	ASTN2	DAB1	LOC643770	LOC100132891	RAI14	CAMKMT	ESPL1	DNER	NCKAP5	OTOGL	LOC100652734	RRBP1	CD80	HIC2	LOC100506274	SLC38A7	HPSE2	PDE11A	ITGAX	WDR96	IL21R	DOK6	NOL8	HOXC4	ETS1	DLC1	EIF3L	MIS18BP1	GPC6	LYN	CRX	LRRC18	KRT33A
04186	Helicobacter pylori [H pylori]	SLC24A5	SHANK2	SGK1	XKR4	IL5RA	CACNA2D3	KCNQ1	SLC17A5	PDE4D	PPM1H	DIP2C	C12orf42	NOL8	EIF3L	ATP8A1	WDR96	PDE11A	BCAS3	ASTN2	APLP2	EXOC4	PLK3	CD80	ATF6B	HIC2	LOC100506274	ETS1	LOC643770	ARHGAP35	MIS18BP1	SNTB1	MTG1	LOC100652734	CAPSL	ITGAX	OTOGL	IL21R	DAB1	LOC100132891	DNER	LOC100506023	LOC344887	ESPL1	MNF1	LRRC16A	EED	TRIM39	ZBTB46
04189	Other specified bacterial infections in conditions classified elsewhere and of unspecified site other specified bacteria	SLC24A5	AIG1	TECRL	TMPRSS15	DIP2C	ALCAM	METTL24	AGBL3	LOC728755	ATP8A1	AATK-AS1	SGK1	DAB1	COL4A2	DAGLA	PLCG2	CAMKMT	CACNA2D3	ODZ4	CDKN2B-AS1	C22orf31	SOX6	SERGEF	DSCAM	CEP152	SPAG16	SIPA1L1	CES1	CAPN2	LINGO2	C1QTNF7	ELMO1	CDH4	TBX10	ABO	CRX	TIMM21	F13A1	ADAM28	PCMTD1	GUCY1A3	KRT1	ZBTB20	RAD1	CFHR3	DIRC3	NPAS3	ODZ3
0419	Bacterial infection unspecified in conditions classified elsewhere and of unspecified site	SLC24A5	SHANK2	SGK1	XKR4	PPM1H	KCNQ1	PDE4D	IL5RA	CACNA2D3	SLC17A5	C12orf42	BCAS3	EXOC4	DIP2C	LOC643770	LOC100132891	ASTN2	HIC2	NCKAP5	ATP8A1	ITGAX	DOK6	ESPL1	HOXC4	ETS1	DNER	RRBP1	OTOGL	CD80	DAB1	IL17RD	LOC100506274	WDPCP	AKAP2	RAI14	TRIM39	SLC38A7	CAMKMT	LRRC18	PDE11A	GPC6	WDR96	PUM1	LOC100216001	HPSE2	MTG1	IL21R	PHRF1
042	Human immunodeficiency virus [HIV] disease	C22orf31	ADAM23	CORO7	BVES	CACNB1	COL13A1	DYNC2H1	CEP152	AKNAD1	NUP62	FBXO15	TMPRSS15	CD226	ITGB8	DAB1	CFHR3	ALCAM	GFOD1	CABS1	DCUN1D5	SCAND3	SGIP1	DNAJC24	ADAM32	NDUFB9	PRDM11	CCDC81	ERP44	KIAA0564	REPS2	ACAD11	FBXL17	HDAC4	PRKCQ	CCDC148	ANKRD62P1-PARP4P3	MRRF	LOC100505875	FAM45A	TIMM21	ELMO1	DUSP14	ERBB3	BEND7	UBA6	CFH	AIG1	ZFHX3
04500	Acute paralytic poliomyelitis specified as bulbar poliovirus unspecified type	LOC100652734	NTRK3	SLC6A20	NDFIP1	TFR2	PDZRN3	SCTR	RPTOR	KIAA2018	GNG7	CDC42	GPR88	RORB	OSBPL10	IRF5	PHACTR3	MYOM2	NOL4	ABCF2	ANKRD22	IL7R	MTDH	AGPAT1	CHRNA1	CNDP2	CAMK4	TTC3	LTF	MYH14	NPLOC4	PLS3	EFCAB11	PIK3CB	ARG1	LOC100288428	ALDH1L1	CCDC33	CCM2	FBLIM1	FAM3C	RFTN1	KIF1B	BAZ1B	TMEM213	WNT4	WDR12	SLC7A8	CARD9
04510	Acute poliomyelitis with other paralysis poliovirus unspecified type	WNT16	OSTM1	LOC646762	NUP35	PDE7A	UBE2Q2	TRDN	PTPN14	CNDP2	ICAM5	SYT1	MMP17	BCL11B	TMPO	GLT1D1	GADL1	PTPRJ	CUX1	ATP8B5P	RORB	LSM11	WDR33	DNTTIP1	DNAH8	NPRL3	NEDD9	CYP7B1	JPH3	TNFRSF19	IPO8	ILF3	RASGRF1	ADAMTS9-AS2	CYTH1	TESK2	AOX1	POLR3C	LOC339862	UTS2D	HBB	OR51I1	TFDP2	CRYL1	PEBP4	ATCAY	RAD21	WLS	DEPDC5
04590	Acute poliomyelitis unspecified poliovirus unspecified type	ANKRD22	FAM124B	ABCA4	LHFPL3	FNDC3B	TFR2	MAP3K8	C7orf41	ABCG2	ITIH5	ABO	KIAA1109	HCG23	LOC100653006	KCNH8	RXRB	CIITA	MYO1D	RASL10B	EML2	ZBTB20	ALPK1	SLC6A20	1-Mar	KBTBD12	KCNG2	OR51B6	SV2C	TMEM79	UCK2	HDAC4	POLR3C	HUNK	LOC643339	KCNB2	OR8A1	ITFG1	FBXL17	RGS14	NRXN2	FBXO38	OCA2	UGT3A2	SLIT1	SEMA4G	GPR158	PANX1	RNF181
0461	0461	CABS1	RSPH1	ARG1	CDKN1B	ABCA4	LOC100506660	LOC100505813	KCNG2	SCG3	KYNU	ERG	FLJ40288	KCNK2	HSPE1-MOB4	SMU1	LOC100506689	GRXCR1	RAD51B	GRIN2B	TRPS1	TMEM132B	C14orf132	GNPTAB	ANXA9	UBE2V1	XYLT1	CES5A	APBB1IP	TAF15	MYOM2	PDZRN3	SCAND3	LOXHD1	TRDN	RPRD2	POP4	HSF2	CEP57L1	SP100	MECOM	GPA33	CACNA1E	RAB20	VMP1	CHRM2	KIF16B	GUSBP11	HBG1
04611	Variant Creutzfeldt-Jakob disease	ZFP90	FRA10AC1	SLC14A2	KBTBD12	SSFA2	GRIN2A	TNPO3	LOC283547	HDAC9	RPTOR	NDFIP1	4-Mar	FAM5B	AGBL1	ADAMTS9-AS2	FAM133A	TFF1	TIAM1	SLC6A20	FREM2	PLA2G6	NOL4	TMEM132B	LRIG1	RNF181	PTCH2	DSE	COL11A2	ADAM23	DPP10	TOX2	STIM1	LINGO2	EGFEM1P	ALDH9A1	IKZF3	LOC100653026	SLC25A37	CXCL12	LHFPL2	WNT4	C10orf122	COMMD10	PHACTR3	C14orf37	MORC1	GNAS	LOC100507377
04619	Other and unspecified Creutzfeldt-Jakob disease	CABS1	IL17RA	TRDN	CHRM2	BAIAP2	CHRNA5	WDFY3	ARG1	TAF15	TMEM132B	RAD51B	SCG3	COTL1	CST2	HSPE1-MOB4	LOC100505813	SYT9	ALPL	ISG20	CREB5	STIM1	CACNA1E	CSMD1	CES5A	ASUN	GABRB3	FAM129A	ADAMTS9-AS2	ABCA4	PDE4A	CDC42BPB	BCR	FXYD1	EXOSC2	ZNRD1-AS1	PGLYRP3	PIGU	PDE1A	KYNU	KCNK2	VASH2	CDK8	RSPH1	MEGF9	RARRES1	FAM19A2	ATP8A2	MYH9
0462	Subacute sclerosing panencephalitis	NPLOC4	WDFY4	WNT4	TTC3	FBXL20	LARS2	NTRK3	DZANK1	CYP2C8	SIRT4	FAM26D	LOC643770	NUDT17	HCG23	INSIG2	ADRA1D	ARNT2	CSMD3	CSTA	PXDNL	DUSP16	ATL1	CMIP	ALDH1L1-AS2	PNPLA6	PTPN14	TMPO	TBX2	MMP17	KIAA1199	RXFP2	SASH1	CCDC147	SOAT1	PSMB4	POLR3C	CD163	PRDM14	STARD3NL	TECRL	LRRC31	PCNT	FRA10AC1	FAM5B	ALPL	CHRNA5	NDFIP1	CHP
0463	Progressive multifocal leukoencephalopathy	CABS1	CFHR3	BCR	AGBL3	PRDM10	NUP62	CFH	PNPLA5	PAPSS1	RAD51B	SLC24A3	ATP6V1C2	FBXL17	ANKRD62P1-PARP4P3	MNAT1	SOX6	ARMC9	CAMSAP1	LOC100505872	ILF2	COL13A1	CORO7	AVEN	TSPAN14	SLC39A8	NFIB	LTA4H	C9orf68	COG3	NTNG1	FARSA	PTK7	PRR16	C22orf31	TCF7L1	CAV2	ADAM32	TCF7L2	AMICA1	NPAS3	LY6G6E	NXPH1	SCAND3	MGST3	LOC440131	NUDCD1	COL4A4	ZNF732
04671	Gerstmann-Straussler-Scheinker syndrome	OR51I1	CHN1	OR51E2	NAP1L4	ERO1L	HBG1	UBQLNL	LOC100652734	HBZ	4-Mar	BCL11A	WDR33	G6PD	TJP2	OR51B2	ALDH1L1	GRM1	NXPH1	CTNNA2	KIF16B	CSNK2A1	HNF1B	SYT9	OR51F1	OR52I2	LOC100653006	WNT3A	NPRL3	ITPA	PTGIR	C17orf99	AIG1	NUP205	LST1	CSGALNACT1	RAPGEF1	ALS2CR12	SGCZ	PCIF1	OR51B6	FMN2	ODZ4	SRGAP1	ZNF276	CDK5RAP1	CCT2	PGLYRP3	LAMB1
04679	Other and unspecified prion disease of central nervous system	GPR160	KLF12	GTF2H4	ACSS1	CSF1R	SOX17	FKBP6	FAM55D	DTNB	TRDN	MECOM	TNFRSF19	IL18R1	ANKRD44	FAM108C1	RFT1	LOC201617	ZFP90	SLC30A8	MMP17	ADCY10	LACTB2	CMIP	PSMB4	VASH2	NUDT17	PALM2	ATP8B5P	CD44	MSRB3	KIAA1239	IL10	BMPER	FMN2	NPLOC4	ASPA	GRIN2B	WASL	CXorf30	RDH5	FGD6	TMTC2	TAF15	ACTA2	MTDH	EPSTI1	ZHX2	ADAMTS9-AS2
0468	Other specified slow virus infection of central nervous system	NDFIP1	ATP2B4	ENPEP	COG3	ABTB2	PDE4A	AVEN	FAM55D	TMEM132C	IRF5	GP6	SYT14	LSS	NUP210	ZNF815	ERCC4	AKR1C3	PCM1	LY6G6F	GOLGA3	C11orf41	OSBPL10	SCTR	TIMM21	C7orf41	LOC339862	RXFP2	PCCA	C6orf47	FLJ41278	GFRA1	CTU2	SLC28A1	LPHN3	ZDHHC17	LOC154860	MCTP2	COG5	DNAH11	ARID3A	CPAMD8	MARK4	SCN7A	BVES	KIAA1239	ASTN1	DNTTIP1	GREM2
0469	Unspecified slow virus infection of central nervous system	ADAMTS9-AS2	AGTR1	CCDC33	SPTBN4	CSMD3	ICK	GADL1	CCDC105	RIT1	OR51I1	SOAT1	ATXN2L	MSH5	PCMTD1	NOX4	NF1	PLCXD3	TNFRSF19	WDR12	TMTC2	FDFT1	OR51B6	OR52I2	PHRF1	GNG7	KIF26B	PALM2	RRM1	TNPO3	LOC285954	TP73	NPRL3	SERPINE2	PANX1	C6orf47	ZNF282	OR51B2	TIMP2	LARS2	WDR33	PRKAR2B	STARD3NL	RNF181	ALPK1	HFE	PXDNL	ANKRD44	CSNK2A1
0470	Meningitis due to coxsackie virus	NPLOC4	PEX14	FAM5B	MYH9	VASH2	TTC3	NUP35	CNDP2	C10orf32	ALDH1L1-AS2	RORB	UBLCP1	LOC100652734	KIF26B	RFTN1	CPNE7	C14orf39	FDFT1	ADAMTS9-AS2	PHF2	VEZT	CPSF3L	CPEB4	COL11A2	RDH5	ICK	FBLIM1	PRMT1	ARVCF	HCFC2	IL7R	USP40	IFRD1	NTRK3	SULF2	DENND2A	RGNEF	CDH15	ANPEP	CD3E	SIPA1L3	ANKRD11	SPAG16	GNA15	DOCK8	UPB1	TBC1D9	ZMAT4
0471	Meningitis due to echo virus	DPY30	PLCXD3	JPH3	ZMYND11	NPLOC4	RFTN1	HFE	SBF2	NUP35	CNDP2	VASH2	FBXL20	TCF19	RORB	DENND2A	VEZT	PNKD	ACSM1	CSMD3	CAB39L	SYNJ2BP	FAM55D	TTC3	LOC646808	GNG7	PEX14	TFAP2B	WNT4	TMEM213	L3MBTL4	BCAR1	TMEM183A	GPR19	SLC24A2	FAM55A	TNFRSF13B	DOCK5	ZNF815	MAGOH	GTF2H1	IL17F	OR51I1	FAM82A1	UBLCP1	SYNDIG1	NRG3	RNF43	DGKH
0478	Other specified viral meningitis	LTA4H	XKR6	C6orf183	NKAIN2	TPPP	APOBEC4	AKAP12	AGBL3	FGGY	STAT5B	ATF7	GADL1	CABS1	TCF7L2	LOC339894	ITPR3	ANK1	ZNF187	SPHKAP	MYEF2	TRIM31	CPN2	CLDN10	NKX2-6	RPRD2	KCNB1	TMEM108	CHRNG	MYLK	RAB10	IL17RD	TMC1	TTC7A	FBXL17	PGBD1	NIN	SLC30A8	PRL	SOGA2	SLC29A3	C21orf63	PSCA	CECR1	C6orf47	IQSEC1	CNNM2	ASXL3	CACNB1
0479	Unspecified viral meningitis	NUP35	NPLOC4	DENND2A	VEZT	RFTN1	TTC3	PEX14	PALM2	RORB	CNDP2	ADPRHL2	LSM11	NACC2	WNT4	VASH2	ADAMTS9-AS2	PSCA	C17orf99	LOC729420	RASGRF1	MYH9	FMN2	ZNF318	ACBD6	ZMAT4	ZNRD1	LOC100507421	DPP10	UBXN11	NAA60	PLCXD3	MTG1	SNX9	IGSF21	PBX1	DCUN1D5	ANO2	TFDP2	USP8	SLC45A2	RDH5	RANBP3L	IPO11	SLC17A8	C14orf39	SNTG1	VSTM2A	CSF1R
048	Other enterovirus diseases of central nervous system	LOC100652767	LTA4H	FAM19A5	TIMM21	ZNF555	MORC1	CADM3	CHEK2	NDUFB9	C22orf31	PLOD1	CCDC81	TM7SF3	CABS1	TACC1	NUP62	ITPR1	OLA1	MGST3	TAF5L	LIN28A	FBXO15	SVIL	SEC23A	CFHR3	KIAA1456	ADAM23	UGT1A10	DNAH9	GRID1	ATP2C2	EGFEM1P	SRD5A2	IL17RD	CDYL	TRDMT1	FAM55A	AK5	LHFPL5	ITPR3	EYS	KCNQ5	TNFAIP3	HNF1A	LOC100506122	CD200	LOC100216001	ADCY9
0490	Lymphocytic choriomeningitis	DENND2A	CNDP2	NUP35	RORB	NPLOC4	RFTN1	TTC3	ADAMTS9-AS2	VEZT	ZMAT4	PEX14	ADPRHL2	VASH2	FMN2	C14orf39	DCLK3	RASGRF1	PSCA	MYH9	TFB1M	C17orf99	WNT4	PLCXD3	LSM11	TMEM183A	TFDP2	NTRK3	KIAA1958	ZNF815	DPP10	LOC100652734	SLC39A1	PBX1	SLC35F4	HFE	CPNE9	LOC645177	NBAS	DENND4A	LOC100507421	CMIP	USP3	TRMT2A	CAPSL	IRAK3	ANKRD17	MIS18BP1	SKAP1
0491	Meningitis due to adenovirus	TNFRSF13B	SLC25A43	XIRP2	PCNT	WAPAL	FMN1	ETFB	KCNAB2	COL8A2	FOXK1	CALCA	SLC25A37	UGT3A2	LCT	IL1RL1	CTNNBL1	PIGQ	KHDRBS2	PLCXD3	DPY30	FLJ40288	MS4A6A	PDZRN3	LOC285423	CST2	IPO11	ZNF697	HDAC9	LHFPL5	STK40	RRBP1	KLF12	ZDHHC6	SLC24A2	GRAMD1B	UBE2D2	ASTN1	PNKD	DCLK3	SNCA	RPE65	LOC100506122	LRRC16A	PDZRN4	ZNF396	JPH3	CRMP1	ROBO1
0498	Other specified non-arthropod-borne viral diseases of central nervous system	VLDLR	LPP	AGBL3	EFTUD1	SLC39A8	SPEF2	OR2L13	DZANK1	LTBP1	BLK	LOC286059	WDR82	COL28A1	ARHGAP10	PC	FBLN1	ANKRD62P1-PARP4P3	DNAH3	TRAPPC3	COL22A1	TBXAS1	FAS	TJP2	SNRNP48	LOC100506122	NFIB	TGFB2	MAN2B2	TNFSF15	LRP4	UBE2D2	CD276	IKBKAP	MTHFD2L	HLA-DRB1	XRN1	CSDA	IL23R	AIF1	RHOG	SLC15A1	RTP3	GNAI1	TCF7L1	COL4A4	GRB10	IL18	GPANK1
0499	Unspecified non-arthropod-borne viral diseases of central nervous system	TIMM21	CABS1	LTA4H	PRDM11	NDUFB9	NKAIN2	MORC1	PLOD1	TCF7L2	FBXO11	CADM3	C6orf183	ANK1	EYS	SLC35F3	ALCAM	CCDC81	NUP62	TM7SF3	CFH	CACNB1	FXYD1	TACC1	OLA1	COTL1	DRAM1	LOC339894	CHEK2	CILP2	AKAP12	ADAM23	RPRD2	GNA12	ZBTB38	RIT1	CD6	CEP57L1	FBXO15	TMPRSS15	MNAT1	DHODH	C1orf106	TACC3	CORO7	LRRIQ4	CD2AP	LOC401324	USP53
0500	Variola major	LRRC18	ABCC9	DSCAML1	CDK6	TSHR	SLC35D2	TREM1	ALDH18A1	ARL15	PGBD1	FAM155A	ADAMTSL1	FREM1	NEDD9	EHMT1	NAV2	LIMCH1	PTPN9	SCN8A	LEF1	NCKAP5	NIPBL	ARPC5	MYO3B	STK11	BRD2	SLC15A4	COL14A1	LINC00240	FBN2	BANP	WIPF2	POU5F1	HLA-DQB2	SNRPC	DPYD	PLK1S1	CDH4	HPSE2	ETFB	LOC100129636	TNFAIP3	LOC100505562	FAM19A1	PPP1R18	C8orf80	RORA	ADPRHL2
0512	Contagious pustular dermatitis	PLCE1	GABRB1	CDK5RAP2	ERBB4	PDE3A	TCF7L1	RBFOX1	RBFOX2	ASPH	FGF10	CMTM8	PROX1-AS1	GABRR2	TLN2	GALNT13	SP1	IL12B	MRVI1	ATP2C2	LPXN	ERO1L	HLA-C	PLA2G6	STK39	LOC100506430	ZDHHC2	KCNK2	CRX	LOC100505875	CREB5	HAPLN1	SLC2A13	GPR133	GPR37	SUSD4	UNC5D	ERN2	HIRA	SOGA2	FLJ42280	PCSK6	MARK3	SCGB1D2	PARP1	ACSF3	B3GNTL1	LSAMP	TRDMT1
0520	Postvaricella encephalitis	ZBTB11	SLC22A12	AKNA	SLC4A5	RNF182	ZFAT	SLC1A3	RELA	GABRG3	DCHS2	MKX	TUBD1	NPLOC4	ZFP91	MMP20	VASH2	MTDH	ARID3A	ZNF704	FAM169B	BDNF	C12orf4	DENND2A	FGF12	PDE6C	RFTN1	SUV420H2	AVEN	BMPR1A	RDH5	TECPR1	DCLK3	DCC	IL28B	ITGAX	RASL10B	KCND3	SLC24A5	ZSCAN12	ZNF815	MAK	SLCO1B1	LOC100287329	RASAL2	RPTOR	SLC9A8	NEDD4	CCDC91
0521	Varicella (hemorrhagic) pneumonitis	CDKN2B	PTGES	LOC100130480	MST1	MLF1	KCNMA1	LRP1	KCNQ4	FAM55D	OR52I2	TLR10	SPAG16	NTNG1	TFR2	AIG1	TTC7B	ADAM23	ARL15	GRB10	BSN	ARHGAP24	PLCXD3	BPIFA1	SLC39A8	MYO15A	GNA12	PTGER3	MXI1	PLAGL1	PRDM11	SLC9A1	SFTPD	DEPDC5	WRB	AKNA	GALNTL4	LOC100506901	VRK3	GSG1L	SLC12A8	EBF3	HIF1AN	ZDHHC19	PRR5L	ZNF815	OSBPL1A	PTCHD1	TFF1
0522	Postvaricella myelitis	GOLM1	KIAA1274	TECTB	BTN2A1	BAIAP2L1	LPAR1	DTX4	KRT33A	CCDC3	WNT3A	NLRP13	MAD1L1	ARHGAP20	LY6G5B	SOX6	DAPK1	PARK2	HSPA14	KCNH8	SLC6A5	KHDRBS2	GJB2	PLB1	CFL1P1	RBP1	LOC643542	DNAJC6	TCERG1	LOC100506012	MICAL2	PLEKHD1	CHRNA1	ST6GALNAC3	SV2C	IL18R1	MKX	FBXO11	ITGA9	PRKCA	DDX39B	NFKB1	SNTA1	SULT2B1	MAPK4	NUDCD1	SCAI	CAV2	DCLK3
0527	Chickenpox with other specified complications	RORB	LOC100294145	RIPK4	NUP35	NPLOC4	ZMAT4	ADAM22	C14orf39	WNT4	FAM3C	RAB40C	MSRA	CPLX2	RDH5	RFTN1	DENND2A	RASGRF1	WASL	ADAMTS9-AS2	TNPO3	PEX14	DENND1B	CDC42	SLC24A5	DKK3	COL4A3	S1PR2	KPNA5	SLC5A12	RPS6KA5	FMNL2	NUP210	KIAA2018	PPARD	PSCA	PALM2	OR51I1	VARS2	OSBP2	CNDP2	SDK2	CCDC105	CSTA	UCK2	IL33	GYPC	CSRP1	DGKQ
0528	Chickenpox with unspecified complication	PEX14	RORB	NUP35	ATP8B5P	ADRA1D	MS4A6A	NPLOC4	HDAC4	RASGRP3	RDH5	ZMAT4	CNDP2	ADAM22	RASL10B	RFTN1	CDKN2B	WNT4	TTC3	SPTBN4	MYH9	GMDS	TBCEL	CPSF3L	MSH5	ABO	CD55	THBD	SMOC1	GPR19	C14orf39	MTDH	PALM2	IKBKAP	HSD17B12	DENND2A	ARNTL2	SCN3A	LOXL1	JPH3	FKBP6	OR10J1	NFRKB	KIF26B	LOC283547	PSMB4	SLC25A37	DNAJC6	DCT
0529	Varicella without mention of complication	HAPLN1	OTOG	SCN8A	MED24	C22orf31	GNA12	FBXL17	TMPRSS6	PRDM11	CEP152	CRMP1	CABS1	ZFP90	CES1	DCHS2	MX2	LTA4H	WDR92	NDUFB9	XYLT1	TCF7L1	AGBL3	C6orf183	CORO7	CCDC81	TPM4	ADAM23	SVIL	LINC00271	NUP62	CHST3	TCERG1	CFHR3	TSPAN15	TNFRSF11A	TECTB	NFIB	CHEK2	SNTA1	G6PD	C14orf132	HUNK	CLYBL	TCF7L2	PNPLA5	PIAS2	IDO2	TBXAS1
0530	Herpes zoster with meningitis	CNDP2	RFTN1	ADAMTS9-AS2	NPLOC4	NUP35	VEZT	TTC3	RORB	DENND2A	ZMAT4	PSCA	RASGRF1	LSM11	WNT4	PEX14	ZNF815	ADPRHL2	LOC645177	LOC100507421	DCLK3	MYH9	DPP10	CSNK2A1	PLCXD3	FMN2	SLC39A1	C17orf99	CDC37	OR51I1	KIAA1958	ZMYND11	FAM55D	RRM1	TFDP2	TNR	VASH2	COMMD1	GNG7	NTRK3	SLC25A43	RBM26	CUX2	FDFT1	TMEM183A	PALM2	IGSF21	RTDR1	SND1
05310	Herpes zoster with unspecified nervous system complication	JARID2	HCP5	ZNRD1	CDKN1B	ELF1	TYRO3	ARPC5	SLCO5A1	TRIM39	ZSCAN12	ERAP2	SLC29A3	HCG27	BEND5	LOC100653026	TSPAN11	BBS5	TMEM132B	CCDC38	SNRNP48	TMEM39A	SCUBE1	TNFAIP3	TTC7A	ZNF187	CD80	PIGU	PRPF18	GPLD1	NIN	LOC100507429	CASP8AP2	VARS2	CYP1B1	HLA-DPB1	FLOT1	ETS1	C8orf12	RNF39	TNIP1	MUC22	RPS7P5	PHRF1	LAMC2	ITGAM	XPO7	LINC00340	DOT1L
05311	Geniculate herpes zoster	NPLOC4	PEX14	C14orf39	NUP35	RORB	ZMAT4	ADAM22	CPLX2	DENND2A	LOC100506422	NAA60	NACC2	UMODL1	VSTM2A	LOC100294145	JPH3	FARP1	NUP210	ZNF318	KCNG2	PTPRS	RALY	ITPA	DCUN1D5	VARS2	RDH5	RASGRF1	ACBD6	RFTN1	LOC100508120	FMN2	SQRDL	NTRK2	PPARD	ALDH9A1	DLC1	C17orf78	RELN	CNDP2	TLR1	EIF3A	CCDC105	CD226	PLCXD3	CCDC148	ZNF229	C8orf12	BEND7
05312	Postherpetic trigeminal neuralgia	NUP35	NPLOC4	ZMAT4	PEX14	C14orf39	RORB	DENND2A	RDH5	RFTN1	CPLX2	VARS2	CNDP2	ITIH5	MYH9	NUP210	LOC100506422	ADAM22	RASGRF1	CD276	LOC100507421	ADPRHL2	ALDH9A1	NACC2	RALY	PTPRS	VASH2	RIPK4	KCNG2	HDAC4	FARP1	LOC100294145	ACBD6	KIAA0319L	GFOD1	TFDP2	TTC3	LOC100505938	EIF3A	JPH3	C8orf12	PPARD	MYH7B	LRIG1	ZSWIM3	LOC100508120	CDK12	CD226	SVEP1
05313	Postherpetic polyneuropathy	NPLOC4	ZMAT4	PEX14	NUP35	RORB	C14orf39	RDH5	DENND2A	EIF3A	RFTN1	NACC2	ACBD6	WDR33	LOC100508120	CPLX2	GFOD1	VARS2	KIAA0564	COL11A2	C17orf78	VSTM2A	ERBB3	CDK12	ALDH9A1	ZNF311	NAA60	ADAM22	VASH2	VAX2	FARP1	CCDC148	RALY	RELN	CD226	DUSP14	KCNG2	MYH9	SLC29A3	NTRK2	WBSCR17	DCUN1D5	ZNF318	C8orf12	GNG7	BEND7	SPINK8	C10orf2	HDAC4
05314	Herpes zoster myelitis	PHF2P1	KCNH1	PPA2	NPLOC4	GNAO1	RFTN1	SLC29A3	HK2	ZMAT4	FAM154A	LHFPL3	MYH9	WWTR1	SORBS2	PDZRN3	KIF26B	ELF1	PGLYRP3	NAP1L4	DENND2A	ENAH	PARD3B	SMG6	IL1RAP	GNA14	RORB	DUS4L	STK11	SERPINA1	SNRPC	TSPAN11	CHN2	PLEKHG1	FLJ31813	MFHAS1	FAM125A	KYNU	F2	OR52I2	CHN1	OSBPL8	NPRL3	LOC100653006	CDH5	COL11A2	LZTS2	OR51B2	NDFIP1
05319	Herpes zoster with other nervous system complications	HDAC4	ABO	PEX14	NUP35	ZMAT4	NPLOC4	C14orf39	POLQ	LOC100653026	DSCAML1	C4orf37	CBX7	C8orf12	SLC29A3	ADAM22	RDH5	KIAA0319L	DENND2A	RFTN1	OR4A15	ANKS1A	TTC7A	HCG27	DSCAM	TMEM39A	EPHX1	PLCXD3	UPK1B	GABBR2	LINC00240	CCND1	CLCA1	KLHL7	OR12D3	DPH2	HCG18	NIN	MCF2L	IL18R1	PALM2	DLGAP1	PHF2P1	PPP1R12B	PPP1R18	PANK1	GPR19	FRA10AC1	CCDC62
05320	Herpes zoster dermatitis of eyelid	C9orf68	FBXO38	ZBTB20	PDE3A	MTHFD2L	CMTM8	CYTH1	NAA60	PHEX	CDK5RAP2	CDC42BPB	ITGB8	COL1A2	PANK1	KLF5	MX2	TJAP1	AKNAD1	GFOD1	CCDC148	NTNG1	AGPHD1	CABS1	ZNF385B	SHISA6	IL12B	DNAH3	CHRNA3	GABRB3	ANKRD62P1-PARP4P3	DNAH9	DYNC2H1	SLC6A20	IKBKAP	BLK	CNTN5	AP1S3	AMICA1	ODZ1	WIPF2	C22orf31	TEX12	ERP44	C9orf79	TCF7L1	PLOD1	LOC285419	DYM
05321	Herpes zoster keratoconjunctivitis	ANKRD62P1-PARP4P3	WDR12	MYO5B	CACNB1	HIRA	LCOR	LOC283547	CRYAA	ADAM23	CBX7	MUC22	C9orf68	ZNF187	ZBTB20	BTN3A2	ITGAM	ETS1	PLEKHM3	BRD2	SIX6	PLB1	OR12D3	ZC3HAV1	PPP1R18	GRIA4	AKAP2	UGT1A10	SEZ6L2	TOMM40	IQGAP2	TRIM10	C2	ARPC5	TMEM132B	ZNRD1-AS1	CCDC38	OLA1	CHRM3	MYH7B	BBS5	PKIA	DUS4L	CANX	LOC100506023	NIN	NR5A2	IKZF3	CABS1
05322	Herpes zoster iridocyclitis	RBP4	TIAM1	TFAP2D	SKIV2L	SKIL	ZNRD1	XKR9	LOC100216001	PLXNA2	TECPR1	GATAD2A	DUSP16	LOC100294145	VLDLR	SCGB1A1	SLC29A3	TMEM132B	DAAM1	MOGAT1	VARS2	SERPINB5	CAMK4	CLEC4M	FARSA	FBXO11	S1PR2	AKAP2	CDK8	ALX4	PLK3	RAMP1	RGS12	SLC45A2	TYRO3	LRRC2	RIPK4	PLA2G6	C1QTNF6	PLCB1	C20orf43	UBASH3B	ERO1L	FKTN	ANXA6	GALNT5	DERA	JMJD4	LHFPL3
05329	Herpes zoster with other ophthalmic complications	DUXA	CYP2C8	POU2F3	PRPF18	ALCAM	SHFM1	GSTA4	C2	FBXL17	UTRN	RGS12	LY86-AS1	PHEX	UNC13C	MITF	SLC39A8	MIR205HG	PLCG2	GP6	TCF7L1	CILP2	TMPRSS15	COL13A1	SRRM4	LOC100507053	LCOR	ZNF831	DNTTIP1	DTX4	MX2	ITGAM	DKK2	RNF152	PUM1	MRPL43	INPP5A	MED24	ANKRD62P1-PARP4P3	PRRC2A	CLCA1	PNO1	ALDH1L1-AS2	HSD17B8	RGS7	LOC100506122	ERO1L	C14orf37	NR5A2
05371	Otitis externa due to herpes zoster	GRIK2	LOC100505562	STOX1	MSH2	LINC00540	GRB10	PRDM16	IFT80	MYO1D	EXOSC2	HPR	IL28B	AGTR1	B4GALNT3	ACTA2	TPPP	GP6	C12orf42	XRN1	DPF3	4-Mar	PRDM14	SLC5A12	MVK	NID1	MYO5B	RAB40C	NFASC	FBXO11	CTNNBL1	PTK7	VDR	ALKBH8	LOC100506422	LOC100506532	PRRC2A	CACNG2	LIN28A	SNTA1	SP100	LOC256021	TM9SF4	ITCH	SMG6	LRBA	ZNF827	ADAMTS9-AS2	FUT7
05379	Herpes zoster with other specified complications	NUP35	NPLOC4	PEX14	ZMAT4	EIF3A	GFOD1	HDAC4	ACBD6	NAA60	NACC2	LOC100508120	KIAA0564	CCDC148	C14orf39	RORB	ERBB3	C17orf78	VAX2	DCUN1D5	CD226	WDR33	ADAM22	ZNF318	RFTN1	LINC00466	GEMIN7	ANO2	RDH5	LOC729420	BEND7	WBSCR17	DENND2A	RELN	VSTM2A	GNG7	ACAD11	ERP44	DUSP14	SGIP1	DLC1	CBX7	VARS2	COL12A1	ZFHX3	ITGB8	LHFP	AKNAD1	ZNF229
0538	Herpes zoster with unspecified complication	ZMAT4	NPLOC4	RORB	C14orf39	LOC100294145	RDH5	RIPK4	PEX14	CPLX2	COL4A3	NUP210	OR51I1	ADAM28	ADAM22	VARS2	LOC100507421	MSRA	NUP35	DPP10	DNAH8	LOC100506422	KCNG2	ITPA	PPARD	RFTN1	FARP1	SKIL	FMNL2	OR51B5	TLR1	CD163L1	C8orf12	SORBS2	DLC1	DENND2A	NPRL3	WNT4	HBG1	CSNK2A1	CPSF3L	KIAA1239	CNDP2	MYH9	WDR33	SLC24A5	LHFPL3	PCNT	RUNDC3B
0539	Herpes zoster without mention of complication	HDAC4	ABO	DSCAM	DSCAML1	PEX14	NUP35	ADAM22	C8orf12	C14orf39	LOC100653026	C4orf37	OR4A15	LILRB4	DPH2	TTC7A	NPLOC4	CBX7	EPHX1	UPK1B	GABBR2	POLQ	PLCXD3	PANK1	IL18R1	RGS14	WWOX	SLC29A3	MBTPS2	HCG18	IPCEF1	EXOC4	KLHL7	KIAA0319L	ELMO1	PALM2	CCDC62	ZMAT4	LIMCH1	NIN	FRA10AC1	PPP1R12B	RDH5	FRMD4A	TMEM39A	GPR19	RFTN1	LRP5	CACNA1E
0540	Eczema herpeticum	SLC24A5	RORB	NPLOC4	PEX14	ZMAT4	ADAMTS9-AS2	WNT4	LOC100294145	TLR1	RDH5	C14orf39	GNG7	RIPK4	C1QTNF7	CPLX2	ADAM22	PTPN14	VARS2	CNDP2	FDFT1	FAM3C	UCK2	LZTS2	NFRKB	NUP35	CD163L1	MYH9	NUP210	WASL	STK32C	IPO8	C10orf2	CPSF3L	PSCA	DNAH8	CDC42	PPARD	DENND2A	LOC100506422	GMDS	RNF220	RPS6KA5	COL11A2	RASGRF1	RFTN1	CDKN2B	CST2	ZSWIM3
05410	Genital herpes unspecified	ADAMTS9-AS2	ITPA	OR52I2	CSNK2A1	RALY	SYT9	STIM1	OR51I1	RRM1	LOC100653006	UBQLNL	HBG1	SND1	C7orf41	HBB	LOC100505813	OR51F1	LOC100506891	CACNA2D2	OR51B6	ASUN	RFX3	MAP2K5	OR51E2	OR51B2	NAP1L4	DRD2	HBZ	C14orf132	PARP1	USP8	BCL11A	CDH9	ATP6V0A4	PCIF1	SRGAP1	FAM78B	PKNOX2	SLC35F4	RAD51B	C10orf122	OR51B5	ALDH9A1	MCC	STK32C	CSGALNACT1	PEBP4	SLC14A1
05411	Herpetic vulvovaginitis	ADAMTS9-AS2	LOC100294145	PSCA	SND1	MSRA	C14orf39	RASGRF1	NPLOC4	RORB	ZMAT4	UCK2	RFTN1	RIPK4	OR51I1	PEX14	PALM2	CSNK2A1	RALY	C10orf122	NDFIP1	ITPA	WDR33	RAB40C	SLC24A5	COL11A2	ABI3BP	SLC35F4	ADAM22	OR52I2	OSBP2	LOC100505872	CBX7	NUP35	WASL	NTRK2	DNER	FAM155A	PEBP4	PKNOX2	FAM3C	FBXL20	USP8	STIM1	KIF26B	LOC100653006	XRN1	PPARD	IL33
05412	Herpetic ulceration of vulva	NCR3	RIMBP2	COL5A1	HIP1	DNMBP	MATN2	ZNF664-FAM101A	KIF1B	SPEF2	EPO	CORIN	UHRF1BP1	GRK4	COL13A1	SUSD4	LOC150577	CDKN1B	LGMN	TTC7A	KCNIP4	FAM178A	HKDC1	CADM1	C12orf75	ADAM10	CCDC38	ABCC9	ITIH3	CENPQ	P2RY12	CEP57L1	WIPF2	LOC100506122	ITGAM	SLC15A4	FUT7	ZNF385B	DIDO1	RBM11	ZNF323	SLCO1B1	B3GAT2	STK11	CYTH1	BTBD9	CRX	CNPY3	SIRPA
05413	Herpetic infection of penis	NPLOC4	PEX14	RORB	ZMAT4	LOC100294145	NUP35	RFTN1	C14orf39	ITPA	FAM3C	RIPK4	RDH5	MSRA	RPS6KA5	FLJ42280	MARK3	CSNK2A1	LOC100507421	COL11A2	TLR1	SOAT1	CNDP2	WDR33	DENND2A	RASGRF1	ADAM22	NUP210	PPARD	WNT4	UCK2	CALCA	SDK2	CD276	VARS2	CPLX2	ZNF311	KIF26B	PALM2	HDAC4	SND1	KPNA5	CSRP1	SLC24A5	OR52I2	OR51I1	PSCA	MYH9	COMMD10
05419	Other genital herpes	ADAMTS9-AS2	SND1	RALY	NPLOC4	WDR33	C14orf39	RASGRF1	PSCA	ZMAT4	RORB	LOC100294145	VASH2	TFDP2	WBSCR17	ITPA	C10orf122	DLC1	UCK2	CACNA2D2	PEX14	FBXL20	RFTN1	SLC35F4	ARG1	RIPK4	MTL5	PKNOX2	STK32C	UGT3A2	SLC24A5	USP8	PEBP4	WNT4	IL33	NUP35	MSRA	XRN1	DENND2A	ADAM22	CSNK2A1	HBG1	OR51I1	SGSM1	OR52I2	STIM1	C7orf41	FMN2	MYLK
0542	Herpetic gingivostomatitis	AIG1	ADAM23	TMPRSS15	ODZ4	DAB1	CEP152	ODZ3	C22orf31	CFHR3	CCDC81	COL4A1	FBXL17	LOC728755	LTA4H	CHRNG	SLC26A9	SCN8A	FBXO11	CACNB1	SCFD2	MATN2	NKAIN2	MED24	PRDM11	ATP6V0A4	EYS	SCHIP1	CORO7	MIR205HG	AHRR	CFH	GNG7	CCDC33	HMCN1	PTPRR	SPAG16	ANKRD62P1-PARP4P3	SOGA2	LOC339894	ANKRD22	OTOG	LOC440040	SMC6	ESRRG	ERGIC1	CLYBL	TECTB	SAMD12
0543	Herpetic meningoencephalitis	CFH	LTA4H	CORO7	ALCAM	ITPR3	PLOD1	DSCAM	LINGO2	PRDM10	DAB1	PCMTD1	C22orf31	CABS1	SLIT3	TIMM21	BVES	NDUFB9	NPAS3	ERBB4	ATP2C2	AGBL3	PDE3A	EHMT2	COL4A1	OLA1	LY6G5B	ODZ3	TMPRSS15	CFHR3	NUP62	BLK	LARP6	SOX6	PPM1H	PLCG2	LOC100288637	FN1	CAV2	COL1A2	CACNB1	GALNT13	LINC00478	TPPP	TCF7L2	TCF7L1	ADAM23	PRKCB	ADAM32
05440	Herpes simplex with unspecified ophthalmic complication	ARID3A	ODZ2	LOC100653006	MECOM	BMPER	LRRIQ4	GSTA4	PRRC2A	LOC100507193	IQSEC1	C6orf10	YJEFN3	LOC100129620	ZSWIM3	RUNDC3B	ADCY9	GRID2	SAMD9L	AK5	FAM135B	ITPA	OR51E2	MAP2K5	ARL15	TFDP2	GRIN2B	NFKB1	OR51B2	AVEN	ERG	KIF13B	CSNK2A1	LOC100505813	CDC37	SMYD3	PVT1	ARHGAP15	PLCG2	CHST3	DPY30	NAP1L4	FGF12	CASP8AP2	ZNF732	CDH6	BAG6	TGFBR3	FAM155A
05441	Herpes simplex dermatitis of eyelid	CDKN2B	ALDH1L1-AS2	FAT1	FAM5B	PTPN14	CNDP2	VASH2	CAMK4	MYH9	C1QTNF7	VEZT	GNG7	RASL10B	GPR65	CST2	GNA14	CCDC83	TNIP1	CYP2C8	PRR5	FLT1	MYH14	DCHS2	IFT80	FAM82A1	C17orf99	RBFOX2	NUP35	CCM2	USP8	STK32C	CHRNA1	ADRA1D	PAG1	SMG6	SLCO5A1	ASPA	CCDC105	FAM210A	DCC	MARK3	RSPH4A	POLR3C	NR3C2	TTC3	RBP1	DIO1	ZNF815
05442	Dendritic keratitis	UBQLNL	PANK1	RORA	ITPA	GGT1	FMN2	SLC19A3	NKX2-3	UBR7	IKBKAP	GCKR	HBG1	ADAMTS9-AS2	PHF2	GP1BA	BVES	KBTBD12	CALD1	LOC201617	HBB	THPO	SOGA2	GDF5	IGSF21	ALDH2	SIX6	CACNA2D4	MYNN	OR52I2	CARD9	OLA1	LOC100505875	RRM1	PRDM16	IPO11	CNOT1	SEMA6B	EIF3A	DIO1	HDAC4	TNPO3	HLA-DRA	LOC100507175	PRMT7	MORC1	NDP	CSF1R	DEPDC5
05443	Herpes simplex disciform keratitis	KIRREL3	RBFOX1	FMN1	OPCML	IL17RD	MAGI2	PTPRD	CHST15	PRL	PFKP	C1QTNF6	CDK5RAP2	C6orf106	FGGY	TBC1D21	LOC100507193	PPA2	IBSP	CD6	TBC1D1	HLA-DPB1	CYTH1	GRK5	CHEK2	NRP2	MYH14	LOC100507043	RYR3	PCDH15	ADARB2	DOT1L	ZWINT	LOC100506274	RPRD2	PTK7	JAZF1	TPO	GSDMA	PARVA	ARG1	LINC00340	SGCG	LOC100133286	OPTN	MYH9	SLIT3	GNA14	USP43
05444	Herpes simplex iridocyclitis	CYP2C8	LRRC2	CSRNP3	IL10	LRBA	FMN2	ADAMTS9-AS2	DKK3	UMODL1	PCNT	HCG23	CANX	RIPK4	PPA2	PNPLA6	LOC201617	SKIL	GPR160	FDFT1	PDSS1	SRGAP1	CCDC3	ADAM22	EXOSC2	PLS3	GJB2	TESK2	R3HDM1	CADPS	MYT1	LIN7C	RASAL2	PCMTD1	SLC25A43	GPANK1	MMP17	PXDNL	PTPN14	AGTR1	MSRA	C7orf10	POLR3C	TLR1	SLC25A37	EFCAB6	LOC100506532	LTF	NF1
05449	Herpes simplex with other ophthalmic complications	CAPN2	CCDC105	PKIA	HIRA	NKX2-6	PRDM11	NID1	LRRK2	ANO3	CDH26	LOC100505875	MLL2	RNF152	GPATCH1	LOC283688	CDKN2B	SRGAP1	GLIS3	PION	ALPK1	OCA2	CLPTM1L	ARHGAP26	LOC100652840	MTAP	HKDC1	ENAH	RORA	MAPKAP1	GRM5	USP47	JAZF1	ZNF385D	PLS3	C12orf75	RASL10B	GNL3	TPM4	CCT2	ACAN	RNF115	NEDD9	SOX17	SCUBE1	HLA-DQA2	ACOXL	GRB10	KCNT2
0545	Herpetic septicemia	CLTCL1	CFB	PGLYRP3	RAVER1	ROBO1	YEATS2	PHF2P1	LCOR	CNTRL	MCAT	TTC7B	SCAI	HAPLN1	SGCD	GPR110	CDH8	CACNA2D4	DIDO1	CRYAA	LSM11	SULF2	PBX1	KLHL22	LINC00340	LINC00271	E2F3	NTRK2	DNAJC24	CAMTA1	CYTH1	LOC100507421	VTI1A	LINC00305	PALM2	TRIM33	PTHLH	GLI3	SLC15A4	SLC29A3	ROR1	ZFP112	FLJ40288	DOCK2	LRRC69	FGF14	SGSH	PRDM7	ATE1
0546	Herpetic whitlow	RORB	NPLOC4	RDH5	ZMAT4	CNDP2	WNT4	SLC24A5	PEX14	NUP35	C14orf39	ADAMTS9-AS2	DENND2A	SND1	LOC100507421	MYH9	RASL10B	RFTN1	RIPK4	CSMD3	ADAM22	WASL	DPP10	S1PR2	LOC100294145	G6PD	ARNTL2	COL4A3	GNAS	PSCA	OR51I1	CSTA	TFDP2	RAB40C	MSRA	PPARD	CPLX2	TRPM3	RASGRF1	FMNL2	C1QTNF7	WDR33	IL33	CSNK2A1	VLDLR	PTPN14	KIF26B	NFRKB	RUNDC3B
05471	Visceral herpes simplex	JPH3	LSM11	WDR33	COL11A2	SNX29	NFKBIL1	CDH2	MMP17	CD6	GNA14	UBE2Q2	SCHIP1	LOC100507421	INADL	INO80	TRPM3	PIK3CB	TLL1	TMEM201	DBNDD1	PCCA	FAM110B	AEBP1	SPTBN5	FARP1	XKR9	MYH14	C6orf183	FHOD3	MPPED2	C9orf171	SIRT4	1-Mar	SASH1	SULF2	MYO16	CDK8	ARVCF	ROR1	GPR37	CAMK4	DPP10	CSMD3	CHST15	PTGES	RGS5	C7	SIPA1L3
05472	Herpes simplex meningitis	ADAMTS9-AS2	RFTN1	NPLOC4	CNDP2	TTC3	NUP35	DENND2A	RORB	ADPRHL2	PEX14	LSM11	VASH2	LOC100507421	RASGRF1	ZMAT4	MYH9	PSCA	DPP10	KIAA1958	VEZT	FMN2	FDFT1	LOC645177	C14orf39	PEBP4	WNT4	USP8	KLHL22	PRR5	IPO11	SLC35F4	IGSF21	CDC37	ZNF516	TFDP2	LOXL1	JPH3	SND1	DCLK3	CSNK2A1	SLC17A8	RBM26	PKNOX2	SLC39A1	RRM1	NTRK3	RDH5	TNR
05473	Herpes simplex otitis externa	ZNF516	ZNF423	FDFT1	ALDH1L1-AS2	ABI3BP	CA10	GPR88	CSRP1	CNTN1	ALDH1L1	ONECUT3	HSD17B14	4-Mar	GPR160	NDFIP1	SGSH	IL21R	MTUS1	PALM2	SLC7A8	ROBO2	RORB	IL17RA	RXRB	PIGQ	ARHGAP24	SCTR	LZTS2	IRF5	C15orf33	SAMM50	ABCC1	C14orf39	PAX8	RUNDC3B	EYA4	CXADR	CSRNP3	BAZ1B	COL11A2	PSMB4	1-Mar	MEF2C	CACNA2D4	MAST3	BRAP	EMID2	SCML4
05474	Herpes simplex myelitis	CSMD1	STOX1	PDXDC1	SGCG	SLC2A11	KCNK12	MEF2D	ABCB11	KIAA2018	PARP1	ERBB4	SP1	MSH2	DARS	KAT2B	RRBP1	PRKCH	CDYL	UBE4B	OR51F1	ZNF789	FLJ42280	WLS	C1orf106	ERAP2	RSPO2	SGCZ	FBXL17	AMPH	TESK2	LRP4	LOC100653006	CATSPER4	PRKAA1	FLJ31813	KCNT2	RARRES1	NMT1	ANXA11	TACC1	MBP	CLVS1	C12orf42	LOC100130348	AGTR1	KCNB2	FOXP1	NPAS3
05479	Herpes simplex with other specified complications	HDAC4	C8orf12	NUP35	PEX14	WBSCR17	LINC00240	ADAM22	CBX7	LOC100653026	NPLOC4	WDR33	PXMP4	ZMAT4	VARS2	GNG7	C14orf39	PHF2P1	CPLX2	EIF3A	RUNDC3B	GFOD1	RORB	LHFPL2	ACBD6	LOC100508120	PLCXD3	PPARD	PDE1C	CCDC148	CCDC62	CD276	PPP1R12B	MUC21	NAA60	PALM2	MCF2L	SLC29A3	CLCA1	KIAA0319L	CCND1	PANK1	RASGRF1	ABO	GPR19	NACC2	IL18R1	PLCB1	KCNG2
0548	Herpes simplex with unspecified complication	LOC100294145	RORB	C14orf39	NPLOC4	PEX14	TLR1	NUP35	RIPK4	RDH5	ZMAT4	RAB40C	WNT4	PNPLA6	DKK3	XKR9	DENND2A	OR51I1	SND1	WDR33	FMNL2	RASGRF1	MSRA	CDK8	SPTBN5	CNDP2	FAM3C	PCNT	SDK2	RPS6KA5	ADAMTS9-AS2	NUP210	LRRC2	IPCEF1	STK32C	S1PR2	CALCA	IDUA	ADAM22	CCDC83	UCK2	GMDS	PPARD	WASL	CDC42	LSM4	COL11A2	MOGAT1	RGS6
0549	Herpes simplex without mention of complication	DAB1	NCR3	COL13A1	LOC100506122	ODZ3	TMPRSS15	ODZ4	AIG1	CORO7	CFH	HDAC4	CD55	ADAM23	C22orf31	LOC100506012	FBXL17	DAPK1	DPCR1	TMEM233	LOC100287329	SLC26A9	TRIM39	CEP152	KIF20B	COL28A1	FRY	TIMM21	LINC00271	AKAP12	TGFBR2	ZNF323	DNAJC24	PIWIL4	ELMO1	TBX2	MUC22	ADRA1A	TCF3	CDH26	FBXO15	LINC00240	GRIA4	OPRM1	ZFP91	LOC339894	CORIN	PDE6C	ABO
0550	Postmeasles encephalitis	TSPAN18	NDP	COL19A1	LRRC20	STK32C	LZTS2	LOC285954	LHFPL5	UBLCP1	RBP1	SIRT4	SCAI	NCOR2	NFASC	BPIFA1	MAOA	SRCIN1	STK31	MMAB	FBXO21	LOXL1	ADAMTS9-AS2	C8orf80	ARID1B	GPR110	SCHIP1	INPP4B	SPINK8	STAT5B	CKAP5	GAL	WDR12	MIS18BP1	LOC285423	CAPN14	GJB2	TECRL	UCK2	MED27	LEF1	LOC100287063	CSTA	PSCA	AIFM2	LHFPL2	HPSE	PPIH	PNPLA6
0559	Measles without mention of complication	NPLOC4	CNDP2	DENND2A	PEX14	RORB	PLCL1	SASH1	MYH9	C14orf39	PHF2	CAMK4	COL6A4P1	INO80	SPTBN5	CDK8	XKR9	RGS6	VASH2	ZMAT4	NUP35	FKTN	RFTN1	THSD7B	RDH5	DOT1L	SLC25A37	ALPL	UMODL1	RASL10B	NDST1	MOGAT1	TTC3	WDR67	ALDH9A1	ELL	RYR3	IL18R1	MSRA	PLS3	CDH5	WIPF1	WWC1	NDFIP1	WNT4	ADAMTS9-AS2	OLFM3	WWTR1	APCDD1
05679	Rubella with other specified complications	FAM13A	GPR126	ADAM22	SRP72	PPFIBP2	GNN	RIN3	STON2	ATP11A	PDE6C	PSORS1C1	MEOX2	CREB5	TMEM132D	9-Sep	TLN2	CACNA1I	PPT2	FOXP1	GNG4	PRKCH	MAP3K13	STMN2	PEX14	MYO18B	HTR4	SGCZ	ABCC1	IL17RA	RAB3C	FTO	BCHE	SEMA7A	AKAP13	NCAPH2	HLA-C	MCTP1	SEZ6L	LOC100130097	LRRTM4	MYLK4	LRIG1	ALDH1A2	TTC3	C14orf39	KCNH1	ZFAT	GFM1
0568	Rubella with unspecified complications	MARK3	ZNF789	SDK2	C21orf63	WDR92	RNF5	PTPRM	DARS	HLA-DPB2	PCDH9	LOC100130348	EML2	MPP7	ZRANB3	FMN2	SNX13	10-Mar	EML6	IFT80	YSK4	STOX1	KCND3	EFCAB11	WDR72	ANK3	SNX29	ALG14	FAM125A	FAM98B	CTDSPL	USH2A	CYP2C19	INO80	ZNF555	HSD17B8	ANXA4	SLC4A4	UNCX	COL2A1	PGBD1	LNX2	CACNA1C	MSH2	AKAP2	CHST3	NUP35	KCNQ1	ARID3A
0569	Rubella without mention of complication	ADAMTS9-AS2	PSCA	C14orf39	RASGRF1	RFTN1	RORB	SND1	MSRA	NPLOC4	OR51I1	NUP35	FBXL20	XRN1	WNT4	SLC25A37	DENND2A	GNAO1	FDFT1	TTC3	PEX14	HBG1	CSNK2A1	CNDP2	VASH2	C10orf122	ITPA	WASL	ZNF516	RDH5	UBE2Q2	LOC100294145	ZMAT4	RRM1	SYT9	UBQLNL	LOC643770	TSPYL5	LOC100653006	OR52I2	COMMD1	STK40	PRR5	NDFIP1	MYLK	ADAM22	CHP	STIM1	PLCL1
0570	Erythema infectiosum (fifth disease)	INO80	IBSP	ATP10A	WLS	GLT1D1	C6orf97	LOC100133286	IL17RD	KCNT2	LYN	AGTR1	PSCA	CCM2	COL4A3	MYH14	SDK2	UBE2Q2	UQCC	LOC100506274	UMOD	UBXN4	MAPT	CPS1	LOC100130348	AGTR2	DRD2	CDC42	SLC5A12	MARK3	IPO8	SCHIP1	SLC24A5	EIF3L	BCHE	RIPK4	C7orf41	FMN2	G6PD	NTNG2	NFRKB	DNAH8	PDE7A	GRAMD1B	LOC339862	SYCE3	FLJ42280	C15orf42	CSTA
0578	Other specified viral exanthemata	APOBEC4	PRPF18	LOC100506122	LINC00240	CYTH1	AHRR	CAPN14	FBXL20	TP73	SLC8A1	CHN1	LOC100653026	CDKN1B	PSCA	LRRC16A	PUM1	BAIAP2L1	NKX2-6	ARNT2	COL28A1	CCDC147	CAMSAP1	LHFPL5	SLC15A4	ZNF732	DAB1	DPCR1	NTNG1	HCG23	ZFP112	XKR6	C6orf47	FAM188B	TYRO3	FGGY	RAD1	MCAT	CRYAA	MTG1	MNF1	SLC29A3	SLC25A37	CFHR3	SETBP1	F2	FRMD3	GNA12	SFTA2
0579	Viral exanthem unspecified	NUP35	WDR33	GNG7	ARG1	WBSCR17	NPLOC4	PSCA	IL33	DLC1	WNT4	ZMAT4	RORB	RIPK4	KIF26B	NUP210	LOC100294145	RASGRF1	COL11A2	SND1	UCK2	TLR1	AIF1	C14orf39	ADAMTS9-AS2	IL18R1	GFOD1	RFTN1	PEX14	CALCA	SOAT1	NACC2	C8orf12	ZNF468	CPLX2	NAA60	SPHKAP	S1PR2	ZNF318	IPO8	IL17RA	LOC100506689	KIAA0564	GPR19	FBXL20	LOC100506660	KIAA2018	PALM2	DPP10
05810	Roseola infantum unspecified	GNG7	TTC3	FLJ42280	LOC100653026	CYB5A	NUP35	CD276	C14orf39	GSTM1	PLEKHG1	LOC100506532	VLDLR	RHPN2	OTUD3	ARID3A	BABAM1	ZFP91	SV2C	TMEM79	CCDC129	HDAC5	NOX4	PSCA	RDH5	CPSF3L	COL25A1	MAN2B2	IL12B	HERC2	PEX14	ZMAT4	TTC28-AS1	GMDS	LRBA	JPH3	ZNF697	CST2	FOXK1	C22orf31	RFTN1	FAM184B	CLASP2	SIRT4	BEND5	ROBO1	TTLL11	RASGRP3	MAP4K4
05811	Roseola infantum due to human herpesvirus 6	CDH12	IL26	FAM13A	TMEM108	CDH26	CXCL12	STK19	TMEM132C	LOC100129636	TSHR	BTN3A2	ANK3	UHRF1	AMICA1	PITPNC1	COL9A3	DMD	DTHD1	CRADD	CCDC69	WRN	RPRD2	PRDM15	SLC7A9	RNF182	MIA2	OAS3	HYDIN	FCGR2A	PTGER3	TMEM39A	IFNGR1	GRK4	ARNTL2	ASTN1	PRDM10	PTPN2	LOC100506122	ESR1	TNFSF15	UPK1B	ALDH1A2	PPP2R1B	PPARGC1A	SQRDL	LGR4	LZTS2	SULT2B1
05821	Human herpesvirus 6 encephalitis	TNFSF15	SH3RF1	WDR82	SUV420H2	SOD2	DMD	SOX6	SPSB1	F2	ANK3	LOC100652840	HUNK	CCDC69	OR51B2	UGGT2	FAM78B	PIK3CG	CPB1	SPIRE1	UHRF1	KCNMA1	KAT2B	SLC39A8	OR51F1	FLJ45983	UBE2J1	DNAH3	PUS10	HBG1	ARID3A	FLJ43663	MICAL2	FAM59A	DDR1	ALMS1P	DNMT3B	CNST	SORCS3	SCD5	SNCA	FRA10AC1	ZNF704	LOC100653006	TOX2	DCST1	ARHGAP10	TBX21	TFRC
05829	Other human herpesvirus encephalitis	PLEKHM3	HTR1E	GNG7	FAM5B	PUS10	RNF212	CHST9-AS1	PHF2	UBA6	CPNE7	APCDD1	DLGAP1	MOB3B	FBXL7	ZNF318	SOX5	COL9A3	LIFR	WDR37	PLEKHG1	RANBP3L	CHD6	SPATA13	E2F3	ATE1	NTM	RELN	MTUS2	AXIN1	RANBP1	UPB1	LHFPL3	EIF2AK1	AKAP1	SUMF2	IFIT1B	ANK2	ACBD6	DCBLD1	GPR176	CSMD2	NACC2	LOC100289488	GAP43	CDH2	MPPED2	GABRB2	MIIP
05881	Human herpesvirus 6 infection	PLA2G6	SV2C	GRB2	DIO1	WNT4	CREBL2	MTG1	HIP1	SRCIN1	ZKSCAN3	RTP3	NKX2-3	LRRC4C	ZNF187	FAM126A	WDFY4	SEZ6L2	XKR6	IFT80	OR12D3	CHN2	MUC21	LOC100507053	BTN3A2	PPARGC1A	CYB5A	VSIG2	LOC100653026	IDUA	CLDN10	WDR82	DOCK7	TBX21	IKZF3	PCDH15	AHI1	CATSPER3	ZSWIM3	PNPLA6	SORBS2	GPC5	RFX3	CDH5	VWA7	THSD4	COL13A1	4-Mar	DKK2
05889	Other human herpesvirus infection	NTRK3	CASP8	ZNRD1	INO80	IDO2	SIX6	COL19A1	CRMP1	NOL4	ADAM28	OR51B2	ADAMTS17	JARID2	CASP8AP2	SYT1	FLJ26850	C10orf122	OR51E2	STK40	CDKN2B	MYO19	ATOH7	PSCA	DIRC3	GCKR	LHFPL3	GGT1	PRKAR2B	GRXCR1	SPEF2	BAZ2B	PPP1R18	TESK2	KBTBD12	LILRB4	LPIN2	BEND5	TMPO	KIAA1958	OR51F1	SLIT1	MYPN	SMYD2	IL36B	NRXN3	HBZ	PIGU	STK32C
05922	Yaba monkey tumor virus	EPO	SLC30A6	LNX2	LOC100288637	EIF3F	CABS1	TBCK	ADAMTSL3	SIRPA	ALPK1	PCSK5	MLF1	ACSS1	LOC440131	INPP4B	KCNQ5	GJB2	FTO	CREB5	ZNF311	CHST9-AS1	SUSD4	RXRB	PRDM10	GOLGA1	DTX4	AGPHD1	RAVER1	RNF5	CSMD2	CARD9	TLN2	LOC100289488	SHFM1	B3GNTL1	GRM5	MST4	TCF7L2	RELA	COL25A1	LLGL1	ARHGAP31	SPAST	MYLK	ATP11A	FBXL17	IQSEC1	ANXA11
061	Dengue	WASL	ALDH1A2	CDC42	C1orf174	SDK2	UBE2Q2	SRRM4	NPLOC4	UBE2V1	RAB3GAP1	LOC646762	LRRC2	MSRA	TBC1D21	FREM1	MRVI1	MTDH	LIMCH1	ADAMTS9-AS2	RAB40C	DUSP16	CERS6	MYLK	LOC100507421	TFDP2	SLC2A9	FAM5B	SLC8A3	PIK3CB	PLCXD3	GNAO1	FBN2	ARNTL2	DNER	LUZP1	GYLTL1B	CDKN2B	LSM11	CCDC83	ARID1B	WDR67	CRB1	IL28B	SPTA1	SORBS2	ANKRD44	CCM2	PLEKHD1
0620	Japanese encephalitis	MCHR2	EPSTI1	SEPW1	ANKRD44	STK4	FECH	DPP10	KIFC3	LSM11	REPS2	TNFRSF19	ITIH5	CALD1	CPM	USP8	EFEMP1	TSPAN14	PEBP4	GRID2	MACF1	SH3GL2	LOC728755	UPB1	ALG8	SLC45A2	LHFPL2	KIAA1217	SLC35F4	ARHGAP15	C9orf171	CST2	PLK1S1	FLJ45139	NIPAL4	PLXDC2	FAM82A1	ADAM22	IFRD1	PION	TFF1	DLG2	ARVCF	TGFBR3	LOC283547	STAMBPL1	STK32C	NLRP9	AIG1
0623	St Louis encephalitis	LOC100506532	LOXL1	PGR	LTA4H	FAM13A	RING1	BCAS1	CD55	LOC91948	MEF2C	C1orf174	CASZ1	SLC38A7	ZNF423	GPC6	CREB5	DNER	GFRA1	SLC7A8	SLC1A3	KIAA1958	MRPL4	C20orf61	AATK-AS1	NAT8	KCNQ4	IL21R	HBG1	SLC17A8	CFB	SLC19A3	LOC643770	MPP5	C17orf99	ZNF282	SYNE1	MAST3	BRIP1	TFR2	AKAP9	FARP1	NID1	DACH1	JAKMIP3	ZNF468	NXPH1	CAPSL	DTWD2
0629	Mosquito-borne viral encephalitis unspecified	POU5F1	BAZ1B	SPSB1	PLS3	DNAH3	FBLIM1	SLC1A2	PIK3CG	INO80	PTPN14	CCDC3	MSH5	LSP1	ATP6V1C2	NPRL3	OR51B2	RGS6	PBX2	SAMM50	CSNK2A1	OR51I1	ZNRD1	HLA-DRA	HBZ	TMCO1	GFRA1	ACOXL	C1QTNF7	NAP1L4	MAPK4	C7orf41	C14orf37	TLL1	MECOM	DENND4A	RASAL2	LOC100506901	MRAS	COL28A1	C2orf83	WDR12	RUNX1	OR51B6	C14orf132	COL14A1	RAB14	PSMB4	XKR9
0639	Tick-borne viral encephalitis unspecified	SLC9A8	CUX2	LOC100507421	GRIK4	PTGER3	THADA	DPP10	CYP7B1	LOC285965	TYK2	LOC285954	RCVRN	GAS7	C6orf7	ADAD1	COX7B2	KIAA1274	IL10	SMAD1	GPR183	RBM26	DNAH3	CCHCR1	LOC100288637	EBF4	CCDC146	NEDD9	FAM49B	PPARGC1A	MLL2	NUP205	RTDR1	NAALADL2	RASGRP3	TMEM110-MUSTN1	MRAS	LSM11	ZNF827	RASGRF1	CHRNA3	SLC22A1	TYMP	TCF4	MTDH	CXorf61	RORC	LARS2	CRP
064	Viral encephalitis transmitted by other and unspecified arthropods	PLEKHD1	LOC728723	MTX1	MAML1	CIITA	POU5F1	DNAH11	JAKMIP1	SLC34A1	PHEX	DNAJC6	PGR	LOC100289211	COL11A1	HK2	SLC6A5	CAPSL	ACSF3	SEPW1	GEMIN7	LOC255130	PSMB4	EIF3A	SMYD2	HLTF	SCUBE1	ETV6	LILRB4	SERPINB5	ABCB11	SLC2A13	EIF3L	CD163L1	LUZP1	SPEF2	CALD1	DCUN1D5	LINC00466	MRRF	DUSP14	INSIG2	AUP1	TXNRD2	MPP4	KYNU	UGGT2	RIT1	THRB
0654	Mosquito-borne hemorrhagic fever	CPAMD8	MAP4K4	TRAM2	PTGER3	SLC12A8	ZNF395	FBXO15	DDX31	LOC440040	B3GNTL1	TACC2	MBP	LMBRD2	SLC17A5	TAF5L	NDUFA13	PTPRT	VOPP1	C7orf41	ERN2	FRMD7	ERCC4	FAM190A	ALDH1A2	LOC100507462	RAD1	SULT4A1	MDGA2	C7orf58	IL26	STAT3	C2orf88	CNTRL	PRICKLE1	LNX2	SNTB1	RGS7	TNNT2	MYLK	CD276	CAPSL	MYO5A	TCF7L2	IL28RA	RASGRF1	ZNF521	DERA	YDJC
0661	Tick-borne fever	TAF15	LOC100294145	ITGA1	DOCK7	GYPC	YSK4	TACC2	SERPINB5	EIF3F	EML6	CHST15	CSRNP3	RTP3	ANXA5	RPS6KA5	FARP1	PNPLA6	PPIL2	INO80	FAM178A	ALOX15	ATP10A	C14orf39	NUP62	COL25A1	C22orf31	HDAC5	SMURF2	KIAA2018	C7orf10	HNF1A	HCG23	HTR7	UMODL1	IFT74	FLJ42280	TRIM41	C11orf48	AJAP1	CLDN14	E2F1	LARP6	FAM3C	CXorf61	RWDD1	DAP	KCNK2	NUFIP1
0663	Other mosquito-borne fever	COL5A1	SLC2A9	LOC100132891	NCOA1	PLA2G4A	GPR133	EBF1	PCSK2	BMP5	NCKAP5	TCF19	DIEXF	UGT3A2	CLDN14	HIVEP1	ACTN4	EIF3K	TMEM233	ITIH3	TMEM79	MYLK4	HMCN2	GALNT13	CYP4F22	LPAR1	SPON1	LOC100506012	RFX2	TGFBR2	ADAM12	SLC8A1	SOX6	PLB1	GK	LOC100188947	CFHR3	CDH4	HKDC1	FAS	PRMT7	CNTN6	BTBD9	EYA4	MTX1	DOK6	MMP26	COL25A1	CWH43
0664	0664	NPLOC4	C14orf39	RORB	LOC100294145	PEX14	ZMAT4	FLJ42280	LOC100507421	NUP35	IPO8	TRPM3	RDH5	POU2F3	RTP3	WASL	RASGRF1	RUNDC3B	DKK3	CSTA	C7orf10	PCNT	DLC1	HDAC4	CPLX2	PPHLN1	RIPK4	CSRP1	VLDLR	DAB2	CALCA	CD276	KCNG2	SKIL	EML6	COL4A3	EPHX1	HNF1A	FAM26D	FOXP1	ANKS1A	NUP210	PLA2G4F	DPP10	LYN	INADL	VASH2	PVT1	RFTN1
06640	West Nile Fever unspecified	LOC100294145	RORB	PEX14	C14orf39	RDH5	ADAM22	NPLOC4	CNDP2	ZMAT4	LOC100507421	NUP35	HDAC4	ADPRHL2	DPP10	RPTOR	RPS6KA5	ALDH9A1	VASH2	OR51I1	DENND2A	NDFIP1	CPSF3L	PHF2P1	DAAM1	ARNTL2	PALM2	LST1	TNPO3	JAG1	RASL10B	FMN2	POLR3C	CARD9	TLR1	MGAT5B	ITPA	RAB20	FBXO15	SCHIP1	COL11A2	MCF2L	FAM3C	LSM11	TFDP2	CSNK2A1	PPARD	BVES	RFTN1
06641	West Nile Fever with encephalitis	CPLX2	NPLOC4	ZMAT4	RORB	NUP35	PPARD	C14orf39	LOC100506422	NUP210	LOC100294145	VARS2	FBXO15	PEX14	WNT4	RPS6KA5	WDR33	TBCK	DENND2A	DNASE2B	ZSWIM3	RDH5	UGT3A2	ARG1	C8orf12	SCN2B	FARP1	COL4A3	ADAM22	LOC645177	PSCA	LRRK2	RPA3	CD163L1	RIPK4	HDAC4	PLCXD3	CNDP2	SLC29A3	SNRNP48	CDK12	RFTN1	TFAP2D	LOC440040	POLR3C	LOC100507421	ONECUT3	RWDD1	TLR1
06642	West Nile Fever with other neurologic manifestation	NLRC5	MTG1	KCNB1	NSD1	KCNB2	PDZRN4	CTNNA2	LOC285965	LOXHD1	CCHCR1	HSPE1-MOB4	ANKRD22	CLDN10	NEGR1	LOC154860	PTPRC	SLC8A1	CFHR3	HCP5	ARG1	NEDD9	LOC100507175	KIF1B	HIC2	MORC1	COL4A4	HUNK	MX2	RAB40C	ASPH	PAPSS1	XKR6	PACRG	KIAA0494	EML2	CMIP	GK	LHFPL3	CFB	WDR33	ADAM23	SERGEF	NDP	NUDT17	CYP4F22	ZWINT	SLC22A3	HDAC7
06649	West Nile Fever with other complications	CNDP1	GJB2	NDFIP1	ZNF521	ANXA11	HSD17B14	TBCA	SLC1A3	VWA7	DDX31	FANCA	ICA1	MARK4	ZNF323	WRN	MGST3	JAKMIP3	OLA1	PGBD1	P2RX7	PC	EYS	PLA2G4A	YJEFN3	CLEC4M	TACC2	BEND5	PBX1	ITGB8	POLQ	CTU2	LOC100132891	LEPROTL1	KIF13B	GNAI1	DNAJC24	DSTYK	MCF2L	SORBS2	FASTKD2	FAM98B	MCHR2	ADCY3	CFDP1	IL27	IFT74	GPR176	TBCK
0700	Viral hepatitis A with hepatic coma	SPINK8	C14orf39	SCHIP1	INO80	LOC100294145	FLJ41350	BFSP2	ADPRHL2	CSRP1	EIF3F	SHROOM3	ARHGEF18	DNER	BPIFA3	ANKMY2	ALX4	SLC24A5	ATG5	SLC38A7	DAB2	ENPEP	RORB	PRDM10	FLJ46010	ANXA5	EXOC4	FDFT1	KIAA2018	ZNF300	GYPC	TBC1D2B	ZNF844	MEF2C	MTL5	ASTN1	CCDC83	LPIN2	BDNF	IL21R	LZTS2	DHX16	SLC30A8	ANK1	WBSCR17	FLJ32955	C21orf7	KIAA1109	PHF2
0701	Viral hepatitis A without mention of hepatic coma	SLC24A5	INO80	RPS6KA5	TBC1D2B	LOC100287063	ZNF300	CBX7	PDILT	DCLK3	LOC100294145	ATG5	FAM124B	FLJ41350	PHF2P1	BMPR1A	LPIN2	KIF20B	FA2H	C15orf33	FLJ32955	MAD1L1	RBFOX2	MMS22L	SPINK8	ARHGEF18	LOC100507470	AXIN1	ADPRHL2	EIF3F	AMPH	TNPO3	SEMA3E	TFAP2D	NDST1	ITGA8	LOC100508736	HLTF	TFDP2	ALX4	MAPK4	ABHD16A	ADAMTS9	APOBEC3H	LSM4	ELAVL4	ZRANB3	HK2	HOXC4
07020	Viral hepatitis B with hepatic coma acute or unspecified without mention of hepatitis delta	SLC24A5	INO80	LOC100294145	LPIN2	HLTF	SPINK8	DCLK3	FLJ41350	ZNF300	ALX4	ARHGEF18	SEMA3E	TFDP2	LSM4	ZRANB3	ATG5	TBC1D2B	TFAP2B	DGKQ	FLJ32955	LOC100506430	IDUA	KIF20B	ADPRHL2	FA2H	SLC6A5	ADAMTS17	RPS6KA5	WNT4	GYPC	BMPR1A	MAPK4	C10orf2	ITGA8	PRDM10	LOC100507470	DKK3	EIF3F	RBFOX2	LZTS2	PDILT	SHROOM3	BCL2	LOC100508736	RPA3	MTL5	LOC100287063	AMPH
07021	Viral hepatitis B with hepatic coma acute or unspecified with hepatitis delta	MAP3K13	FLJ41278	SHROOM3	SLC4A5	SIRPA	LOC100128590	INPP4B	RIMBP2	ARHGAP10	IL5RA	SMURF2	FLJ45139	PDSS1	C1orf159	MST4	SEMA4G	ADRA1D	TBX10	PUS10	HNF1A	COL1A2	SCN3A	FAM217A	ATG5	HMCN1	ASTN2	AFF1	SCHIP1	ENPEP	IQSEC1	ANKMY2	C16orf55	SLC5A11	RASAL2	PDE4B	ALX4	INPP5A	PPM1H	MAK	SUSD4	GLIS3	SEC14L5	TMPRSS6	HPSE	KSR2	BPIFA3	XKR4	CYP4F22
07022	Chronic viral hepatitis B with hepatic coma without hepatitis delta	KIAA0748	AIG1	MAGI1	STK11	HLTF	TNFRSF13B	MTMR3	POU5F1	PLCXD3	LOC100130097	PRKAR2B	PCMTD1	SERPINE2	ZBTB38	LOC646808	ALX4	DTNB	ACSM1	HNF4G	PRB2	ZNF652	SORBS1	CFDP1	BDNF-AS1	ANKRD12	DGKH	IMPG2	SKAP1	ELMO1	IL17F	DCP1B	CCNY	CDC42BPG	ATP8B1	ATP13A4	PTPRT	1-Dec	ERO1LB	PRIM2	HDAC7	SMTN	RNF149	NF1	SLC10A7	LIN7C	LOC201617	CDH12	EFCAB4B
07023	Chronic viral hepatitis B with hepatic coma with hepatitis delta	PPHLN1	CHST11	MFHAS1	IL6R	MAD1L1	MBP	LOC100507053	ALDH1A2	MN1	VPS13B	ATOH7	RORC	FGF7	TSPYL5	LOC100507175	RAD1	CREB3L2	USP3	SEMA4G	COL11A1	ASAP1	ZGPAT	LOC100652749	TBC1D1	ATP6V1C2	PPARGC1A	TGFB2	CPVL	BAZ1B	LOC285965	LRRTM4	VRK1	TMPRSS6	CRYAA	GNL3	NDUFS4	MAGOH	CAPN7	SMAP2	KSR2	DTHD1	STMN2	MCF2L	NDC80	CLPTM1L	KCNQ5	ZNF704	GDF5
07030	Viral hepatitis B without mention of hepatic coma acute or unspecified without mention of hepatitis delta	SLC24A5	RPS6KA5	INO80	RBFOX2	LOC100287063	PHF2P1	CBX7	FLJ41350	PDILT	FA2H	ZNF300	DCLK3	ARHGEF18	LOC100508736	FLJ32955	FAM124B	TBC1D2B	AMPH	BMPR1A	LOC100507470	KIF20B	LSM4	ADPRHL2	TFAP2D	AXIN1	HOXC4	TNPO3	LOC100294145	HK2	ALX4	TM7SF4	LPIN2	MMS22L	ATG5	HLTF	FMNL2	ABHD16A	SEMA3E	STK32B	DGKQ	ADAMTS9	ZRANB3	NDST1	MAD1L1	SOAT1	SP100	CPN2	TFDP2
07031	Viral hepatitis B without mention of hepatic coma acute or unspecified with hepatitis delta	EFCAB11	SCAI	CD80	PHRF1	HLA-DPA1	WDFY4	ADAMTS9-AS2	OR51B6	LOC100216001	GPR160	HCG18	ANGPTL4	NF1	SSFA2	SND1	PCIF1	SATB1	TDO2	TNR	CXorf30	INADL	ITPA	CSNK2A1	SCFD2	TOX2	AKAP2	FRY	GPR19	TERT	UBQLNL	C3orf77	KLHL22	UGT3A2	NUDCD1	KIAA0319L	C2CD2	CWH43	DNAH11	ACTN4	TRIM31	SYT17	KCND2	CAPN2	HBG1	SDR9C7	TREM1	TMC2	STK40
07032	Chronic viral hepatitis B without mention of hepatic coma without mention of hepatitis delta	SLC24A5	INO80	FLJ41350	RPS6KA5	RBFOX2	ADPRHL2	TBC1D2B	SEMA3E	PDILT	FA2H	C15orf33	ADAMTS9	LOC100287063	MMS22L	HLTF	PHF2P1	LOC100508736	NR5A2	KIF20B	TFAP2D	EIF3F	HK2	C10orf2	ATG5	LSM4	FAM124B	SLC29A3	OSBPL1A	BMPR1A	SLC22A2	CBX7	TFDP2	ARHGEF18	TGFB2	BCL2	ZNF300	DCLK3	SHANK2	ANP32C	LOC100507470	HOXC4	SLC15A1	NDST1	LOC100294145	ELAVL4	SLCO1B1	C4orf37	LZTS2
07033	Chronic viral hepatitis B without mention of hepatic coma with hepatitis delta	PPHLN1	SPINK8	BPIFA3	ULK4	ABHD16A	HLTF	ALX4	TBC1D2B	PDE7A	DCLK3	INPP5A	C21orf7	FAM78B	BCL2	TERT	ZNF300	SPSB1	SLC38A7	ACTG1	MAPK4	XKR4	OSBPL1A	NUDCD1	ZBP1	EXOC4	IPO11	MSH5	LUC7L	SLC24A5	IL10	DENND4A	MAK	LOC100506430	TMPRSS6	SEMA3E	MRVI1	SHANK2	ANK1	GALNT14	HCG18	DTWD2	GFRA3	ANGPT1	ENPEP	GLT1D1	ABCA7	FLJ41350	PCNT
07041	Acute hepatitis C with hepatic coma	SLC24A5	INO80	LOC100294145	HLTF	ALX4	LPIN2	FLJ41350	ATG5	ARHGEF18	SEMA3E	ZNF300	ADPRHL2	BCL2	DCLK3	DGKQ	RPS6KA5	STK32B	LSM4	DKK3	LOC100507470	RBFOX2	IDUA	AMPH	C10orf2	PDILT	FLJ32955	ABHD16A	TBC1D2B	SPINK8	TFDP2	KIF20B	PPFIBP1	LOC100508736	TFAP2B	ZRANB3	EIF3F	ITGA8	ADAMTS17	WNT4	MAPK4	AXIN1	SOAT1	TERT	SHROOM3	PDZRN4	C15orf33	MAD1L1	KLHL7
07042	Hepatitis delta without mention of active hepatitis B disease with hepatic coma	SIRPA	ARHGAP26	ACOXL	ST18	CD2AP	OCA2	HIC2	LOC727677	ADAMTS18	SHROOM3	UHRF1BP1	GRID1	KPNA5	IFIT1B	ANK1	FBXO15	NUP210	WDR52	UGT1A10	TIRAP	IBSP	SLC2A11	SLC6A5	LTA4H	SVEP1	GPR176	ZNF844	FLJ41350	PIK3CG	PCSK6	AHI1	INPP5A	ABCF1	ABCC5	B3GNTL1	DOT1L	NGF	HSPA1L	CTIF	GALNT13	GIGYF1	LRRC20	PLA2G4A	PDE1C	DNAJC16	FGG	CSRNP3	TNFRSF11B
07043	Hepatitis E with hepatic coma	DLC1	SLC10A7	SEL1L3	GNPTAB	WDR25	PKIA	MSH2	NLRC5	FLJ31356	HHLA2	APBB1IP	TNKS	CYP2B7P1	KIAA1644	ATP6V1B1	VRK1	STRN4	C21orf7	LRRC4C	SNX13	C12orf42	PRKAA1	GALNT14	BICD1	PANK1	AKAP6	UBR7	CRHR1	LOC201617	TNFSF15	SLC13A1	TMEM233	MCTP1	ARHGAP10	RORC	NFRKB	IBSP	ADAMTS18	EMILIN2	DENND1A	AKAP12	C10orf32	ELMO1	GLI2	ZFPM2	SLC39A10	KIAA0748	CEP152
07044	Chronic hepatitis C with hepatic coma	SLC24A5	INO80	RBFOX2	HLTF	LOC100294145	FLJ41350	BCL2	ALX4	ARHGEF18	AMPH	ADPRHL2	SEMA3E	LSM4	DCLK3	TBC1D2B	RPS6KA5	TFDP2	PDILT	SLC22A2	KIF20B	ZNF300	LOC100508736	LZTS2	LOC100507470	TM7SF4	MMS22L	FA2H	PPFIBP1	NR5A2	TERT	PHF2P1	LPIN2	FAM78B	MAD1L1	STK32B	C10orf2	LOC100287063	PLCXD3	DKK3	ITGA8	DGKQ	TFAP2D	OSBPL1A	AKAP12	TFAP2B	IL21R	VPS37A	MAPK4
07049	Other specified viral hepatitis with hepatic coma	PTGIR	STIM1	HBB	BCL11A	RRM1	FAM59A	TNPO3	OR52I2	OR51B5	C10orf122	NDFIP1	HCG18	LOC100653006	ABHD16A	OR51I1	CSNK2A1	ZNF784	HBZ	ABI3BP	RASGRF1	C6orf130	RGS12	LOXL1	NF1	ITPA	CWH43	HBG1	PEBP4	NKX2-3	HDAC4	ILDR1	DSCAML1	ADAMTS9-AS2	NAP1L4	GNAS	MUC21	OAS3	FAM155A	EFCAB11	MEAF6	OR51F1	FREM1	MSRA	LOC400682	FA2H	EYA4	SYNPO	MTHFS
07051	Acute hepatitis C without mention of hepatic coma	SLC24A5	INO80	RPS6KA5	RBFOX2	MMS22L	FLJ41350	SEMA3E	ARHGEF18	KCNQ5	TM7SF4	TBC1D2B	C10orf2	ADPRHL2	C15orf33	FA2H	LSM4	FAM124B	LOC100508736	LOC100507470	AMPH	HOXC4	TGFB2	LZTS2	ELAVL4	KIF20B	PPM1H	TFAP2D	FLJ32955	PDILT	LOC100287063	SLC22A2	HLTF	MAD1L1	ZNF300	DGKQ	LOC100294145	ADAMTS9	BMPR1A	SLC15A1	PHF2P1	STK32B	AKAP12	DCLK3	LPIN2	ATG5	PPFIBP1	SHANK2	ANP32C
07052	Hepatitis delta without mention of active hepatitis B disease or hepatic coma	SLC24A5	INO80	ARHGEF18	FLJ41350	IDUA	ATG5	PTGES	HLTF	GYPC	SVEP1	ALX4	PRDM10	SPINK8	SYNPO	LOC100294145	SHROOM3	EIF3F	ADPRHL2	ASTN1	MTL5	CSRP1	INPP5A	LZTS2	FDFT1	FAM124B	SLC30A8	FLJ45139	CCDC83	TFAP2B	CSRNP3	PPHLN1	KIF20B	SCHIP1	TIMM23	ZRANB3	SOX17	BPIFA3	MAD1L1	MAPK4	TBC1D2B	ENPEP	ANK1	ETFB	TESK2	SEMA3E	TERT	PCNT	SPTA1
07053	Hepatitis E without mention of hepatic coma	IL6R	ADAM22	C14orf39	MTL5	SLC24A5	FLJ41350	PPHLN1	HLTF	JPH3	RORC	FDFT1	ARHGEF18	SMOC2	SND1	SHROOM3	WNT4	UGT3A2	FLJ32955	HS3ST3A1	DENND2A	MCF2L	LOC100294145	RORB	CCDC83	APOBEC3H	SYT1	TFDP2	PHF2	MSH5	RFTN1	FLJ45139	ASTN1	CPSF3L	SPINK8	PEX14	HK2	LSM4	OSMR	BFSP2	ADPRHL2	INPP4B	NUP35	ALPL	NUDCD1	IDUA	NEDD4	TBC1D9	FAM49B
07054	Chronic hepatitis C without mention of hepatic coma	COL13A1	TJP2	ABCB5	LOC100130097	LOC100505875	PRKCQ	AKAP12	SSFA2	STK11	SPAG16	DYNC2H1	SPSB1	DIRC3	BCL2	CDH12	SLC1A2	FBXL17	ELMO1	PRKAR2B	KCNQ5	BLK	HIP1	NLGN4X	SPRED3	VPS37A	NUFIP1	SLC24A5	IRS1	ACSS1	FAM184B	ZFYVE28	WIPF2	SGK1	C1QTNF7	LOC100147773	ITGB8	PPHLN1	SERPINE2	TMEM233	NIPBL	LY6G6F	BCAS3	CD226	F13A1	PCMTD1	ABTB2	MYPN	RUNDC3B
07059	Other specified viral hepatitis without mention of hepatic coma	SLC24A5	INO80	SPINK8	HLTF	C14orf39	SHROOM3	MAPK4	LOC100294145	EIF3F	ENPEP	FLJ41350	SCHIP1	ATG5	LPIN2	FA2H	ZRANB3	PRDM10	SEMA3E	DAB2	PTGES	SYNPO	ZNF300	IDUA	SVEP1	ADPRHL2	KIF20B	OSMR	MTL5	ARHGEF18	TBC1D2B	BPIFA3	FAM124B	PPHLN1	SLC6A5	ANXA5	TFDP2	C15orf33	DCLK3	IL6R	TGFB2	ALX4	PHF2	WNT4	ANKMY2	SLC30A8	LSM4	SMOC2	BFSP2
0706	Unspecified viral hepatitis with hepatic coma	SLC24A5	EIF3F	PRDM10	ENPEP	SPINK8	ALX4	ARHGEF18	PPHLN1	PTGES	BDNF	TFAP2B	ATG5	GRID1	MTL5	HLTF	ABHD16A	ZNF300	CCDC83	MAPK4	SLC6A5	SYNPO	ONECUT3	OSBPL1A	PCNT	TERT	GALNT5	SLC38A7	OSMR	ADPRHL2	NR5A2	EXOC4	ETFB	MIS18BP1	FLJ41350	BNC2	LSM4	CDH5	ANXA4	BPIFA3	DCLK3	DNER	MSRA	ANXA5	ANK1	ZRANB3	NOL4	LINC00271	FLJ45139
07070	Unspecified viral hepatitis C without hepatic coma	SLC24A5	TBC1D2B	RBFOX2	KCNQ5	RPS6KA5	C15orf33	C10orf2	INO80	TGFB2	FLJ41350	SEMA3E	LOC100507470	MMS22L	MAML2	ADPRHL2	PPM1H	PDILT	GFM1	LSM4	LPIN2	LOC100508736	LZTS2	FAM124B	ARHGEF18	HTT-AS1	FA2H	HOXC4	PVT1	LOC100287063	KIF20B	NR5A2	MAD1L1	UST	BCL2	SLCO1B1	PHF2P1	HYDIN	LOC100294145	SLC15A1	DCLK3	RARB	TFAP2D	TM7SF4	ANXA5	BMPR1A	ATG5	EYA1	ESPL1
07071	Unspecified viral hepatitis C with hepatic coma	SLC24A5	INO80	HLTF	LOC100294145	ALX4	RBFOX2	FLJ41350	AMPH	BCL2	LOC100507470	ARHGEF18	DCLK3	KIF20B	PDILT	LSM4	RPS6KA5	LOC100508736	LPIN2	ADPRHL2	SEMA3E	TM7SF4	TBC1D2B	ITGA8	LZTS2	MMS22L	STK32B	ZNF300	TFDP2	SLC22A2	TERT	AXIN1	FAM78B	RNF181	ABHD16A	PPFIBP1	WDR37	DKK3	PHF2P1	ELAVL4	DGKQ	PLCXD3	MAD1L1	FLJ32955	ATG5	LOC100287063	CBX7	CPN2	FA2H
0709	Unspecified viral hepatitis without mention of hepatic coma	SNX13	ATP6V0A4	WASL	MAGI1	CRP	ALX4	ADAMTS9-AS2	BAIAP2	SLC13A3	MYPN	MATN2	CACNA2D2	LOC100130097	C1orf159	SORBS1	ZNF468	LACTB2	SLC14A1	FAM55A	EYA4	CDC42BPB	LOC201617	RAD51B	DIRC3	CCM2	LOC645206	TBCEL	ESR1	SCAND3	CDH26	TJP2	TFAP2B	ITGA8	IL28RA	MTMR3	PHF20	C1orf63	CHRNG	ZBTB38	CDH9	ARID5B	SLC10A7	NPSR1	MYLK	UROC1	CORO7	CPN2	SCGB1D2
071	Rabies	LINC00271	LPAR1	LOC100507429	RECQL	TTC7A	ZBTB38	GRB2	TRDN	MEF2D	DIP2C	CALCR	ADRA1A	PRR16	CLCA1	VARS2	PGBD1	SLC29A3	LPIN2	LY6G5B	BBS5	BCO2	HPSE2	EFTUD1	RASAL2	PDE4B	RAI14	NETO1	GJB2	CACNA2D3	TREM1	IQSEC1	TACC1	POP4	CLDN10	LEF1	BCR	SLC39A8	CDKN1B	PLCG2	PIWIL4	ATP8A1	TBXAS1	KCNQ1	PLK1S1	SLC9A8	DNMT3B	DRAM1	HLA-DOB
0720	Mumps orchitis	HLA-DRB6	ADCY3	LOC100506012	DNAH3	P2RY12	LOC100130348	TMEM110-MUSTN1	PCSK2	TBC1D26	RDBP	NEDD9	PRKCQ	ADAD1	CYB5A	ZNF664-FAM101A	DNMBP	TACC3	PRKG1	KCNH8	PTBP3	ALK	LPPR1	COL13A1	ZFPM2	EBF1	ROR2	SLC8A1	GLT1D1	LOC150577	CDC42SE1	FGF10	LOC728723	SPEF2	TMTC1	NBEA	TMEM51	GLIPR2	CCDC69	AOAH	ISG20	KAT2B	HSP90AA1	ADRA1A	LINC00486	RCVRN	ITFG1	DOCK7	NDUFB9
0723	Mumps pancreatitis	NTNG1	EEPD1	LOC100506901	GALNTL4	KDM3A	TECTB	KCNN3	RPS11	ERGIC1	GFM1	PLA2G3	NDFIP1	CYP27C1	MLF1	SCTR	LNX2	PTPRG	GPR110	OSBPL10	IRF5	LINC00309	IFIT1B	SLC6A13	SAR1A	MOB4	PTGFR	TIAM1	BAZ1B	RNF5	STOX1	HSD17B8	TIMM21	ASTN1	PAX8	CFL1P1	LCT	FAM19A2	CUL9	LOC440131	SRP72	THADA	FAM175B	YES1	DENND4A	OLA1	PLXNA2	KCNQ4	BVES
07279	Other mumps with other specified complications	CHP	SH3TC1	ITIH5	DCC	DCLK1	TFR2	FGF12	C1orf174	ALDH1L1-AS2	ZNF704	NPLOC4	WDR12	LOC645177	PAG1	C10orf55	GALNTL4	TFDP2	DNAH8	ALDH1A2	PGR	ADAMTS9	OR51B2	GYLTL1B	MST1	DTHD1	BMPR1A	SLC9A1	BCL11A	HTT-AS1	URI1	LOC646762	DOCK8	MYO16	TSHR	ZGPAT	ATP10A	FAM82A1	CNDP2	RPS11	PLXDC2	LTBP1	FMNL2	NELL2	SLC14A2	LOC100507377	SRRM4	ASPA	ABCA4
0729	Mumps without mention of complication	OR51I1	RORB	ADAM32	ZMAT4	NPLOC4	NUP35	ITPA	HSD17B12	HBG1	UBE2Q2	RRM1	CSNK2A1	COMMD10	NLGN4X	C14orf39	CDC42	DPP10	PCNT	GMDS	JPH3	PEX14	RFTN1	OSBP2	SYT9	HDAC4	CNDP2	PDZRN4	LOC100653006	CCM2	CSRP1	MSRA	SV2C	OR51B6	ABI3BP	OR51B5	NAP1L4	CPLX2	MYH9	TTC3	SLC38A7	IRF5	TRAPPC9	ANK2	ROR1	FARP1	CBX7	COL4A3	WASL
0730	Ornithosis with pneumonia	RORB	RFTN1	NPLOC4	WNT4	VASH2	PEX14	TTC3	CNDP2	ADAMTS9-AS2	ACBD6	LOC645177	NUP35	C14orf39	RDH5	RASGRF1	SOX17	MYH9	UBXN11	NUDCD1	NACC2	FBXW11	ZNF229	CSNK2A1	PLS3	SNX9	ZNF516	KLHL22	BEND7	DENND2A	NTN1	ZNF318	RELN	ZMAT4	CCDC148	DYNC2H1	LOC100653006	BCL2L11	LOC729420	PALM2	STK40	PLCXD3	PCIF1	REPS2	FAM45A	RRM1	LTBP1	LHFP	OR51I1
0737	Ornithosis with other specified complications	COMMD10	GNN	ERBB4	WAPAL	PPARGC1A	FAM13A	CREB5	LOC100652767	MLF1	RIN3	HSD17B12	BRIP1	MIIP	LOC100505498	SEZ6L	CLASP2	LOC284757	ZNF407	RCVRN	RASGRP3	LUC7L	ITGAM	CLINT1	ILDR1	SEC23A	JAKMIP3	SV2C	HLA-C	CACNA1I	GPR126	FBXO15	HMCN1	LNX1	FARP1	TMEM39A	KCNQ4	ATCAY	IFT80	ANXA11	SNTB1	ZNF71	CREBL2	LINC00478	MED27	FOXK1	BARX1	FAM5C	CDKN1B
0739	Ornithosis unspecified	RSPH1	CALCA	HDAC4	C12orf4	FLJ46010	C5orf56	LOC100294145	LOC100505836	ZAN	ATP6V1B1	RHOG	MMP25	MTX1	C6orf10	KIAA2018	PARK7	ELMO1	SIPA1L1	RBM11	PAPSS1	TNRC6B	MSRB3	GABBR2	SP7	SDR9C7	ZWINT	ZRANB3	ZNF323	ATP10A	CUX1	LINC00486	C4orf45	ADAM22	ADPRHL2	SLC26A5	PARD3	ETS1	ZBTB11	BAG6	ADAMTS17	RASGRP3	DCDC5	CNTRL	OSBPL3	SNCA	SLC9A4	RPTOR	AIF1
0740	Herpangina	PSCA	NUP35	IPO8	NPLOC4	ADAMTS9-AS2	TLR1	ZMAT4	PEX14	PDZRN4	WNT4	FDFT1	WASL	RORB	GNG7	C14orf39	SOAT1	MYLK	LOC100294145	NUP210	CPLX2	RASGRF1	NKAIN2	KCNG2	RHOG	MARK3	WDR33	ARG1	UMODL1	CDC42	UCK2	CTNNBL1	RFTN1	RPS6KA5	PPARD	CST2	WBSCR17	LOC100506422	CD55	C8orf12	HDAC4	CDKN2B	RPA3	IL33	MTG1	GYPC	PLCL1	FAM210A	TERT
0741	Epidemic pleurodynia	AXIN1	ALX4	RSPH1	PCNT	WASL	ATP10B	CDCP1	C14orf39	MLX	HBG1	LOC339862	SPAST	UBE2J1	PDZRN4	KCTD10	BEAN1	SPTA1	IFT74	EIF4G1	RAB40C	ZWINT	PACRG	FLJ41350	FAM3C	IPO8	LRP4	STK3	WDPCP	LOC100507645	RECQL	PML	R3HDM1	C11orf48	UBE4B	FBXO15	NSRP1	FAM133A	DGKQ	ASTN1	OR51B6	PLA2G4A	WAPAL	LOC100505836	SPOCK3	LOC727677	MYPN	HSPA1B	NUDT8
07421	Coxsackie pericarditis	SPINK8	UBE2V1	C20orf194	NKAIN2	WDR33	TIMM21	CPT1A	LOC100499467	DPYD	DRAM1	RECQL	LOC727677	GRM1	MYPN	STIM1	KCTD16	RAPGEF1	WBSCR17	KCNH1	PLEKHD1	GPR116	ACOT9	MORC1	TMPO	ZFAT	MLL2	CCDC147	LOC100506689	PEBP4	EFTUD1	TRPS1	CDH9	BMP5	RASGRP3	LOC285965	ZNF468	FAM169B	LOC100652749	C6orf183	METTL24	HBB	CD276	SMAD1	HBZ	SEMA3E	PAAF1	COL25A1	LOC100505938
07423	Coxsackie myocarditis	KIAA0922	VEZT	MAGI1	THBD	UCK2	ABLIM1	ZNF385B	ADAM32	PPHLN1	FGF10	SKIV2L	PREX2	EXOC1	BCHE	TRDN	TESK2	MYNN	SGSM1	WIPF2	RPA3	TBCEL	C6orf162	VANGL1	DLC1	DYSF	VSTM2A	FAM49B	C10orf2	HLA-C	SIM1	EMX2OS	LOC100505875	EPHA5	ATP11A	LHFPL2	SSFA2	MYO5A	TNNT2	LGR4	ALOX15	FAM178A	NFIC	MYLK	WDR25	SMAD3	SLC8A1	GPR158	ANKRD22
0743	Hand foot and mouth disease	LOC100294145	C14orf39	WNT4	NUP35	RORB	NPLOC4	ZMAT4	COL11A2	LOC100507421	WBSCR17	DPP10	OSBP2	CDC42	RASGRF1	RAB40C	FAM3C	NFRKB	SOAT1	PEX14	ADAMTS9-AS2	CNDP2	RFTN1	GYPC	LSM11	PNPLA6	ADAM22	DENND2A	GPR88	FDFT1	PALM2	CPSF3L	PACRG	HSD17B12	ESR1	RDH5	VASH2	SLX4	FARP1	ZNF667	LRRK2	WDR33	PKNOX2	SND1	C10orf122	PSCA	PLCXD3	STK32C	KCNG2
0748	Other specified diseases due to Coxsackie virus	SLC47A1	SLC38A7	FAM155A	LOC100652840	NAV2	ABCA1	ABI3BP	ADAMTS18	MICAL2	IPCEF1	DNER	FRMD3	PHACTR1	CDH23	C8orf34	CDKN1B	OSBPL1A	THBD	PRKCB	RORB	FAM98B	RGS14	IRF5	UBE2L3	EXOC4	C4orf37	TRIM39	YDJC	FMNL2	ABTB2	IP6K3	LOC100130097	OSBPL10	FBXO11	UMODL1	ABCC9	AUH	GRIK1	FBXO15	RASGRF1	PEX14	STK40	GPC6	PREX1	PALM2	RPS6KA5	DPCR1	ZFAT
075	Infectious mononucleosis	GNG7	KRT33A	SCN8A	SV2C	LOC100506689	TECTB	FBXO42	ARG1	NPAS2	IL33	WBSCR17	NLRP13	RNLS	SHFM1	MIR205HG	WDR33	RUNDC3B	TCERG1	DTX4	CLYBL	OTOG	C10orf2	LINC00309	WNT4	ARHGAP20	KCNJ6	SLC24A5	SLC14A1	ADAMTS9-AS2	MSH3	CFL1P1	KIF26B	STK32C	RPA3	SLX4	NLRP11	ATP6V1C2	FBXO11	ESR1	LOC100506422	FDFT1	KLHL32	CCHCR1	SND1	CPLX2	NAA60	UCK2	CACNA2D2
0761	Trachoma active stage	ZNF366	ALDH1L1-AS2	SLC1A2	PALM2	MST4	DAAM1	SLC19A3	PDE1C	FAM110B	PPHLN1	LOC100507421	ACTN4	C2CD2	CD53	SIGIRR	KSR2	TNFAIP3	MRVI1	ASTN1	SPEF2	CDH5	RAD1	MRPL4	CRX	ATP9A	CHP	GABBR2	KAZN	GPR160	UQCC	LOC100506901	ABCF2	TM7SF2	ODZ4	OSBP2	4-Mar	LTC4S	RNF212	IL17REL	NDC80	PEBP4	RABGAP1L	TUBD1	PREX2	C1orf159	WIPF2	FAM129A	IL18R1
0769	Trachoma unspecified	ADAMTS9-AS2	FMN2	CYP2C8	PRMT1	HBG1	CD6	DENND4A	ST8SIA6	IL33	SAMD9L	ADAM28	OR51E2	MYH6	OR51I1	IGLL1	SAMM50	LOC100506422	NXPH1	C17orf99	NF1	GRM1	MED27	LOC283547	ADRA1D	FBLIM1	PLCL1	PNPLA6	RNF181	SEMA3C	RUNDC3B	ELF1	NPRL3	UBQLNL	CDH5	SEZ6L2	PRPF18	SLC9A1	WDPCP	RSBN1	CIITA	CASP8	AKAP2	PALM2	NRXN2	BCL11A	TBCA	SPEF2	GTF2H4
0770	Inclusion conjunctivitis	RPRD2	MICB	PPAT	KCTD16	CD2AP	SAMD9	SPINK8	ZNF300	HEPHL1	PRDM11	GSDMA	COTL1	SHFM1	EIF3K	PPP2R1B	ADAMTS5	RAPGEF1	ZC3HAV1	KIRREL	YJEFN3	C21orf7	DPYD	MAGOH	ICAM1	NPSR1	KHDRBS2	HPSE	GPR37	C1orf159	DBNL	BDNF	LRRC31	KIAA1274	FLJ26850	ATOH7	LRP2	C12orf75	HIF3A	BTN2A1	MAD1L1	GRXCR1	GOLM1	NKX2-6	WDPCP	CHRM5	PCSK2	ZNF468	PROM1
0771	Epidemic keratoconjunctivitis	LOC283547	C14orf37	CPNE4	MSRA	SLC29A3	UNC5C	ZNRD1	NLGN1	NAV3	SEMA6B	SORBS2	LTC4S	LZTR1	SLC24A5	WDR67	FAM126A	RASGRP3	LOC645177	RSBN1	CD80	SCCPDH	PITRM1	HCG27	GLT1D1	ARL15	TNPO3	LOC643542	AVEN	TREM1	TRIM41	PSORS1C3	ELF1	ITPK1	WWOX	SLC22A2	IL1RAP	FAM55D	SLC7A8	HLTF	PRR5	LRRC18	FREM1	PRICKLE2	RYR3	RAMP1	TP73	FBN2	MUSK
0772	Pharyngoconjunctival fever	COL11A2	TLL1	GPR160	UMODL1	WASL	NPLOC4	WDFY4	MYH9	RPE65	CD6	RORB	AGTR1	NFKBIL1	TBX2	KIAA1958	ALDH1L1	INO80	MMP17	CSNK2A1	NR3C2	CDKN2B	TERT	ADAMTS9-AS2	FBXL20	CADM2	PIK3CG	ALPL	FAM125A	WNT4	IDUA	TTC3	LST1	FAM55D	C7orf10	SPTA1	SMAD1	RBP1	OSBP2	ITFG3	SYCE3	FRA10AC1	NAT8	OR51B2	PTPRM	GRB10	CLDN14	HBG1	PRDM15
0773	Other adenoviral conjunctivitis	CAMK4	FKTN	SNAP47	FMN2	GNG7	ALPK1	RASL10B	HLA-DPB1	MMP17	FBXL20	ERO1L	INO80	CRB1	CHRNA1	PLCXD3	UBE2V1	RAB20	GFAP	ADAMTS9-AS2	PDE10A	FDFT1	WNT4	TLR1	ESR1	TBX2	FAM82A1	SBF1	C10orf55	SASH1	BCL11A	COL11A2	GRM7	HLA-DQB1	FAT1	INPP5B	URI1	UMODL1	MYO5B	ELF1	PLCL1	C1orf174	FECH	SLC1A2	KIFC3	GPC5	CDKN2B	LLGL1	FUT2
0774	Epidemic hemorrhagic conjunctivitis	MYO5B	ASPA	C1QTNF7	SND1	RASL10B	ALDH1L1-AS2	UBE2Q2	TBCK	MRVI1	RNF181	MITF	GNG7	RBP1	CNDP2	LZTS2	CD80	OTUD3	PLCL1	MORC1	NXPH1	NDC80	PAPSS1	MGAT5B	PHF2	FECH	ADAMTS9-AS2	ROR1	TIMP2	FHIT	TBX21	SNRNP48	ATRNL1	SEMA4G	FKTN	SORBS2	OLFML2B	TLR1	FGF14	FARS2	EGFEM1P	CAMK4	PTPN14	SORCS2	GJB2	ATXN2L	LOC285965	ADAM23	LOC100507421
0778	Other viral conjunctivitis	FAM5B	DNAJC6	SEC14L5	FMNL2	C6orf47	LINC00303	DPP10	GOLGA1	GNG7	ALDH9A1	EXOSC2	TBC1D2B	MYRIP	SEMA6B	CAMK4	TNPO3	CDC42	BABAM1	SF3B1	RIPK4	BAIAP2L1	CADPS	TANC1	MXRA7	IL7R	NFRKB	PRR5	MYH14	LSS	CSNK2A1	WNT3A	IFT80	LSM11	TNRC6B	CCDC105	GSTA4	SLC5A12	LOC100507421	SV2C	GFAP	TFDP2	STK40	ZNRD1	LBX1	ATP10A	OR51B5	YSK4	NELL2
07799	Unspecified diseases of conjunctiva due to viruses	SLCO1B1	FHOD3	ALG6	SUMF2	ITGAM	NKAIN2	APOBEC4	EYS	OR4A15	TTC7A	LAMA2	MCAT	KIF7	BRD2	ATF6B	LOC339894	KHDRBS2	CAPN14	KIF20B	TMPRSS15	ADAMTS9	ACOT9	ADAM23	C8orf80	LOC100507429	CERS6	FBXL17	PDE3A	TRDMT1	TBC1D26	ANXA6	BBS5	CD247	SPINT1	PHACTR3	LOC100506023	SRCIN1	FAM179B	ATL1	LAMC2	LOC283547	ABO	CYTH1	HLA-DOB	POU2F3	ANXA9	FMN1	ANKRD62P1-PARP4P3
0780	Molluscum contagiosum	ADAMTS9-AS2	SND1	PSCA	RORB	LOC100294145	RASGRF1	NUP35	ZMAT4	PXMP4	NPLOC4	RFTN1	C14orf39	MSRA	COL4A3	GNG7	RAB40C	SLC24A5	WNT4	RIPK4	S1PR2	CDK12	FBXL20	FMNL2	ARG1	WDR33	PALM2	FDFT1	DENND2A	ITPA	UGT3A2	PEX14	ADAM22	TNPO3	EFCAB11	CBX7	GPR19	MUC21	DLC1	VARS2	KIF26B	NUP210	WBSCR17	RDH5	LOC643770	COL11A2	WASL	RALY	ADPRHL2
07810	Viral warts unspecified	COL5A1	FBXL17	COL13A1	HIP1	MATN2	DIRC3	SGCG	LINC00271	NCR3	CYTH1	FAM184B	SEMA3A	LRRC7	LOC150577	LSP1	WDR92	USP43	ZC3HAV1	TRIM46	ADAM23	DSTYK	ZNF385B	B3GAT2	PHF20	SEL1L3	P2RY12	BCR	GALNTL5	TMPRSS4	LOC100507470	ZNF704	SPEF2	DPP8	KCNQ5	FUT7	CACNB4	LOC645206	TMEM233	LAMA2	AIG1	SLC26A9	B3GNTL1	SUSD4	PDE8A	MAD1L1	BANK1	SPAG16	FBXW11
07811	Condyloma acuminatum	ADAMTS9-AS2	SND1	ITPA	C14orf39	RALY	RASGRF1	CSNK2A1	LOC100294145	STIM1	NPLOC4	OR51I1	OR52I2	RFTN1	PSCA	ZMAT4	VASH2	PEX14	RORB	HBB	HBG1	UBQLNL	DENND2A	SYT9	RIPK4	DRD2	WDR33	MSRA	LOC100653006	OR51B6	FBXL20	CACNA2D2	RRM1	USP8	UCK2	HBZ	TTC3	TFDP2	NUP35	XRN1	C10orf122	PKNOX2	OR51E2	OR51B2	ASUN	BCL11A	LOC100505813	NAP1L4	NDFIP1
07812	Plantar wart	ADAMTS9-AS2	BCL11A	OR51E2	NEGR1	LTBP1	RRM1	IPO8	SYT9	SERPINB5	SPRED3	SND1	OR51B2	SLC35F4	FAM5B	LOC100652734	CILP2	IGLL1	DRD2	PXMP4	FAM188B	COL11A2	ZNF81	CNTNAP5	PCIF1	FBXL20	CSNK2A1	OR51I1	OR51F1	NLGN4X	PKIA	SGSM1	NFKBIL1	ATP10A	DENND1A	PSCA	QSER1	PVT1	MED27	FAM3C	C8B	SLC9A1	RORA	MAPT	NKAIN2	CDH8	ASUN	SLC24A5	RAD51B
07819	Other specified viral warts	ADAMTS9-AS2	SND1	RALY	WDR33	PSCA	LOC100294145	ITPA	RASGRF1	DLC1	C14orf39	NPLOC4	ZMAT4	FBXL20	OR51I1	MSRA	TFDP2	RORB	PEX14	RIPK4	SLC24A5	RFX3	UCK2	RFTN1	CSNK2A1	OR52I2	COL11A2	PEBP4	DRD2	WBSCR17	VASH2	STK24	STIM1	NUP35	IL33	NDFIP1	HBG1	DEF8	SV2C	MTL5	UGT3A2	NAA60	ADAM22	PKNOX2	MYLK	ARG1	WNT4	CDK12	C7orf41
0782	Sweating fever	LOC100506532	R3HDM1	MMS22L	KIAA0040	CNPY3	PCSK6	PTPRG	BVES	GNA14	LPHN3	ARHGAP20	GNAS	CCT2	ABLIM3	TRIM41	DNAJC6	ERG	EPSTI1	ARNT2	CSMD3	IKBKAP	SERPINA1	CRB1	ADCY10	C11orf41	SYT14	SLC30A8	CAMK4	GRM7	RAVER1	FAM110B	PSAT1	FBLN2	KIAA1239	NFKB1	SPIRE1	DCHS2	CD55	C1orf174	NLRP1	4-Mar	CRYAA	ZC3H3	FKTN	LHFPL3	GREM2	YRDC	ALOX15
0783	Cat-scratch disease	LPIN2	ZFP90	VWA7	NKX2-6	MYO5B	C21orf63	ERO1L	UQCC	TTL	RPTOR	PSCA	CSNK2A2	LY6K	C7orf41	AGPHD1	CORIN	PARK2	JAKMIP1	AKAP12	ZDHHC19	PIK3CG	CRISPLD1	MED24	RALY	SLC39A8	MGC34034	TMEM132C	CRMP1	WDR72	KCNT2	CRB1	HIRA	LRRC34	TMCO1	CEP95	SERGEF	CD247	ZSCAN12	CDH8	IPCEF1	STK19	KIF16B	C12orf56	FLJ26850	ME2	APOBEC4	UBE3C	PNPLA6
0784	Foot and mouth disease	TFDP2	BCHE	NMT1	IL33	PRKAR2B	OSTM1	SSFA2	FGF12	SLC25A43	DCC	C17orf53	FBLN1	LTF	NUFIP1	SLCO1B1	LOC100507645	KIAA1704	MAP3K5	NRG4	LOC286059	ADAMTS18	MYH14	SP1	LOC100652840	HTT-AS1	NKAIN2	LOC100507053	ATP10A	GATAD2A	LOC100507470	NFIC	GNAI1	TACC1	CCDC62	ZNF789	PPHLN1	MIR137HG	DCAKD	FGF7	FAT1	GYPC	MITF	C6orf10	SIPA1L1	SLC44A4	AGBL3	RNF5	PDZRN4
0785	Cytomegaloviral disease	HDAC4	ABO	C8orf12	DSCAM	DSCAML1	CBX7	ELMO1	CORO7	LOC100653026	ADAM22	POLQ	ALCAM	GPR19	LINC00240	CFH	NUP210	CCND1	IPCEF1	PANK1	ANKS1A	FRMD4A	C14orf39	SLC29A3	NUP35	DLGAP1	KIAA0319L	LOC440040	PEX14	PLCB1	LIMCH1	PXMP4	WBSCR17	PDE6C	C7orf10	CCDC62	MVK	FBXO15	ODZ4	ARNTL2	EXOC4	GABBR2	FBXL20	AIG1	IL18R1	CLCA1	TNPO3	OR4A15	PLCXD3
0786	Hemorrhagic nephrosonephritis	TMEM132B	LARS2	BCR	SLC14A2	SERPINB5	UNC13C	COL19A1	RFC2	TNFRSF13B	SNAP47	ODZ4	GPC5	DAB1	LY6G5B	TEX12	LTBP1	THADA	SPEF2	HDAC4	ZNF396	PDE7B	TMPO	SLIT3	TJP2	ERAP2	CIITA	UBE2J1	FBLN2	MAK	UNC5D	DNAJC24	CEP112	LOC100294145	SLC22A2	SRPK1	ALPK1	NF1	MTX1	CALCA	GTF2F1	RECQL	MS4A6A	PTPRE	HLA-DQB1	NOC3L	LOC728755	DCDC5	FDFT1
07881	Epidemic vertigo	HEPHL1	PDE4D	TRIM46	RAB6B	B3GAT2	PRMT7	XIRP2	GK	SLC24A5	DOK6	ARL8B	GPR110	PTCHD1	CSMD1	SHANK2	MAST3	SLC26A9	ICK	CEACAM20	EYS	TECTB	UBE4B	ZNF395	MEF2C	LSM4	DNER	XKR4	IL5RA	COL4A4	TXNRD2	PPM1H	COL18A1	PNKD	SOX6	IL21R	CACNA2D4	KCNQ1	CAMKMT	RAB10	RAI14	TIMELESS	NHS	SGK1	DAP	PRL	DPP8	SLCO5A1	PHF20
07882	Epidemic vomiting syndrome	PGBD1	GFRA1	NEDD9	FKBP6	CDCA7L	KCNG2	PAPSS1	TIMP3	COTL1	KIAA0226	COMMD10	SUSD4	ADAMTS6	SPAST	NDC80	SKIL	MMP17	DOT1L	PTGFR	FLJ43663	ABHD16A	IKZF2	POLR1D	PLA2G4A	TGFBR2	FLJ45139	FAM108C1	KCNQ4	LOC728065	LUC7L	LRIG1	NXPH1	NOL4	RNF150	UBE2J1	CD163	PCNP	SPTA1	G6PD	ABCC9	TMEM39A	FDFT1	DYSF	C6orf58	DAPK1	NFIC	EFCAB6	SLC25A37
07888	Other specified diseases due to chlamydiae	C14orf39	NPLOC4	RFTN1	NUP35	TTC3	ADAMTS9-AS2	ZMAT4	PEX14	VASH2	MYH9	RASGRF1	RORB	HBG1	STK32C	NKX2-3	RDH5	FDFT1	IPCEF1	USP8	MSRA	DENND2A	CNDP2	CAPSL	ICAM3	LOC100653026	WASL	SLC25A37	ZBTB7C	HDAC4	ZNRD1	PALM2	CST2	ADAM22	HBB	PKNOX2	MYH6	PEBP4	POLR3C	ERCC4	SND1	SLIT2	RRM1	SGSM1	ITIH5	FAM125B	SLC35F4	C10orf122	ZNF516
07889	Other specified diseases due to viruses	NPLOC4	ZMAT4	PEX14	RORB	RASGRF1	LOC100294145	RIPK4	NUP35	C14orf39	SND1	KIAA1704	RPS6KA5	WNT4	ADAM22	GNG7	TLR1	KIAA2018	ITIH5	ADPRHL2	WDR33	OSBP2	PLCL1	PPARD	CPLX2	VARS2	LOC100507421	IL33	CACNA2D2	WBSCR17	PSCA	SOAT1	CSRP1	CAMK4	SSFA2	ADAMTS9-AS2	PTPRS	UCK2	MARK3	TRIM41	ZNF311	IPO8	CNDP2	RWDD1	LSM4	ARG1	DENND2A	S1PR2	RDH5
0790	Adenovirus infection in conditions classified elsewhere and of unspecified site	NKAIN2	TECTB	TCERG1	NPAS2	LTA4H	CLYBL	GOLGB1	FBXO42	GNG7	SCN8A	VRK1	C22orf31	LIN28A	CDK5RAP2	TPPP	SLC26A9	NLRP13	CEACAM20	FGGY	OTOG	MIR205HG	TRIM39	PPP1R18	ATP6V0A4	DTX4	TMPRSS15	KLHL32	PLCB1	LRP4	ATF6B	KAT2B	GPR19	FBXL17	LOC339894	PRPF18	FBXO11	NPAS3	ATP6V1C2	TRIM10	MRPL48	CMTM8	RBP1	RNLS	GNA12	C17orf99	KCNMB3	LOC440040	KCNJ6
0791	Echo virus infection in conditions classified elsewhere and of unspecified site	LOC100652734	LOC100505562	OR9Q1	COMMD1	POLR3C	DPP10	ITGA1	NKX2-3	ADAMTS17	HK2	CDH13	LOC255130	FMN2	ADPRHL2	RORB	RASGRP3	ZNRD1	SOAT1	CDKN2B	NUP210	LSM11	OSBP2	SLC25A43	NUDT17	TERT	CERS6	NPLOC4	DENND1B	GPR37	INO80	SLC26A9	LSM4	LOC100294145	ARG1	PRR5	LOC100507421	TLR1	FOXO3	THOC1	C12orf4	MYH9	WNT4	LOC440131	FARP1	OSBPL8	LSAMP	SGCD	CTU2
0792	Coxsackie virus infection in conditions classified elsewhere and of unspecified site	C1QTNF7	EFCAB11	CACNA1E	NDST1	CADM2	RIPK4	SPHKAP	RHOG	DLG2	NOC3L	PGBD1	NOL4	PDE3A	PSCA	SLC13A1	LOC440131	SND1	ARHGAP10	RIT1	ICAM3	SRRM4	PRPF18	ASPH	LRPAP1	ZBTB46	LOC100289211	SIPA1L1	C8orf12	FBLN1	FAT1	DMPK	LOC100507193	LNX2	ADCY9	MED24	KIF16B	SOAT1	ATXN1	CENPQ	MAK	ADAMTS17	ARNTL	SCHIP1	PTPRR	SDK1	ANO3	FAM135B	LUZP1
0793	Rhinovirus infection in conditions classified elsewhere and of unspecified site	GNG7	ARG1	NUP35	NPLOC4	WNT4	RORB	PSCA	ZMAT4	LOC440040	WASL	RHOG	C14orf39	IPO8	SV2C	ESR1	TMPRSS15	WDR33	CALCA	PDZRN4	SOAT1	HDAC4	RPA3	VARS2	KIAA2018	PEX14	NUP210	ZSWIM3	CNDP2	MARK3	RIPK4	UCK2	UMODL1	RSPH4A	TLR1	RPS6KA5	SND1	GPR19	CPLX2	CLCA1	POLR3C	KIF26B	FBXO15	COL4A3	ADAMTS18	CUX1	SEMA4G	CKAP5	SNRNP48
0794	Human papillomavirus in conditions classified elsewhere and of unspecified site	ADAMTS9-AS2	SND1	ITPA	SLC35F4	OR51I1	C10orf122	RALY	STIM1	CSNK2A1	USP8	HBG1	CACNA2D2	OR52I2	UBQLNL	PEBP4	LOC100653006	PKNOX2	SYT9	RASGRF1	HBB	RRM1	DRD2	C14orf39	STK32C	HBZ	OR51E2	SGSM1	RFX3	LOC100505813	ATP6V0A4	MSRA	C7orf41	MAP2K5	PSCA	ASUN	BCL11A	NAP1L4	VASH2	STK24	OR51F1	LOC100506891	OR51B2	OR51B6	CDH9	PCIF1	TFDP2	MCC	OR51B5
07950	Retrovirus unspecified	ZMAT4	NPLOC4	COL11A2	C14orf39	MSRA	4-Mar	LOC100506304	S1PR2	ADAM22	NUP35	PEX14	RORB	FAM49B	RPS6KA5	MED27	WBSCR17	NKX2-3	KCNG2	TESK2	PTGES	UMODL1	DCAKD	TTC3	PSCA	ZNF311	LOC100505872	SLC24A5	LOC100294145	CSTA	RASGRF1	MAPT	IL18R1	MICAL2	GNA14	CNDP2	RFTN1	PTGIR	HTR7	WDR33	LSM4	CSRP1	RWDD1	SYT1	VSTM2A	TIMM23	CPLX2	PTPRT	ITPA
07951	Human T-cell lymphotrophic virus type I [HTLV-I]	COL11A2	LOC100294145	RORB	NTRK2	GNG7	FMNL2	SND1	TNPO3	WNT4	RASGRF1	NPLOC4	LOC100507421	SLC24A5	LOC645177	RASL10B	LSM4	NUP210	ZMAT4	PPHLN1	PIK3CB	WASL	C14orf39	OSBP2	DPP10	CARD9	CSNK2A1	TBCK	RFTN1	FBXO15	NUP35	ICK	SYT17	DENND2A	SSFA2	CNTRL	C7orf10	UGT3A2	IL12B	KIF26B	MEF2C	OR51I1	MSRB3	FMN2	PEX14	SVEP1	ITPA	LSM11	IPO8
07952	Human T-cell lymphotrophic virus type II [HTLV-II]	PHF2P1	FAM133A	LST1	GAL	NOL4	ZMAT4	LOC646762	DHX16	COMMD10	ITIH5	RBP4	RNF150	LOC100652749	EXOSC2	GABBR2	ZNF311	PTGIR	KBTBD12	RFTN1	MLLT3	PRR5	CHP	SFTPD	THSD4	KCNAB2	PRKCH	IGLL1	SAMD14	EIF2AK1	AOAH	DHRS3	SLC25A37	C5orf56	MRVI1	KCNK12	C1orf174	RPTOR	CCDC3	C6orf130	DPP10	HSD17B12	SLC2A9	PLCL1	MAPKAP1	WWP2	ME2	FOXE1	NDFIP1
07953	Human immunodeficiency virus type 2 [HIV-2]	LTA4H	NKAIN2	CABS1	DAB1	XKR6	BBS9	CMTM8	MUC22	GRIA4	RSPH4A	TMPRSS15	NIN	PDXDC1	DSCAM	CD160	FUT7	PLCB1	GALP	SERPINE2	TCF7L1	CFHR3	FCER1A	C22orf31	DOK6	KRT73	SGCG	NUFIP1	ESRRG	ZNF187	ITIH1	ITGAX	LOC388630	C7orf41	BTN3A2	LOC100505875	TTLL11	PLA2G6	ADAM23	BBS5	NCR3	LINC00540	SOGA2	CDK5RAP2	ZBTB20	NDUFB9	COX7B2	PIK3CB	KCNIP4
07959	Other specified retrovirus	C14orf39	C3orf77	AFF3	KCNB1	ARPC5	FCGR2A	LPP	ELF1	GPR158	C8orf12	AGBL3	NTRK2	RWDD1	NPLOC4	GJB2	HCG23	DMD	ITGAX	FBXW11	FAM133A	AIF1	LSS	CSRNP3	PLEKHA6	IPCEF1	ESR1	PTPRD	FLJ41350	NUP210	THSD7A	PRR5	INSIG2	RBFOX2	CENPP	RDH5	NUP35	ADAM32	HNF1A	VWF	CNDP1	FLJ31813	GNA14	TMEM39A	PCDH11X	TCF19	FLJ45872	MKKS	FMN2
0796	Respiratory syncytial virus (RSV)	GNG7	ARG1	NUP35	C8orf12	FBXO11	WDR33	LRRC16A	NPLOC4	VARS2	GPR19	WNT4	CLCA1	LINC00240	WBSCR17	C10orf2	CHST3	LOC100506689	ZMAT4	CUX1	DPF3	RPA3	ZNF318	HDAC4	GNA12	LOC283547	MARK3	EIF3A	MUC21	VDR	GFOD1	MTG1	LOC100508120	SLC29A3	FBXL20	VAX2	NAA60	TLR1	TGFB2	CD226	KIF26B	WASL	SND1	PEX14	BEND7	LOC100216001	CYB5B	KCNB1	UCK2
07981	Hantavirus infection	SCML4	4-Mar	GRIN2B	SLC1A2	COMMD10	RORB	IL12B	KIAA0748	MECOM	PTCHD1	FGF14	LOC100129620	PLXDC2	BMPER	GRID2	IPCEF1	ODZ2	GJB2	IFRD1	ZFYVE28	C10orf2	HBG1	NEDD4	ATE1	CTNNA2	TMEM132B	MAPK4	LARGE	PIP5K1B	C6orf162	FUT2	PLS1	IFNGR1	PPHLN1	FLJ26850	FARS2	LOC100507043	SNX13	NKAIN2	NUP35	NUDCD1	TUBD1	PIK3CG	KIAA1217	CNDP2	MRPL43	PPFIBP1	TBC1D2B
07982	SARS-associated coronavirus	SUSD4	DLC1	RSPO2	LOC100652734	IFNGR1	ZNF784	ATP6V0A4	TNXB	GBAP1	CHD6	DAP	IPCEF1	ODZ4	NOX4	GLI2	LBX1	TFR2	IQSEC1	SBF1	LOC100506689	CYTH1	CUX1	CCDC146	SAMD14	SNCA	ZNF789	LINC00303	LSP1	ARG1	PLAGL1	GNG7	ZNF282	FLJ45983	CSRNP3	C10orf55	USP40	C14orf132	LRIG1	USP14	PDILT	DBNL	PSAT1	OPRM1	GALNTL6	CELA1	WNT4	RARRES1	FAM184B
07983	Parvovirus B19	RORB	NPLOC4	SND1	RASGRF1	LOC100507421	C14orf39	NUP35	STK32C	LSM11	DPP10	PSCA	DENND2A	ZMAT4	ADAMTS9-AS2	TLR1	USP8	PKNOX2	C10orf2	LOC100294145	PEX14	EPSTI1	RFTN1	RUNDC3B	CPLX2	OR51I1	FARP1	PPARD	IL33	RASL10B	PEBP4	COL11A2	PLCXD3	NUP210	WDR33	FBXL20	WNT4	PALM2	NRXN2	HBG1	GNG7	CNDP2	ADAM22	WASL	HDAC4	PLCL1	ITPA	VLDLR	ARNTL2
07988	Other specified chlamydial infection	SLC22A1	PTPN9	ATRNL1	MRAS	PIAS2	CYTH1	SMAD7	COG3	FUBP3	AIFM2	HSP90AA6P	GRAMD1B	CDC42BPB	RABGAP1L	C7orf41	LOXL1	SORCS2	8-Mar	SLC12A8	AOX1	C6orf47	NFIC	BPIFA1	FGD5	PCCA	EIF3L	CAMSAP2	STK40	STK11	POLE	UTRN	SLC25A43	MAGI3	C20orf61	MAGI1	ARNT2	P2RY2	LILRB4	CACNA2D4	RBM26	RHD	RFX2	MLLT10	HKDC1	PIEZO2	TBC1D22A	TRRAP	PTCH2
07989	Other specified viral infection	GNG7	NUP35	WDR33	GPR19	C8orf12	WBSCR17	HDAC4	ADAM22	NPLOC4	WNT4	LOC100506689	ZMAT4	ARG1	RUNDC3B	TRIM41	LINC00240	PALM2	RPA3	MTG1	VARS2	KIF26B	C10orf2	MARK3	DLC1	NAA60	GFOD1	LOC100653026	PEX14	SND1	TLR1	FBXL20	CBX7	RHOG	SLC29A3	GUCY1A3	SLX4	CLCA1	PRPF18	RASGRF1	C14orf39	LOC100505938	LRRC16A	IL18R1	TMEM39A	KIAA0319L	SLC14A1	NUP210	TREM1
07998	Unspecified chlamydial infection	ADAMTS9-AS2	SND1	PSCA	RASGRF1	ITPA	OR51I1	MSRA	CSNK2A1	HBG1	C10orf122	STIM1	NDFIP1	PEBP4	LOC100653006	SLC35F4	RALY	WDR33	FBXL20	OR52I2	USP8	CACNA2D2	KIAA1958	UBQLNL	SYT9	MYLK	SLC25A37	WASL	PKNOX2	VASH2	C14orf39	LOC100294145	HBB	DRD2	MAGI1	XRN1	SCTR	C7orf41	OR51E2	IRF5	STK24	NPLOC4	NAP1L4	SGSM1	PLCL1	MTL5	RRM1	DNER	HBZ
07999	Unspecified viral infection	HDAC4	ABO	C8orf12	SLX4	PVT1	ADAM22	CBX7	PALM2	NUP35	TCP11	WBSCR17	GPR19	WNT4	LINC00240	MIS18BP1	PBX2	LOC100505875	ANKS1A	AOX1	KIAA0319L	LOC100653026	FBXL20	EPHX1	TSPEAR	ZBTB38	SLC29A3	IL18R1	MUC21	C14orf37	BABAM1	AIFM2	NR5A2	LARP6	STRN4	LOC283547	MTG1	TREM1	DFNA5	COL11A2	DSCAM	TMEM39A	IPCEF1	PLD5	KLHL7	PPP4R1L	FLOT1	SOGA2	C4orf37
0810	Murine (endemic) typhus	FAM125B	C14orf39	MSRA	LOC100289488	GPR65	TTC3	FBXL20	CNDP2	RASGRF1	PEX14	NPLOC4	CDC37	SLC25A37	VASH2	GFAP	COL11A2	ZBTB7C	DMPK	TECRL	TMEM183A	PBX2	NUP35	GNAI1	EIF3L	ZC3H7A	CCDC3	SAR1A	SLC39A1	GPR149	RERG	VEZT	RFTN1	SLC17A3	C1orf174	ZMAT4	SLX4	ADAMTS9-AS2	WDR12	DENND2A	TRAM2	GNA14	LOC201617	RORB	DCAKD	WBSCR17	LOC100506532	RHD	CUX1
0819	Typhus unspecified	ADAMTS9-AS2	TNFRSF11B	TSPAN11	ALDH1L1	NDST4	KLF12	TMEM39A	TBX2	DENND1B	FMN2	FKTN	ITIH5	NTRK3	INO80	C6orf47	CSRNP3	TCF19	NAV2	UBE2V1	C9orf79	ABI3BP	CD80	PSORS1C3	ZNRD1	KCNG2	SLC25A37	IPO8	DENND4A	SCHIP1	PRPF18	BIN1	C17orf99	LOC201617	WDFY4	PTPRM	ALK	KIAA0319L	LHFPL3	IL12RB2	CD55	HCG18	NUP35	CLDN2	COL19A1	LTA4H	MYO3B	ALDH1L1-AS2	TNIP1
0820	Spotted fevers	EFHC2	C14orf39	VASH2	MYH9	ANXA9	PRPF18	TTC3	USP8	TNPO3	NUP35	SAMD9L	SGSM1	IL12RB2	MAGI2	PEX14	ADAMTS9-AS2	ARG1	ENAH	RALY	HSPE1-MOB4	DENND2A	CD80	ZNRD1	LOC100289178	POLQ	HLA-DPB1	ZKSCAN3	LGR4	BBS5	CNDP2	STK32C	CASP8AP2	CDK14	CPVL	SCHIP1	SCAI	CADM3	SEZ6L2	RORB	FBN2	LUZP1	C10orf122	CYP1B1	NPLOC4	CAMK4	ANKRD22	PSMA4	IL7R
08240	Ehrlichiosis unspecified	HDAC4	FRA10AC1	AKAP2	TDO2	FAM188B	TNFRSF13B	TNPO3	RNF39	SNCA	ROR1	ADAM22	LOC100505844	LARGE	APOBEC3H	ZSCAN12	WDR72	SYNPO	PRMT7	GRIK4	CDH2	PHRF1	PPP1R18	C2CD2	LOC643339	CDH13	BACH1	BCL11A	KIAA1797	CPS1	MPPED2	ALK	SBF2	TLL1	TAF1B	CHD6	RFTN1	FMN1	RCL1	IL12RB2	OR51B2	DPP10	FARS2	ANKS1B	ALDH1L1-AS2	THSD7A	BTN3A2	1-Mar	RAD51B
08249	Other ehrlichiosis	DOT1L	MYH9	CECR1	NPLOC4	ERCC4	C6orf47	WASL	LOC440131	PEX14	CPQ	IL12B	IKZF2	AP1S3	EXOC1	MBP	LOC100287329	LY86-AS1	CYP4F8	SCAI	WDFY3	PTGES	MIR137HG	C20orf43	MTHFS	C6orf130	COL14A1	CPAMD8	ALCAM	LOC100289488	PALM2	MSH5	TMPRSS15	LOC100507645	CADM3	RNF5	CADPS	FAM59A	PARVA	PTBP3	RASSF5	SLC25A37	ATE1	C10orf11	TET2	CEP152	CTU2	CRB1	ARHGAP42
0829	Tick-borne rickettsiosis unspecified	SLC14A2	MED27	F13A1	ZNRD1	SPTA1	FKBP6	ADAMTS9-AS2	TNPO3	HIF1AN	TLL1	ADRA1D	OR51B5	C6orf47	CDKN2B	LOC100505498	HBB	SLC22A12	PPM1H	PRPF18	LOC100616530	WDFY4	HBG1	AGBL3	MEGF9	SLC24A3	RASL10B	PPARD	NKX2-3	CD6	UBE2J1	INO80	TJP2	OR51E2	GPR19	COL11A2	WASL	DEF8	FOS	WNK2	MECOM	RUNX1	KCNG2	PDE1C	SFTA2	AP1S3	DCLK1	C8B	SYT9
0830	Q fever	TNNT2	FAM125B	NKX2-6	TMEM233	IL17RD	C2CD2	IPCEF1	HBB	BACH1	SLC14A2	WDFY3	SPINK8	SPRED3	DCLK3	ZNF415	TNRC6B	GNA12	IL17F	RAD1	NCKAP5	IL18R1	VANGL1	DAP	LINC00240	LOXHD1	FAM154A	LEF1	CORIN	NLGN4X	HIF1AN	LOC100216001	WASL	CRMP1	ZGPAT	SYNDIG1	IGLL1	CD6	MRPL43	COG5	SPTBN4	LRP1	MACF1	STIM1	CSNK2A1	FAM149A	ZDHHC19	GTF2H1	ANXA9
0838	Other specified rickettsioses	MMP17	PLK3	KIAA0146	CLASP2	CAPSL	AKAP9	PELI2	DSE	TTL	LOC339975	LOC152742	KLHL22	ZBTB46	CAMKK1	P2RY2	ARHGAP35	TMEM183A	MRPL47	MPP5	TMEM87A	FAM71D	SMAD7	FAM5C	MMP2	FREM2	SLC39A1	SNTB1	HSP90AA6P	GATAD2B	EIF2S1	ANKRD17	ABCA4	ABCC6	SLC6A3	NKAIN2	LEPREL1	FAM179B	OSBPL5	USP8	ZNF407	TRAM2	KCNIP1	RAD21	SAMD4A	DFNA5	AKR1CL1	COL11A2	TRMT2A
0839	Rickettsiosis unspecified	FER	LOC643770	PRDM14	PRICKLE2	KIAA1958	GFAP	UBE2Q2	GSTA4	MYO19	C12orf4	NUDT17	TFDP2	MGST2	C6orf47	ZNF468	TMPO	NMT1	PGR	CFTR	FGF7	FBXO21	PALM2	FAM5B	SAMD9L	CCDC83	CMIP	CDC42BPG	ARG1	ZSWIM3	ANKRD44	MCTP2	SLC30A8	LOC100133612	BEAN1	USP8	ZNF282	TNR	RFTN1	PRKAR2B	HHLA2	NACC2	GJB2	FLJ31813	ALX4	MYO5B	PNPLA6	OSMR	DENND4A
0840	Falciparum malaria [malignant tertian]	LHFPL2	USP8	KIAA1958	SLC14A1	PRKAR2B	SLC35F4	FKBP6	ADAMTS9-AS2	MSRA	CDC42	STK32C	PRMT8	GRM1	SFTA2	HLA-DPA1	PITPNC1	FAM5B	RASGRF1	TBX2	PTGIR	LRP5	HHLA2	OR51B2	CCM2	WDR12	TERT	DHX16	LTC4S	TP73	NEDD4	RNF182	ITPA	ZBTB38	EPSTI1	NKX2-3	PEBP4	WDR72	COL19A1	PSCA	C10orf122	KIAA1199	SGSM1	GLT1D1	GRM7	KLF12	PKNOX2	FAT3	SYT9
0841	Vivax malaria [benign tertian]	ADAMTS9-AS2	WNT4	OR51B2	SBF1	CDKN2B	WASL	SPSB4	OR51I1	C6orf47	STK40	LOC100653006	NTRK3	OSGIN1	NPLOC4	SYT9	WDR12	CSNK2A1	TBX21	UBQLNL	HBB	HCG23	AKAP2	MYH6	BCL11A	STIM1	DUSP16	NUDT17	MTDH	CAMK4	NID1	OR51E2	MYH9	LOC646762	PEX14	OR51F1	MYLK	VEZT	SV2C	GNAO1	HBG1	USP3	CYP2C8	LNX2	NAP1L4	GPR160	LHFPL3	C9orf79	GTF2H4
0842	Quartan malaria	NUP35	NTRK3	EFHC2	LSM11	ZNF516	C14orf39	RORB	NPLOC4	OR51B2	SCML4	DPP10	FKBP6	CCDC147	CELA1	FRY	PSCA	ZNRD1	BANK1	ARID3A	PLCL1	RDH5	EFCAB6	ZMAT4	HTT-AS1	DDRGK1	CBX7	VASH2	DYSF	LOC100653006	SLC24A2	WDR12	WNT4	LOC100507421	TFDP2	SPIRE1	SCTR	SULT2B1	EBF3	POLR3C	TNIP1	MYH9	HBB	PCIF1	ZWINT	BAZ1B	CNDP2	COMMD1	SLIT2
0843	Ovale malaria	NPLOC4	CNDP2	RORB	MYH9	ADAMTS9-AS2	INO80	DENND2A	ALDH1L1-AS2	VASH2	PEX14	IL18R1	NTRK3	FMN2	C14orf39	WNT4	NUP35	HCG23	CSMD3	SNRPD3	TBC1D21	TBC1D2B	TTC3	LOC645177	RDH5	STK40	HBB	RFTN1	LLGL1	C9orf79	OR51E2	SLC22A2	PRUNE	TNPO3	MRPL4	DIO1	POLR3C	DENND4A	ERCC4	MSRA	LIN7C	HBG1	TACC2	STIM1	C10orf2	PRKAR2B	GMDS	NPRL3	GPR160
0844	Other malaria	RORB	NPLOC4	PEX14	CNDP2	TTC3	VASH2	MYH9	DENND2A	ZMAT4	C14orf39	NUP35	RFTN1	PLCXD3	FAM5B	CHST15	FDFT1	LSM11	AIG1	DNAJC6	RASGRF1	GFAP	STK40	LINC00290	STK32C	SPAG16	PRR5	COMMD1	UMODL1	RDH5	ADRA1D	ATP6V1C2	ALDH1L1	10-Mar	AP1S3	THBD	NF1	FMN2	GNG7	UBE2Q2	LOC201617	CHRNA1	LNX2	PLS3	TBC1D21	SYT14	SLC9A1	CARD9	DPP10
0845	Mixed malaria	DCP1B	ATP13A4	SMU1	DGKH	SYNDIG1	IL17F	SLC25A43	CDC42BPG	BCAR1	PRB2	PLEKHG1	LOC646808	FAM5B	MGST2	FLJ40288	LRP4	ABI3BP	C18orf1	SLC22A18	APTX	RUNX2	L3MBTL4	KCNT2	ACSM1	CAB39L	BTRC	CDC42	KCNK10	VANGL1	FREM1	BCHE	NMT1	ADAMTS17	LCT	MFN2	MIA3	BACH1	ATP10A	NRG3	MEF2BNB	RNF149	GTF2H1	GDEP	CES5A	FAM155A	GBE1	GYLTL1B	TLL1
0846	Malaria unspecified	SLC35F4	KIF26B	ADAMTS9-AS2	UBE2V1	FOS	F2	COL4A3	SH3GL2	NID1	OR51B2	MSRA	SLC25A37	LHFPL3	LEMD2	ADCY10	CYP4F8	ALOX15	C14orf39	FAM125B	TMPO	WDR33	LOC100289488	KIAA1958	FAM210A	APCDD1	SYT9	NEGR1	GOLGB1	TRPM3	RUNDC3B	SNTB1	PRICKLE2	SIRT4	PLCL1	WNT4	FMNL2	BCL11A	EXOC1	GNAO1	USP3	PSCA	PELI2	IRS1	IL28B	CCDC147	RHOG	LOC100506660	LUZP1
0849	Other pernicious complications of malaria	PNO1	RCAN2	GNA14	PARK7	RBP1	HCG26	CCDC91	CHP	UCK2	GNG7	FAM154A	SNX13	NPLOC4	BCL2	NEDD4	CNDP2	TFR2	ZNF516	LOC201617	PNPLA5	ICAM3	SETBP1	GNAI1	HSPB8	CSDA	MCM5	SBF1	DFNA5	INO80	LOC100506867	CNTN5	PEX14	PKD2L1	MICAL2	DRGX	UBLCP1	POLQ	DCLK3	IFNGR1	CDC37	BCAS1	SLCO1B1	MKX	GRIN2B	SRCIN1	SLC9A1	SAMD14	TJAP1
0850	Visceral [kala-azar] leishmaniasis	BCAR1	TTC3	CHP	ZNF207	HNF4G	SLC22A18	FAM149A	ATP13A4	SBF2	ANKRD12	BACH1	NRG3	L3MBTL4	IMPG2	ATP8B1	FNBP1L	KCNK10	POC1B	CAB39L	RUNX2	LOC646808	MEF2BNB	1-Dec	ACSM1	MGST2	IL17F	ERO1LB	BAZ2B	SMTN	RNF43	DENND2A	LIN7C	LOC201617	MYH9	DCP1B	SYNDIG1	NPLOC4	RORB	GTF2H1	PRB2	MYO19	CDC42BPG	BTRC	PRR5	PEX14	ADAMTS9-AS2	RFTN1	OR51B6
0851	Cutaneous leishmaniasis urban	RFTN1	NDST1	NUP35	CAMK4	LOC100289178	MCTP2	STK32C	MYH9	TBX10	PEX14	NPLOC4	LOC100652734	IL7R	RDH5	UMODL1	AIG1	TTC3	RORB	CNTNAP5	GUSBP11	C14orf39	DENND2A	COG3	CDKN2B	DNASE2B	FKBP6	TNIP1	CNDP2	PRPF18	NRXN2	VASH2	SYT17	C1QTNF7	FAM82A1	ADRA1D	ZBTB7C	CPSF3L	LOC100287063	ZNRD1	SLC22A2	TAF5L	CFTR	ZNF516	PLCB1	EIF3L	DFNA5	ZMAT4	OPRM1
0855	Mucocutaneous leishmaniasis (American)	DENND4A	ADAMTS16	HBB	NTRK3	SEMA3E	PBX2	OR51E2	SLC25A37	ACOT9	HLA-DRA	FBLIM1	GPANK1	BPIFA3	EXOC1	OR51B5	CEP95	WNK2	XRN1	SNRPD3	RORB	4-Mar	PVT1	TAF15	IKBKAP	TBX2	GRM7	C6orf97	TBC1D21	PTPRS	ITPA	KCNG2	BAG6	NPRL3	IPO11	HBG1	OR51B2	NUDT17	NOL4	NDC80	CSTA	BEND5	DAB1	KIF20B	DENND2A	PYGL	C11orf41	HLTF	NAP1L4
0859	Leishmaniasis unspecified	MYH9	PEX14	TTC3	C14orf39	CNDP2	NPLOC4	RDH5	SYT17	RORB	DENND2A	ZMAT4	LOC645177	NTRK3	NUP35	TSPAN14	MTDH	RFTN1	ERP44	VASH2	RASGRF1	ACSS1	FER	COL11A2	TRDN	LOC100289178	GALNTL4	DCUN1D5	ALPL	CUX1	SULF2	TECRL	ISG20	NACC2	RASL10B	TSPYL5	NF1	ARG1	INO80	GPR88	TAF15	LOC100508120	SLIT2	BEND7	ACBD6	DUSP14	EFHC2	UMODL1	SLC35F1
0860	Chagas disease with heart involvement	FAM5B	STK40	UCK2	CDH12	TSPYL5	ADAMTS9-AS2	OLFML2B	S1PR2	C6orf10	SND1	BAG6	C2orf83	RASL10B	LACTB2	CSF1R	GGT1	GRM5	PSCA	PDE6C	GCKR	ALDH2	TNR	LY6G6E	UBE2J1	C20orf43	LOC729420	KCNH1	CARD9	PXMP4	PPT2	COL4A3	WDR52	POLR3C	FBLIM1	ANK3	AIG1	OSBP2	ST18	PLCXD3	PNPLA3	SCFD2	FDFT1	RPTOR	TMEM183A	BEND7	ACTA2	USP8	ALDH1A2
0861	Chagas disease with other organ involvement	PEX14	ZNF516	UMODL1	EMID2	SYNPO	ADAMTS9-AS2	NPLOC4	PRR5	IL7R	FKTN	CLDN2	DGKB	TMEM201	RIIAD1	PLXNA4	CNDP2	NELL1	BRIP1	ABCC6	LEPREL1	ZBTB7C	CAMK4	TTC3	TIPARP	PKD2L1	CNTN1	CDK5RAP1	CSDA	ABCA1	CERS6	RNF181	TRAM2	PELI2	IL17RD	RPTOR	MMS22L	ATXN2	PPAP2B	LEMD2	KLHL29	TLL1	ANKRD26	MTUS1	NCAPH2	PRICKLE2	GLT8D1	NBEA	AKAP9
0862	Chagas disease without mention of organ involvement	CNDP2	NPLOC4	ADAMTS9-AS2	ROR1	GNG7	RORB	NUP35	NF1	TRAPPC9	IFRD1	DENND2A	BMPER	RANBP17	ALDH1L1-AS2	ARVCF	C14orf39	FAM5B	RGNEF	NLRP9	PEX14	NVL	GNA15	TGFBR3	HCFC2	ANPEP	C9orf171	CDH2	FARS2	SIPA1L3	USP22	VASH2	WDR12	SULF2	NXPH2	CD3E	UPB1	MTUS2	FBXL7	MYH9	C7	TNS1	MPPED2	CLU	CDH10	PTHLH	NLRP4	ACO1	CDH15
0864	Rhodesian trypanosomiasis	SPINK8	CLECL1	LOC100507193	AIF1	MSH5	GLIS3	HLA-DPB1	MDGA2	KIAA0494	WNT4	ALG8	MTG1	SHQ1	LOC100506430	WIPF3	COL5A1	HKDC1	VEZT	SLIT2	TFAP2D	LOC100653026	HK2	MGST3	MORC1	DCLK1	CRTC3	OR12D3	STIM1	ONECUT3	COL11A2	AK5	ANKRD26	FAM124B	SLC6A5	HBG1	ALCAM	SMOC1	IFRD1	CFTR	GREB1	SCTR	SCUBE1	ADCY9	UBASH3B	GPR160	HPR	LOC440040	CADPS
0865	African trypanosomiasis unspecified	BCAS1	SAMD4A	ADAMTS6	ZNF282	TFF1	PLD5	ZNF652	RAD21	ERN2	CRYL1	SLC26A3	ADRA1D	TRAF3IP2-AS1	MKX	ZNF516	TRAM2	CSMD2	KDM1A	DNAH6	LARP6	LNX1	BRIP1	EIF3L	ARHGAP15	COL23A1	DERA	FAM71D	CD160	C14orf56	BABAM1	TBX2	DFNA5	RHD	CALD1	SLX4	LOC100129620	PTPRS	PPCDC	DCT	RAB14	EIF2B3	PITPNC1	HERC2	IQSEC3	PPIH	TIPARP	CDH15	CLCN6
0869	Trypanosomiasis unspecified	SYNPO	PLA2G4C	HFE	SYCE3	PRDM16	OR2L13	FRMD3	KYNU	ALG6	SPTA1	SYNE1	GLT1D1	MXRA7	MIA3	ADRA1D	LINC00271	C7orf41	TRPM3	LAMA3	CNDP2	CAMKMT	BBS5	C20orf43	PDE7A	TNPO3	MKX	ARID3A	TLR1	KIAA1199	MCCC2	FAM155A	CD53	CASP8AP2	CHP	HCG27	UBQLNL	PITPNC1	SV2B	EML6	LOC100505562	ABCC9	COL9A3	RNF7	ATRNL1	ZNF385B	VASH2	EGFEM1P	LPAR1
0871	Relapsing fever tick-borne	NPLOC4	TERT	UMODL1	TAF15	HBB	PLCXD3	SNAP47	IPO11	CNDP2	FAM5B	GRM7	COL11A2	PDILT	GPR160	MSRA	MCTP2	CXorf30	SYT14	POLQ	C10orf55	TGFBR2	STIM1	SAMD9L	CBX7	ZMAT4	NDST1	NAP1L4	LOC643770	STK32C	TFAP2B	CST2	REPS2	SAR1A	GFOD1	SPTA1	TLL1	INO80	PHF2	C11orf41	ATXN2	LPHN3	ABI3BP	CAMK4	FKTN	PEX14	DNAH11	BRAP	ITPA
0879	Relapsing fever unspecified	IL17RD	CHRNA1	ADAMTS9-AS2	C6orf47	LTBP1	NUP35	PALM2	SLC30A6	KLHL22	ZNF318	MAPK4	LARS2	PVT1	FMN2	WNT16	GSTA4	HDAC4	RNF212	HS6ST3	SLC6A20	AUH	ROR2	STOX1	FKBP6	ARNT2	MED27	CYP2C8	DENND4A	NUDCD1	FGD6	CSF1R	UBE2L3	RAB40C	C6orf10	CASP8	LOC100506274	IL28RA	LRBA	PRRC2A	DCUN1D5	CLPTM1L	BLK	TNFRSF19	CNTRL	ADRA1D	NF1	MLL2	SPEF2
0880	Bartonellosis	COMMD1	HNF1A	WASL	GPANK1	RNF39	MXI1	KBTBD12	PBX2	CDKN2B	CLTCL1	GIGYF1	RAMP1	CCDC62	HLA-DRA	COL19A1	LOC283547	IL12RB2	LOC646762	FBLN1	TET2	LOC100507709	TOMM40	MYO15A	TMEM39A	GALNTL5	PRRC2A	DOCK7	ZNRD1	MCAT	IGLL1	APOBEC4	EHMT1	C1orf174	TFB1M	SAMD14	MYL2	VLDLR	E2F1	FKTN	DNAH3	SEMA3E	CXCL12	ARPC5	APBB1IP	CDK8	NEGR1	CEP152	WSCD2
08881	Lyme Disease	AMICA1	KCNK17	FBXL17	ALG6	CDYL	CLPTM1L	OR2L13	SURF4	ADAMTS18	RGS7	RAB6B	DTHD1	CMTM8	AHRR	FUT7	CEP89	SULT2B1	TNNT2	KYNU	BRE	LCOR	ATCAY	FARSA	LOC100133612	C7orf41	AUP1	SORCS1	DUXA	PCSK5	ZNF608	OPRM1	MME	CHST15	FRMD7	WRN	GABRB1	PPIL2	TCF7L1	SLC30A8	ILF2	HSPA14	TACC1	CDKN2A	ZGPAT	APEH	CD276	IKZF2	UTRN
08882	Babesiosis	SLC8A1	ADAMTS9-AS2	TBX2	SERPINA1	WNT4	FAM55D	NCOR2	ZNF815	DNTTIP1	LOC645177	ADARB1	CHRNA5	COL18A1	PEX14	SNAP47	GNG7	JAG1	GALNTL5	LTBP1	STK3	TMPRSS4	TP73	ITPK1	KCNH1	THSD4	CES1	JAKMIP3	LNX2	CCDC148	TBCK	FAM55A	RASL10B	PRUNE	CXorf61	GNAO1	PRKAR2B	FOXP1	FAM188B	DUSP14	IL1F10	GNG4	RNF5	DCLK3	CUX1	SV2C	ZNF282	GPC5	LOC100147773
0900	Early congenital syphilis symptomatic	HCG23	AIG1	ALDH1L1-AS2	PRKAR2B	EGFEM1P	CDK5RAP1	ANKRD22	PLCXD3	RASL10B	LOC100652734	SIX6	CDKN2B	CPEB4	CFTR	MCTP2	FAM5B	ZDHHC6	TFR2	KCNIP4	ADAM23	STARD13	ARG1	RUNDC3B	C21orf7	TBC1D21	NHS	VEZT	OR51E2	ITPA	EIF3K	STIM1	DPYSL2	PAX5	TRAF3IP2-AS1	RDBP	TESK2	SNX27	LUC7L	CAMK4	SPON1	ALMS1P	PRMT8	NCAPH2	HBB	SPINK8	KIF7	SLC1A2	ADAMTS9-AS2
0901	Early congenital syphilis latent	NTRK3	TFDP2	KCNJ6	SLC17A8	SLC24A2	RNLS	SAMM50	PRMT7	HTT-AS1	LNX2	C10orf2	BCAR1	COL11A2	DCC	CMIP	MGST2	CFL1P1	L3MBTL4	IL18R1	KRT33A	C18orf1	CCDC147	KCNK10	HCG9	COG3	STON2	PGR	LIN7C	PLXNA2	ATP13A4	PBX1	COL8A2	LOC100506999	DBNDD1	WDR12	DENND4A	KLF12	CLYBL	SBF1	SLC22A18	MTX1	TAF15	SV2C	SNX24	GNG7	GPR88	GTF2H1	LOC645177
0902	Early congenital syphilis unspecified	HHLA2	UBE2J1	PSCA	TECRL	LOC100652734	COL11A2	CDKN2B	SLC22A2	C10orf32	PDGFD	PBX1	KIAA1958	GPR37	SPHKAP	CPT1A	GALNTL4	MYH9	FKBP6	ERAP2	GSTA4	UBE2V1	C6orf47	WDR12	SLC24A2	TMPO	TFR2	UBE2Q2	HLA-DPA1	MYO19	TNXB	GNG7	SLC7A8	TNFRSF19	TNFRSF11A	SEL1L3	IPO11	KRT1	STK32C	DCLK3	CNDP2	NTRK3	FAM188B	SCAI	KYNU	ADAMTS9-AS2	TBC1D2B	ANO3	LOXL1
09040	Juvenile neurosyphilis unspecified	RDH5	CD55	C6orf130	ISM1	FAS	FHOD3	CDSN	OPRM1	PRR5	ARHGAP11B	C1QTNF7	SGMS1	HFE	SLCO5A1	TMEM51	NFATC2	AMICA1	EFCAB4B	OAS3	NAP1L4	SULT2B1	MYH6	LINC00299	ARHGAP10	DDX31	FAM172A	CEP152	PDE6D	PLCG2	LY6G6C	SPTBN4	CADM3	CPQ	CENPQ	PION	FAM184B	PTPN9	TMTC1	DENND2A	VASH2	RORB	GDF5	GNAO1	NDUFB6	CXorf30	STARD3NL	SORBS2	BCR
09049	Other juvenile neurosyphilis	TBX2	ADAMTS9-AS2	TNR	FBXL20	FAM5B	1-Mar	COMMD1	CADPS2	IL7R	VEZT	IL28B	MACF1	AIG1	LOC646762	TFF1	RASL10B	LOC643770	SPTBN4	COL4A1	UBXN11	EIF3L	LOC728065	KIAA1958	PRUNE	SNRNP48	RASSF5	ANKRD62P1-PARP4P3	COL11A2	RPTOR	ADAM23	ATP6V1C2	FECH	ITPK1	ABCC6	STARD3NL	TBC1D21	TSSK6	UGT2B7	ITFG3	BVES	LOC729420	FAM82A1	HK2	TMPO	CEP152	SPEF2	ALDH2	PYGL
0905	Other late congenital syphilis symptomatic	CHRM3	PCNP	SLC8A1	SNTG1	RIMBP2	NAT8	AMICA1	ZNF784	ZDHHC19	ADRA1D	F13A1	ABTB2	C6orf47	ACTG1	MGC34034	SPARCL1	TSPAN15	PLK3	MMP2	HECW1	CACNA2D3	DPP10	LSM11	BEND5	TFDP2	LINC00271	C2orf88	ADCY10	PUS10	WDR52	GALNT5	OR9Q1	LTBP1	MPP4	MBTPS2	AIFM2	METTL2A	UBXN4	CCDC67	MPP5	MYRIP	LOC100507421	KIAA0748	SEC16B	OSBP2	KIAA0146	HOXD-AS1	LOC643406
0906	Late congenital syphilis latent	ZNRD1	NDUFB6	FBXW11	MACF1	PRR5	ASXL3	PSORS1C3	C1orf174	ALDH1L1-AS2	HSPA14	SLC9A1	FDFT1	ARHGAP24	DCAKD	PNKD	IL10RB	PIK3AP1	OTUD3	TRIM9	OR12D3	LOC100652734	VDR	VASH2	BLMH	STXBP4	ITCH	SLC28A3	ITGA3	PDGFD	SFRP1	HINT3	ICAM3	ZNF365	OXR1	TNIP1	CHN1	LGR4	RIT2	BCL11A	LOC339166	VWF	DENND3	MRPL4	PPP2R4	PTPRG	CADPS2	C9orf79	TAP1
0907	Late congenital syphilis unspecified	ADAMTS9-AS2	CECR1	ZC3H3	NKX2-3	ALDH9A1	TNFRSF11A	SLC7A8	COL11A2	MTL5	RAB5A	RNF152	NAT8	GLT1D1	SYNPO	GRM1	GADL1	ZNRD1	FARSA	RRM1	MITF	DNTTIP1	SPTA1	CXADR	LOC100505844	STK32C	GNA14	ANXA4	ITPA	LST1	SLC24A5	INPP4B	KIAA1958	GP1BA	SLC45A2	MGST2	GUCY1B2	SOX5	TNPO3	GJB2	RASL10B	ZNF815	SPINK8	LOC100288428	IL12B	BIN1	NLRP13	FLJ40288	PLEKHA6
0909	Congenital syphilis unspecified	GRM7	CD6	LPHN3	SYT14	GALNTL4	KPNA5	TTC3	ATP13A4	FBXL20	NPLOC4	CNDP2	ADAMTS9-AS2	MYH9	KCNK10	GPR183	MYT1	PRPF18	CDKN2B	C11orf41	USP47	DRD2	SHQ1	RFX2	PRB2	IGLL1	KLF12	C18orf1	RASGRF1	KIF13B	SLC22A18	GTF2H1	POC1B	GNG7	IDUA	MGST2	PTGIR	TESK2	GADL1	IRS1	IL7R	TNFRSF19	FARP1	UBQLNL	WNT4	BTRC	RIPK4	TDO2	L3MBTL4
0910	Genital syphilis (primary)	FARP1	MSRA	USP8	STK32C	CPNE4	ADAMTS9-AS2	INO80	MPRIP	CES5A	C10orf122	REPS2	LOC729420	HTT	PHF2	C6orf130	SLC35F4	ZNF318	DIRC3	SGSM1	PGLYRP3	ZNRD1	EPSTI1	RYR3	IL1RAP	WIPF1	PITRM1	UNC5C	TLR1	SORBS2	LZTR1	OR8A1	COL2A1	BEND7	SPTA1	NLGN1	DUSP14	UBE2V1	ZNF229	FMN2	MRRF	NAV3	NRXN2	UBXN11	WDR67	DYM	SNX9	FBN2	PRDM15
0912	Other primary syphilis	SCN3A	TSPYL5	OR51I1	CD6	RDH5	ITPK1	MYO19	SBF2	ATP13A4	IPO8	ATCAY	SATB2	AKAP1	SPTBN4	OR51B2	LTA	HNF4G	STARD3NL	L3MBTL4	GTF2H1	LOC100289488	FUBP3	DENND1B	APCDD1	DNTTIP1	IMPG2	MEF2BNB	FAM149A	CAB39L	SRRM4	GNA14	CSNK2A1	TMEM213	MAGI3	SMU1	BTRC	BACH1	KCNK10	UMOD	APBB1IP	RNF149	IBSP	SLC22A18	ZNF697	NPRL3	DGKH	DPY30	DCP1B
0913	Secondary syphilis of skin or mucous membranes	IL7R	LRIG1	PTCH2	SCD5	EXOSC2	CASP8AP2	MED13	CLVS1	SIX6	SCUBE1	PCDH11X	HNF1B	POLR3C	FLT1	SV2B	ESPL1	RNF39	LOC100653026	CD163	DFNA5	ANXA9	CES5A	LINC00303	MPP5	FLJ45872	GRM8	RBFOX1	WNT3A	DCT	PRICKLE1	ABCC6	PSMA4	BBS5	CAMK1G	C2	PPA2	FAM125A	FYB	LEKR1	LOC100506122	C10orf32	C6orf130	SOAT1	CADM1	RCAN2	OCA2	LOC728723	EIF2S1
0914	Adenopathy due to secondary syphilis	OPRM1	DCLK1	IL7R	SLC2A13	CAMK4	DEF8	HS6ST3	C9orf79	SRGAP1	PLEKHD1	HLA-DPA1	CDKN2B	PEX14	WNK2	KCNK5	CPB1	CHRNA1	IL18R1	STK24	ERAP2	RNF181	PRR5	DOCK5	UBLCP1	MMS22L	IL28B	SBF1	ADAMTS9-AS2	RIT1	FLJ40288	NLGN4X	FMN2	RORB	FKTN	CNDP2	TNXB	LOC100652734	HIRA	CPM	LHFPL2	STK40	GNA14	ILF2	CCDC105	DCLK3	HIF1AN	ANKRD44	PLS3
09150	Syphilitic uveitis unspecified	NPLOC4	CNDP2	RORB	MYO5B	SASH1	OSBP2	LTA	ZMAT4	ILF3	NTRK3	MAPT	ITIH5	RDH5	MMP17	OR51B2	CPN1	IFIT1B	ARL15	ABI3BP	NUP35	ICK	WASL	ABCA1	MYH9	SLC9A1	INO80	MYH14	IL18R1	RASGRF1	SEMA3C	ROBO2	MTUS1	MSRA	LOC100130097	PTGES	C14orf39	SLC24A5	ISG20	ZNF667	EFHC2	CSRNP3	KIAA1958	SYNPO	LOC100505562	BRAP	SPTA1	CAMK4	SAR1A
09151	Syphilitic chorioretinitis (secondary)	MIA2	CAMK4	GNG4	STK3	NTRK3	IREB2	TAF15	CPB1	MRVI1	C21orf63	SEMA3C	PTPN9	BAZ1B	NTNG1	MCTP2	EML6	C6orf58	MME	HIF1AN	MSH5	VEZT	BEND7	MRPL4	SCLT1	PRR5	RORB	ACVR1	MYH9	PEX14	TAF3	LOC100507421	CCDC105	PLAGL1	COL5A1	ARHGAP42	KAZN	COG3	NPLOC4	FAM188B	CRMP1	MMS22L	ZNF697	PEPD	NDC80	LOC100288181	IL18R1	EYA1	SLC25A37
09152	Syphilitic iridocyclitis (secondary)	PBX2	SRGAP1	IL18R1	NACC2	SRBD1	C6orf7	MYO15A	GPANK1	RPS6KA5	CAMK4	DYNC2H1	CXorf30	PVT1	DPF3	TRIM10	TLR1	FAT1	MYH14	COG3	TYRO3	RANBP3L	RASGRP3	NAALADL2	NUP205	PXDNL	CYP1B1	CTDSPL	CD80	TLL1	C17orf99	HLA-DRA	PLCL1	PCIF1	PRL	VEZT	VARS2	SLC29A3	SPRED3	BAG6	HBB	PRRC2A	GRIK1	ACBD6	ITPA	OR51F1	LOC729420	BCL2L11	MMS22L
09162	Secondary syphilitic hepatitis	CYP2C8	OPRM1	VAV3	SPSB1	C14orf132	SHFM1	AKNA	DENND4A	GSTA4	ABTB2	ANKRD62P1-PARP4P3	GPANK1	TIMELESS	CDKN2B	TECTB	GRM7	AGER	SAMD9L	STK32C	FBLIM1	CXorf30	ALDH1L1-AS2	KLF12	KIAA0494	KCNJ6	LOC100507709	ADAMTS9-AS2	SLC2A13	LPHN3	LOC100188947	VMP1	HLA-DRA	IRAK4	LOC643339	SPINK8	RASL10B	MCTP2	ATP8B5P	SNAP47	ACTG1	MCC	GAL	RAB20	ATP6V0A4	COG3	SPRED3	ARID3A	HLA-DQB1
09181	Acute syphilitic meningitis (secondary)	ALDH1L1	PEX14	MYH9	DENND2A	CNDP2	RORB	WIPF3	PLA2G6	AFAP1	NOD2	CPEB4	RPE65	NPLOC4	LACTB2	ASPA	DCHS2	FAM5B	SPEF2	ARNTL2	PLS3	NEDD4	RFTN1	POLQ	LTBP1	C14orf39	RING1	JPH3	KLF12	ZMAT4	UBE2D2	10-Mar	VASH2	DSTYK	KCND3	CLVS1	SGPL1	TTC3	CCDC129	C2CD2	ALMS1P	OPRM1	PTGFR	NUDCD1	BMPER	UMOD	NUP205	NTRK3	DHX16
0919	Unspecified secondary syphilis	NUP35	TFF1	COL4A1	CDH2	FECH	RORB	C14orf39	C6orf183	MYO1D	VASH2	1-Mar	MYH9	STK40	PLXNA4	CD163	SLC2A13	RNF182	COL11A2	ADAMTS9-AS2	WNT4	NKAIN2	FBXL20	LSM11	KIAA1797	ADCY8	PRDM14	LTA4H	BRAP	CKM	TRPM3	IRF5	RPTOR	IKBKAP	CDKAL1	COMMD10	PTGIR	SCTR	SASH1	SLC8A1	SLC17A3	LOC100506660	LRRC31	RASL10B	C7orf41	CDH13	RBMS3	GPR116	WDR12
0929	Early syphilis latent unspecified	PLEKHM3	GNG7	UBE2V1	CSGALNACT1	SLC9A1	AMICA1	LOC646762	SNTG1	CYTH1	ARNTL2	WNT3	GTF2H4	C10orf2	PPAT	LOC100506403	C10orf55	LSM11	NF1	CSMD3	CATSPER4	ARG1	LOC100652734	NUPL1	CNDP2	LRRC31	FAM3C	EXT1	DPP10	WNT4	C9orf68	SLC2A13	TLE4	LOC100507645	FAM125B	PTPN14	KCTD16	PSMB4	C14orf39	SIRT4	C10orf32	SPTBN4	NRXN2	LOC100507421	FAT3	CNOT1	RCAN2	TBC1D21	GNAS
0930	Aneurysm of aorta specified as syphilitic	DNM3	SEPW1	HERC2	TGFB1	CAPN2	ADCY3	MYLK4	ABCC5	SCN1A	DYM	KIAA0922	EYA4	ALDH2	CRP	BCL11B	ADAD1	MYLK	MICB	FAM178A	ITPA	TUBD1	PAG1	DNAH11	GRIK1	UGT1A10	SMOC1	IL17RA	ACBD6	TM9SF4	PKIA	DSCAM	NUDT17	NR5A2	APOBEC4	TOX2	PCIF1	COLEC12	PLA2G4A	ANO2	TAF5L	XRN1	IL6R	COX7B2	GCKR	CDH6	AUP1	ISG20	OLA1
0931	Syphilitic aortitis	VAV1	CACNG2	SFRP1	SLC18A2	VDR	ALKBH8	NKAIN3	SWAP70	LOC339166	BLMH	FOXP2	HINT3	SERPING1	ITCH	DCHS1	MAPT-AS1	CILP	VAV2	PIK3AP1	NUP37	FAM171A1	GLT25D1	CTSH	VAT1L	DENND3	PYROXD2	CCDC68	BARX2	PPP2R4	LINC00536	TRIM9	PPARA	CHKB-CPT1B	FRMPD2	PRCP	STXBP4	SLC28A3	SUN5	C7orf63	PIK3IP1	NT5DC1	OXR1	FOLR1	TANC2	POLI	JPH1	FXN	HAL
09320	Syphilitic endocarditis of valve unspecified	CSNK2A2	MAPT	ITGAM	RIPK4	TMC1	PAX5	RGS12	BLM	ZNF704	INADL	LLGL1	CES5A	RELA	WSCD2	TIAM2	DCHS2	PXMP4	TNRC6B	NSRP1	C9orf79	NKAIN2	GABRG3	ARID5B	CRHR1	ABCF2	OAS3	ARHGEF18	MED24	UQCC	LIMS1	EFHC2	SCAI	TNFSF11	RAPGEF1	PDSS1	ACOXL	FYB	CTDSPL	COG3	RSPH4A	ARMC9	ADAMTS18	ATP6V0A4	CLDN14	COL6A4P1	RTDR1	LOC100508736	TAF1B
09389	Other specified cardiovascular syphilis	ADRA1D	NPLOC4	SPRED3	PEX14	RAB40C	FREM1	MYH9	CDKN2B	RCAN2	PTCHD1	VASH2	RASL10B	SLC9A1	TTC3	HBB	RNF212	MAPT	CNDP2	PBX2	ZNF815	DRD2	RORB	RASGRF1	OR51I1	TSPAN14	NXPH1	WNT4	LOC100289211	LRRC31	HPSE2	PLCXD3	RFTN1	MED27	FAM169B	DCHS2	TLR1	GPANK1	SRGAP1	SMOC1	ARL15	IL18R1	NUP35	RFX3	COMMD1	AVEN	PALM2	RDH5	UBQLNL
0940	Tabes dorsalis	PLEKHM3	PSMB4	CSGALNACT1	MAP3K7	COL13A1	LINC00536	ZBTB20	LILRB4	FAM55D	GLT25D1	LAMA1	DCHS1	CACNG2	VDR	STXBP4	PIK3IP1	SERPING1	LOC339166	RTEL1	SNX6	IL10RB	FRMPD2	PCSK2	ITGA3	ZNF488	JPH1	SLC28A3	WDR33	CYB5B	CAST	SIRT4	PRCP	TANC2	ITCH	AGTR2	PPARA	SLC18A2	MAPT-AS1	SUN5	PPAN	ALKBH8	TRIM9	TIMP2	CTSH	HINT3	PPP2R4	C7orf63	DENND3
0941	General paresis	CABS1	ABCA4	ISG20	RSPH1	KCNG2	IL17RA	CST2	COTL1	CDC42SE1	CSNK2A1	ADAMTS9-AS2	LOC100505813	RARRES1	TAF15	ARHGAP24	SLC6A20	CREB5	BEND5	PPFIBP2	HTT	CARD9	AVEN	VASH2	BAIAP2	CES5A	MYH9	FLJ40288	HSPE1-MOB4	MAGI3	SMU1	UHRF1	CACNA1E	TRDN	DMD	SCG3	KIF16B	TNNT3	ANK3	CCDC69	RAD51B	HBG1	SP100	VANGL1	PGR	GATAD2A	NID1	SYT9	PLA2G6
0942	Syphilitic meningitis	ALDH1L1-AS2	NPLOC4	CACNA2D4	MRVI1	MYH9	CAMK4	LOC100507421	DPP10	PPAP2B	GYLTL1B	LSM11	MRPL43	TNPO3	TERT	PNO1	SYT14	CYTH1	PTPRR	USP8	ADAMTS9-AS2	UBE2Q2	PRKAR2B	ANKRD11	PPIL2	GNG7	GRM7	ERG	PLCL1	LOC100652734	WNT4	CYP2C8	FAM154A	NUP35	KIF26B	CDKN2B	MYO5B	RBP1	SNRPD3	RHOG	TBC1D21	WDFY3	WASL	ARHGAP15	AKAP7	FMN2	F13A1	SGCD	MIIP
0943	Asymptomatic neurosyphilis	RORB	NPLOC4	EGFEM1P	VASH2	DENND2A	RNF220	RDH5	MMP17	PEX14	CDSN	FAM5B	LOC100289488	CNDP2	WNT4	PTGIR	TTC3	LOC643770	PPA2	C20orf43	RFTN1	IKBKAP	XKR9	MYH9	ZMAT4	NUP35	SPTBN5	CXorf30	CDK8	C14orf39	PRUNE	SPAG16	RGS6	RASGRF1	COL11A2	FAM172A	HDAC4	JPH3	ALDH1L1-AS2	GATAD2A	EPHX1	EXT1	KLHL22	CACNA2D4	MTL5	PLCXD3	OTUD3	STK11	TNXB
09481	Syphilitic encephalitis	SYT17	TBC1D2B	C21orf7	LOC100216001	SUSD4	TNIP1	ICK	ASXL3	ARNTL2	C14orf39	ZFP112	TBCK	GSTA4	RFX2	DNAH11	UCK2	ERG	SIRT4	TTC3	GALNTL6	HS3ST3A1	GSTM1	TSPAN14	KCNH1	KIAA1239	8-Mar	ZNRD1-AS1	GPR133	C15orf33	NDFIP1	PTPN14	NDP	CTU2	RNF39	GNG7	CACNA2D1	TLE4	SLC35F3	LOC100506012	PLAGL1	SHROOM3	TRPS1	CAST	CYTH1	KCNB1	TNPO3	POP4	C10orf2
09482	Syphilitic parkinsonism	UBQLNL	HERC2	PALM2	ITPA	OR52I2	XRN1	URI1	MTG1	OR51F1	VASH2	LOC728065	HLA-DQB1	COL28A1	PDE8B	NPRL3	OR51I1	PLS3	OR51B2	CDCA7L	CSNK2A1	HBB	IL2RA	STIM1	PRKCE	CHP	CRTC3	SYT9	HLA-DPB1	SATB2	OR51B6	CIITA	RALY	STK19	LOC100507470	USP8	CAPSL	TNIK	RAI14	NRIP1	PDZRN4	LOC100505813	FMN2	PFKP	CACNA2D3	HBG1	PRMT8	TMEM233	MGAT5B
09483	Syphilitic disseminated retinochoroiditis	TSPYL5	DENND4A	FLJ40288	KAZN	SYT17	SND1	CNDP2	BAZ1B	ODZ4	TMEM132D	PRICKLE2	LOC100128714	NFIC	ZNF423	ODZ3	CADPS2	NUP35	C1orf174	SH3BP5	LOC646762	DPYSL2	NRP2	TUSC3	AIG1	ALDH1L1-AS2	GNA14	LOC100506660	PLA2G4C	RDH5	ERGIC1	JPH3	GALNTL4	TMEM79	PARD3B	SHROOM3	NAT8	MYO19	OLFM3	CPVL	TOX2	MRPL48	GPR160	DAAM1	EIF3K	NBEA	MRVI1	IL6R	TFR2
09484	Syphilitic optic atrophy	LIN7C	CAB39L	TRPM3	TMEM213	PLCL1	RNF43	C18orf1	SMTN	L3MBTL4	GTF2H1	BAZ2B	BCAR1	ATP13A4	SLC22A18	KCNK10	SBF2	POC1B	BTRC	PRB2	ATP8B1	FAM149A	SYNDIG1	IKBKAP	IGF2R	BACH1	1-Dec	HNF4G	MGST2	C7orf42	DCP1B	FNBP1L	RPTOR	DGKH	CPNE9	RPS7P5	CDC42BPG	SMU1	SLC8A3	ERO1LB	BDNF	WNT4	RDH5	INTS2	RUNX2	NRG3	LOC646808	MEF2BNB	ZNF207
09485	Syphilitic retrobulbar neuritis	VEZT	FLJ31356	NUDT17	MKX	VDR	FAM5B	CMIP	POLR3C	LIN28A	BCAS1	ADAM12	GUCY1B2	MORC1	TRAPPC3	SND1	FXN	DKK3	KCNH1	C6orf130	OXR1	PPP2R4	PYROXD2	LOC256021	FGF12	ALKBH8	VAV1	HINT3	LOC285423	RXFP2	DENND3	JPH1	PIK3AP1	BLMH	CTSH	ITCH	MYH6	EBF4	SFRP1	ZNF365	TRIM9	SUN5	STXBP4	CACNG2	MAPT-AS1	TAP1	GLT25D1	CHKB-CPT1B	CYP2C19
09489	Other specified neurosyphilis	GATAD2A	SCG3	VSTM4	CABS1	CCR2	ENPP3	PLCE1	TSPAN15	TYR	KIF16B	GABRB1	DNASE2B	ANKRD62P1-PARP4P3	CDYL	CHRM2	PDE1A	HLA-C	WWTR1	LIPC	IL17RD	LRBA	CCDC69	HCG23	CEP152	UST	PPIL2	BTBD10	FARSA	HBA1	LAMA3	DPYD	CTIF	CAMK1G	GUSBP11	ZDHHC6	ANK3	DNMT3B	PSORS1C1	TCF7L1	TMTC2	KIFC3	ALDH1L1-AS2	RAD51B	DMD	CD163	HAO1	ZBTB20	ST8SIA6
0949	Neurosyphilis unspecified	CABS1	COL13A1	LTA4H	NUP62	HIP1	COTL1	RPRD2	LOC100505872	TCF7L1	CFHR3	ZGPAT	C22orf31	TM7SF3	CEP57L1	SLC10A7	PMEPA1	HPSE2	CDK5RAP2	GRXCR1	SLC4A5	PDGFD	TEX12	AKAP12	EHMT2	FCER1A	ADAM32	PRKCQ	WDR33	FBXL17	C6orf183	YEATS2	UBE3C	SOX6	TSPAN15	PDE3A	ALG6	TJP2	COL4A1	PRDM11	PRDM14	LINGO2	GNPTAB	ZDHHC19	C14orf132	NEDD9	RORA	SMARCA2	OLA1
0953	Syphilis of liver	FBXL22	MEOX2	DNTTIP1	SOD2	TECPR1	CTIF	NUP210	F2	C8orf34	DUXA	WLS	LOC100507645	SLC22A1	ST6GALNAC3	SLC44A4	DAGLA	KIAA0748	LINC00303	C17orf53	MYT1	EYA4	LOC440131	C8orf80	ME2	EXT1	NKX2-3	CPN2	OR2L13	FAM210A	LOC201617	CACNA2D4	ADAMTS18	SHISA6	FAM5B	C10orf11	PDE6D	LZTS2	ANKS1B	PARD3B	SCUBE1	C15orf33	FSTL4	ZNF638	CSRP1	GRIK2	MUSK	TFRC	GABRB3
0955	Syphilis of bone	LYN	UBE2L3	TFDP2	ADAM23	AUH	RAD51B	CHST15	SAMD9L	AIG1	SH3GL2	ADCY8	SLC17A3	ALDH9A1	DCC	FDFT1	LTBP1	NTNG2	FGF12	PLXNA4	SMOC2	DSTYK	ALPL	GPLD1	IP6K3	WNT4	LOC100506891	SCUBE1	SYT1	BMPR1A	TMPO	GALNTL6	PLCL1	POLR3C	ATP6V0A4	TAP2	FAM110B	MCC	GLT8D1	DNASE2B	EXOC4	LPIN2	RGS14	PDE10A	RASL10B	VASH2	ZRANB3	FBLIM1	SYT9
0958	Other specified forms of late symptomatic syphilis	LOXHD1	GRID1	LOC100507377	USP14	C10orf11	LOC100289488	INSIG2	TBXAS1	DNAH3	GNPTAB	SNTA1	CES1	SPTBN4	TMTC2	STARD3NL	LOC339894	PKIA	PGLYRP3	SPEF2	C21orf7	HHLA2	NFRKB	TAP2	ABCC9	ZNF81	MYOM2	DAPK1	GRXCR1	LOC100506532	SLC12A9	FRA10AC1	DFNB31	IL2RB	SOAT1	RASGRF2	CRP	PARK2	MCTP1	YEATS2	RAB10	FREM1	LEKR1	VWA7	ZNF385B	OR51B2	WDR33	UMOD	PRRC2A
0959	Late symptomatic syphilis unspecified	LILRB4	RNF212	ZNF521	DCHS2	CTU2	UCK2	SASH1	SPTA1	LOC100506422	CCM2	CDKN2B	CPLX2	CXADR	SEPW1	PPAP2B	TSPAN11	TACC2	PIP5K1B	LOC100289488	CDH5	HTT	MCHR2	LTC4S	RARS	SYK	FAM71D	CD44	CYP2C8	PPCDC	MST1	KIF7	PTCH2	GPR149	TYK2	DIO1	WSCD2	LOC647946	MAP4K4	HNF4G	TBC1D26	IKZF3	CHMP4C	TMEM183A	WASL	ZNF607	RAD1	DENND4B	PAX5
096	Late syphilis latent	CTIF	RPSAP52	CAMK1D	RASGRF2	MCF2L	PLA2G3	SLC12A8	SCG3	MAK	MAN2B2	AFAP1	NFASC	RFTN1	PLEKHM3	C7orf41	DIRC3	CLPTM1L	PIP5K1B	PVT1	MS4A6A	MSRA	OR2L13	CD276	SYT17	SMYD2	FAM125B	ZNF83	SLC7A8	FEN1	IL33	GPLD1	CELSR1	BAIAP2L1	MED27	KBTBD12	NUP210	DNAH10	TSPAN14	IL28B	ZSWIM3	ATL1	DCAKD	SNTG1	FBN2	SLC34A1	SORCS2	SAMD4A	MCTP1
0970	Late syphilis unspecified	TBC1D9	KIAA0494	USP40	SLC22A2	C20orf43	SNRPC	TMPRSS4	LOC283547	CAMK4	LRRC34	MYO15A	PSORS1C2	FBXL20	SAMD9L	ITGAX	ITFG3	CD6	GOLGA8H	KIAA0319L	CSMD2	LOC100289488	TNIP1	KIAA1199	FGD6	SNRPD3	TNPO3	SPAST	NKX2-6	CXADR	TECRL	AVEN	TGFBR2	ICAM1	AKAP2	SLC7A8	LOC100505875	WDR37	PTGIR	CRX	GNG7	C7orf10	NDST4	LOC100506122	ELF1	SRCIN1	UTS2D	CYP1B1	BRD1
0971	Latent syphilis unspecified	COL13A1	HIP1	FBXL17	IL28B	AKAP12	ZGPAT	C8B	C6orf183	XKR6	LTA4H	ADAM23	DIRC3	GP6	CRP	CCDC81	COMMD1	EYS	DLC1	PCCA	TMEM233	MARK4	TRDMT1	APBB1IP	IL1F10	IL27	TYMP	CEP152	SLC25A37	AKR1C3	THOC1	TJP2	SLC10A7	ZDHHC19	COG3	SKIV2L	LOC100506122	ZNF815	NKX2-6	FGD5	GNPTAB	KCNQ5	LRRK2	GRIA4	ZNF81	ANXA6	ITPR3	LOC283547	SLC14A2
0979	Syphilis unspecified	COL13A1	DIRC3	FBXL17	HIP1	TJP2	LTA4H	PCMTD1	ZGPAT	NF1	CUX1	SCAND3	C14orf132	C8B	NEDD4L	ZBTB20	C6orf7	CECR1	WNT3	C22orf31	LOC285965	FRMD3	PRUNE	ADAMTS9-AS2	COG3	PLEKHM3	DRD2	SVIL	APEH	UBE3C	COL11A1	C10orf55	RAD51B	KHDRBS2	ZNF415	IPCEF1	CCDC81	GFRA3	BCAR1	BAG6	BBS5	COL4A1	CSGALNACT1	NKAIN2	COMMD10	PLCG2	IL27	MUC22	IFT74
0980	Gonococcal infection (acute) of lower genitourinary tract	ZGPAT	DIRC3	ADAMTS9-AS2	KIAA1958	SLC10A7	PCCA	PIAS2	SLC22A1	MAGI1	PTPRM	PLA2G3	LTA4H	PPARGC1A	DOK6	HIVEP3	SLC13A3	TECRL	ZNF468	SLC14A1	ABHD16A	ZBTB38	COL13A1	COTL1	MCC	TBCEL	CKM	RSU1	DTWD2	SLC17A3	SPHKAP	MEF2C	WASL	ATRNL1	OTOGL	SORCS2	SLIT3	TFF1	CCDC129	DNER	APEH	PCMTD1	SLC38A7	MYPN	LOC100130097	ABI3BP	C6orf47	C8B	IL21R
09810	Gonococcal infection (acute) of upper genitourinary tract site unspecified	EML6	ZSWIM3	TFAP2D	SLC25A37	SDC2	C10orf32	WDR33	ZBTB38	PHF2P1	HIF1AN	RHOG	SLC17A8	PDE1C	NXPH1	GFAP	TERT	STK10	LOXL1	ADCY10	GSDMA	SFTA2	MS4A6A	VLDLR	LOC100652734	CAMSAP2	PKNOX2	ROBO2	LINC00578	CCDC3	SLC35F4	SLC17A3	FAM26D	ZNF366	IL28B	CCDC62	IP6K3	AFF3	SORCS2	ITFG3	TDO2	SLC39A10	TFDP2	C17orf99	CYP27C1	CILP2	MSRA	ZNF83	HLA-C
09813	Gonococcal epididymo-orchitis (acute)	C14orf39	CNDP2	MYH9	NPLOC4	RORB	RASL10B	VASH2	TTC3	ZMAT4	PEX14	FKTN	CSGALNACT1	WNT4	RDH5	SASH1	RASGRF1	CAMK4	ATXN2L	SFTA2	MIR137HG	NDFIP1	SPHKAP	RFTN1	RBFOX2	SDK2	SCTR	LOC100652734	GAL	KLHL22	CSMD3	HMCN1	F13A1	WASL	NUP35	LRMP	SND1	PRMT1	XKR9	AGBL3	DLGAP1	ICK	LZTS2	CCDC3	TSPAN11	LOC100289178	C2CD2	FLJ45139	IL1RL1
09815	Gonococcal cervicitis (acute)	SLC35F4	KIAA1958	C10orf122	HS3ST3A1	EPSTI1	SGSM1	GLT1D1	C14orf39	MYH6	HLA-DPA1	ADAMTS9-AS2	SCTR	GALNT10	IRF5	PDILT	MAGI1	PRDM15	PIAS2	ZNF468	FLJ41278	MSRA	RNF7	TRPM3	ZBTB7C	ZNF516	TRMT2A	C6orf47	NTRK3	COL4A2	WNT4	SLC25A37	STK40	VASH2	C1orf63	ZBTB46	NAT8	USP8	XKR9	SLC39A1	NPLOC4	EIF3L	ABHD16A	SMAD7	DMPK	DHX16	CD55	TNRC6B	STOX2
09816	Gonococcal endometritis (acute)	SLC25A37	CHN1	LHFPL2	FRY	NTRK3	SORBS1	PRKAG2	FEN1	RAB6B	PROM1	ALK	LOC100132891	MICA	GOLGA3	HCG23	BCO2	KIAA1958	EFHC2	CACNA1E	NETO1	ITIH5	MTX1	C20orf61	FAM19A2	PIAS2	NELL2	TTC3	DHX16	11-Sep	DCT	CACNA2D4	RTEL1	NBAS	FAM129A	APEH	GPR183	CFDP1	LY6G5B	EIF2S1	ZHX2	IL10	ABHD16A	NKX2-3	SIM1	DNAH9	LHFPL5	LIN28A	OR51B2
09817	Gonococcal salpingitis specified as acute	ADAMTS9-AS2	MTL5	CD55	C6orf47	HSD11B1	KIAA1958	ZC3H3	HS3ST3A1	APCDD1	PHF2	SYT9	FRY	C14orf39	CSNK2A1	MSRA	WNT4	HBG1	HIVEP3	SLC35F4	PLCL1	MYH6	MYEF2	OR51B5	TFDP2	FLJ41278	CSMD3	PCIF1	FAT3	MRPL4	ABHD16A	DHX16	UBE2V1	OR51B2	HBB	UMODL1	OR52I2	SLC25A37	C10orf122	WDFY4	STK32C	BCAR1	UBQLNL	ZNF468	DIO1	CACNA2D4	CHP	ELF1	ATP13A4
09819	Other gonococcal infection (acute) of upper genitourinary tract	NPLOC4	ZBTB38	LILRB4	CELA1	TTC3	TFF1	WNT4	TCP11	ZNF468	TECRL	KIAA1958	ADAMTS9-AS2	KLHL22	FKBP6	C14orf39	VASH2	FBXL20	SIRT4	C6orf47	MYH6	HPR	GRM1	SLC39A1	CDK14	HIVEP3	ABHD16A	MSRA	DHX16	CHP	MAGI1	RASGRF1	SLC25A37	WBSCR17	LRPAP1	LRRC34	STK40	UBASH3B	MYT1	GOLGB1	SLC35F4	TMEM201	FAT3	TBX2	MYH9	SLC8A1	LOC100652749	CCDC129	EIF3L
0982	Gonococcal infection chronic of lower genitourinary tract	LOC647946	IGF2BP1	FGFR1OP	TRAF3IP2-AS1	LOC100506999	SNTG1	SHQ1	COL9A3	MCC	URI1	CLEC16A	ABCF1	DNAH8	INSR	TTLL6	TRIM15	CD55	CAST	PPP1R12B	FKTN	WDR20	LDB2	ATXN2	MAGOH	ZFP90	WNT3	ARHGEF10	C6orf15	DMRT1	MACROD2	ANKRD26	PTPN11	HLA-DQA1	LPIN2	MYNN	LRRC16A	TNNT3	PTGES	NEGR1	KALRN	PRKCE	KLHL7	CREBL2	XYLT1	HIVEP3	LOC441009	GLT1D1	HNRNPAB
09835	Gonococcal cervicitis chronic	MYEF2	OR51B2	LSM11	CRHR1	DPP10	CHN1	TDO2	FAM175B	LINC00290	SH3TC1	FBXL20	OR51E2	IL33	TFDP2	EYA4	LOC100506660	ZNF638	CYTH1	TJP2	AKD1	LOC100288181	MYT1	BCAR1	PKIA	SV2C	LOC100507421	MYH6	ACSM1	PRB2	SLC8A3	C9orf79	NTRK3	ABCB11	OR51F1	FLNB	HFE	MAGI1	HLA-DQB2	AP1G1	LOC729420	C10orf32	HBG1	OR51B5	AFAP1	C1orf159	NRG3	NGF	PRDM14
09837	Gonococcal salpingitis (chronic)	NPLOC4	CHN1	GPR160	DHX16	TTC3	CCDC3	PEX14	C6orf47	STK40	HCG23	TNNT2	USP3	LOC100652734	SLC9A1	PRKAR2B	OR51B2	SBF1	IL18R1	HIF1AN	LOC645177	SLC17A8	MRVI1	ADAMTS9-AS2	CAMK4	RFTN1	CSNK2A1	VASH2	TFDP2	SLC25A37	RORB	ALDH1L1-AS2	MMP17	CNDP2	NTRK3	NUP35	RASGRF1	PTPRG	FDFT1	DZANK1	F13A1	SFTA2	NF1	PHF2	AIG1	C14orf39	CNOT1	BAZ2B	HBB
09839	Other chronic gonococcal infection of upper genitourinary tract	DCLK3	LOC100506532	MRPL4	MYH9	IPO11	TNR	CASP8	KIAA1958	ZNRD1	DCHS2	SLC19A3	LUC7L	STK40	IL7R	LOC339894	CUX1	USP8	GNA14	DENND4A	FAM125B	TRDN	STK10	NTN1	ADAMTS9-AS2	GPR160	PDE7A	VASH2	C10orf122	DCP1B	C14orf39	C17orf99	ARHGAP35	NTRK3	COL11A2	HLA-DPB1	RIIAD1	ABCA7	NRG3	NDUFB9	ERGIC1	MYH6	DAAM1	DRGX	HLA-DPA1	RFT1	RUNX2	HLA-DPB2	C14orf132
09840	Gonococcal conjunctivitis (neonatorum)	NPLOC4	REPS2	CHD6	GNA14	NACC2	GSTA4	GAL	DCUN1D5	TLL1	ZNF229	PEX14	FAM45A	RHD	COL12A1	LOC152742	LOC729420	RORB	GNG7	DYNC2H1	GSTM1	ZNRD1	RANBP3L	MRRF	ZFHX3	DNAJC6	PPAP2B	BEND7	DUSP14	MAOA	GFOD1	ZC3H3	TNXB	GSG1	CCDC148	RASGRP3	SLC26A3	VSTM2A	NAA60	F13A1	RELN	ACAD11	HIF1AN	BRIP1	DFNA5	FAM5B	C17orf99	ZBTB46	RAD21
09849	Other gonococcal infection of eye	CHN1	C10orf2	THBD	ALDH1L1-AS2	CNOT1	DCLK3	STK11	CHP	TIAM1	DNAH11	TERT	ERCC4	SLC24A5	MSH5	OR51B2	KYNU	HNF1A	TNPO3	GMDS	PDILT	LOC100294145	MTAP	GRID1	SPINK8	LOC100133286	MAPK4	DCDC5	EGFEM1P	CES1	LOC100288428	C1QTNF7	SYNPO	IPCEF1	WDR12	EMX2OS	GABRR2	LTBP1	SLC14A2	GPR160	AFAP1	BMPR1A	CYTH1	ASPA	LOC100652734	FBXW11	C6orf47	FAM188B	LOC100505875
09850	Gonococcal arthritis	SLC24A5	LOC100289178	GAL	ADAMTS9-AS2	CNDP2	CBX7	ZMAT4	STK11	UMOD	MYH9	CDH8	TCP11	CENPQ	ABI3BP	LOC283547	VASH2	MIAT	IRS1	AKAP2	NPLOC4	SBF2	RFTN1	WDR12	RORB	ICAM3	SLC9A1	CD80	L3MBTL4	ROBO2	AIG1	EXOC1	GTF2H1	SMG6	DPP10	C10orf32	CACNB4	LOC646808	NUP35	C14orf39	TSPAN14	SASH1	CHN1	VPS37A	MEF2D	SYCE3	RASL10B	CCNY	SLC2A13
09851	Gonococcal synovitis and tenosynovitis	LRRC34	PTPN9	ANKRD44	SLC24A5	ADCY10	GNAO1	SATB1	AVL9	FLT1	RFX2	LTBP1	FAM82A1	KCNN3	PRKAR2B	PARD3B	PALM2	ASUN	PRKCA	PCIF1	SEPW1	IL13	JAZF1	TOMM40	JPH3	OR8A1	MAPT	NAT8	CASZ1	LTF	LOC100287063	RAB5A	FAS	AKNA	STK36	GPR158	ARID3A	FAM184B	BLK	CPNE4	MYH6	ALK	UNC5C	LOC100133612	CATSPER3	HSPB8	SERPINE2	NBEA	RORB
09859	Other gonococcal infection of joint	ADAMTS9-AS2	RDH5	CNDP2	NPLOC4	MYH9	SNRPD3	NUP35	ZMAT4	RORB	VASH2	OR51I1	C10orf2	C14orf39	ASPA	PEX14	STK40	TAF15	TTC3	PHF2	KIAA1958	HBB	PSMB4	INO80	FAM5B	C6orf47	CSMD3	ALDH1L1-AS2	WNT4	WDR12	CRMP1	DNASE2B	COL19A1	LOC100652734	STK32C	TRDN	ZNF282	GPR160	CHRNA1	NOX4	NAP1L4	DENND2A	PTPN14	TSPAN11	SORL1	STIM1	PDZRN3	OR51B2	DUSP16
0986	Gonococcal infection of pharynx	INO80	UBQLNL	HBB	SYT9	OR51B2	SLC24A2	ABO	PTGIR	LCOR	KIAA1456	SOX17	SCD5	CBX7	ADAMTS9-AS2	MED27	FRA10AC1	TBX2	LOXL1	HBG1	BRAP	ITPA	KCNK17	CSNK2A1	SLC14A2	SRBD1	NPRL3	SLC38A7	C22orf31	OR51F1	STIM1	MMP17	PKD2L1	RXRB	EXOC4	CPN2	FAM5B	SLIT2	ABI3BP	AIG1	PLCXD3	CST2	DNAJC6	TESK2	SCFD2	RGS14	MEF2C	RNF165	KIF13B
0987	Gonococcal infection of anus and rectum	TTC3	MAGI3	LILRB4	JAKMIP1	TSPAN14	PDE1C	RASL10B	LY6D	NPLOC4	IPCEF1	SLC12A8	HAUS1	JAZF1	GRIN2B	KCNN3	ELL	IGLL1	MS4A6A	CSNK2A1	BRE	MTDH	RGS6	YDJC	CAMSAP1	ATP2B4	AIG1	NTRK2	MYH9	YRDC	LOC643770	LRIG1	LRRC31	FKBP6	DDR1	TTC28-AS1	TLL1	AMICA1	RBMS3	SLC2A13	NFATC2	NUP35	CDK8	LY6G6C	VEZT	LUZP1	C6orf130	PROM1	MORC1
09882	Gonococcal meningitis	CRB1	CSMD3	LARS2	GLI2	MTHFD2L	SRCIN1	EFHC2	ZDHHC17	COMMD1	ANKRD12	SLC14A2	NOX4	THSD4	HLA-DQB1	RAC2	TIMM21	LOC100507709	IGF2R	PRRC2A	KCNK10	PBX2	TFR2	FER	TAF5L	LOC100129636	ADRA1B	SYT17	PDILT	PMEPA1	TRAF3IP2-AS1	TIMELESS	BCAS3	GALNTL5	PEX5L	NELL1	ZNF844	NPLOC4	FLOT1	ZNF282	ANKRD62P1-PARP4P3	HLA-DRA	TNFSF15	FBLN2	MGST2	TNIP1	UGT2B7	APOM	SOX17
09884	Gonococcal endocarditis	DOK6	HSPA1L	PXK	STAT5B	CKM	GYLTL1B	TIMP3	MYH9	SRRM4	RING1	CABS1	COL2A1	TRPM8	CHST9-AS1	MVK	PCMTD1	TNFAIP3	LUC7L	TRIM39	SLC38A7	MEGF11	IQSEC1	TMEM51	ATXN2L	CRX	ALK	ZBTB20	LINGO2	XIRP2	HBA1	PLOD1	COL6A4P1	CCDC33	SLIT3	LRRK2	PHRF1	PRR5L	IZUMO1	ECI2	CNTN6	ZFYVE28	LINC00578	GNA12	PDILT	LOC100506532	ST6GALNAC3	ST18	WDFY4
09886	Gonococcal peritonitis	ADAMTS9-AS2	SLC35F4	C10orf122	VASH2	CELA1	TTC3	C14orf39	PKNOX2	EPSTI1	MAGI1	MSRA	RASGRF1	CHP	USP8	ARID3A	UBQLNL	HSD11B1	STK24	STIM1	LOC154860	COL18A1	SLC17A8	CSNK2A1	UBE2J1	TIMP3	PCIF1	RFTN1	TBCEL	ZNF468	RRM1	SGSM1	MYNN	SLC22A1	LHFPL2	HBG1	KIAA1958	SNX13	SPTA1	C1orf63	8-Mar	MYH6	OSBP2	ZBTB38	CNOT1	PEBP4	UMODL1	LOC100506689	RABGAP1L
09889	Gonococcal infection of other specified sites	LRRC34	S1PR2	OR51B2	MYO19	LILRB4	SOX17	PHRF1	NUP62	ITFG3	FLJ31356	LINC00578	RPTOR	NAP1L4	RFT1	SEC13	SLC24A5	GRID2	CRTC3	LOC283688	PIP5K1B	CLSTN2	CCDC147	PCIF1	TMEM201	RUNX1T1	IL28RA	LY6K	DPYD	G6PD	ZFP90	NBEA	WDR12	MAGI3	RIT1	APOBEC3H	C20orf61	ANKRD44	RNF152	ISG20	OR52I2	GRIN2B	SPTA1	MTAP	CBX7	LOC100616530	PPHLN1	IPCEF1	OR51F1
0990	Chancroid	SATB2	FER	PHF20	GYLTL1B	MGAT5B	IPO8	ALDH9A1	IGSF21	SH3GL2	TNIK	SP7	IDUA	FOXO3	CEP112	HIRA	MXI1	ANXA4	WDR20	SLC9A4	PIGU	GJB2	WDR12	ME2	AMPH	LOC100507421	SCHIP1	FASTKD2	SLC8A3	POU2F1	PRR5	CARD9	PIWIL4	SORCS2	HTT	DARS	CDCP1	KIAA2018	HORMAD2	ZFYVE28	LOC100130348	ALX4	CADM2	KIAA1958	ZNRD1	WNT16	GRM5	LOC339862	EML2
0991	Lymphogranuloma venereum	NPLOC4	CCDC129	INO80	CAMK4	DENND2A	FAM5B	PYGL	EIF3K	LPHN3	ALDH1L1	NTRK3	TDO2	PLS3	WDR12	FAT3	NUDT17	CDKN2B	PHRF1	HNF1B	CMIP	NUP35	TTC3	NDST1	C7orf41	DCC	MYH9	DPP10	LINC00290	RELA	RORB	SLC19A3	PSCA	HPR	CASP8AP2	VASH2	GOLGA3	LTBP1	FAM82A1	GRM7	LOC646762	ITPK1	NLRP1	SYT14	FGF12	CNDP2	ZNF311	GABRG3	MYH14
0992	Granuloma inguinale	CNDP2	RORB	DENND2A	NUP35	NPLOC4	RFTN1	MYH9	WDR12	C14orf39	RDH5	VASH2	ADAMTS9-AS2	PEX14	ZMAT4	COL19A1	CBX7	FMN2	DENND1B	IL18R1	TTC3	CSMD3	SLIT2	TFDP2	PALM2	TFR2	LOC100652734	HBB	FAM82A1	PHF2	FAM55D	VEZT	GMDS	ARG1	LSS	MGST2	GPR160	USP3	NAP1L4	LOC100653006	OR51B5	NPRL3	PLS3	TFB1M	NDFIP1	PYGL	EXOSC2	GTF2H4	OR51B2
0993	Reiters disease	CMTM8	LAMA2	COL13A1	SAMD12	IVD	LOC100288637	FRMD7	AKAP12	NCR3	LOC100287329	DNMT3B	PCSK5	DHRS3	ZDHHC2	EBF1	ADRA1A	PCNP	PCMTD1	AOAH	CCDC102A	AAAS	TACC3	COL22A1	ADAMTSL3	KLHL33	HMCN2	VLDLR	PTK7	HIP1	EPO	MERTK	KCNQ5	CDC42SE1	GALNT13	MEF2D	CNNM2	B3GAT2	FBXL17	ABCG2	KLF5	ZNRD1-AS1	ANKRD62P1-PARP4P3	TMPRSS6	FGFR1OP	CHRNG	LOC100505498	MST4	LOC100302640
09940	Other nongonococcal urethritis unspecified	ADAMTS9-AS2	LOC100507421	ZNF423	DPP10	FKBP6	LRIG1	ADRA1D	OR51B2	GABBR2	NXPH1	MECOM	CYP2C8	HBB	SLC22A2	COL11A2	FAM5B	KIF26B	ZBP1	PBX2	PEX14	OR52I2	PNO1	LPP	LSM11	NOL4	PRRC2A	GRIN2B	GPANK1	NLRP4	BCL11A	CAMK4	SDF2L1	C2CD2	OR51I1	FECH	ITPA	HBG1	HLA-DPB1	FGF14	HBZ	BMPER	IFRD1	NAP1L4	OR51E2	LOC100129620	CACNA2D4	MMS22L	PLXDC2
09941	Other nongonococcal urethritis chlamydia trachomatis	NPLOC4	MYH9	ADAMTS9-AS2	C14orf39	VASH2	CNDP2	PEX14	RORB	TTC3	RDH5	SYCE3	POLR3C	NUP35	ZMAT4	INTS2	STIM1	WNT4	PRR5	FDFT1	ST18	SLC25A37	TBC1D21	HFE	STOX2	LST1	SAR1A	MORC1	BAIAP2L1	EFCAB6	ROBO2	FNDC3B	STK32C	HDAC4	RASL10B	PPP4R1L	AOX1	UBQLNL	C6orf162	COL4A3	TMEM183A	PIEZO2	CSNK2A1	EGFEM1P	STK11	FREM2	SPTA1	COL4A2	C1QTNF7
09949	Other nongonococcal urethritis other specified organism	TMPRSS15	DENND1B	KLHL7	ZNF385B	ELL	MYOM2	ISG20	PRKAG2	CELA1	CDH4	TNIK	KLHL29	PLA2G4C	PSMA4	HDAC7	TNNT3	TCF25	LOC100506430	CAB39L	LOC440040	GJB2	MTF1	SMC6	URI1	ADAMTS9-AS2	ARHGAP26	ANGPTL4	ZGPAT	CD247	ANK1	TMCO1	NELL2	NOTCH4	UGGT2	LAMB1	PML	RGMA	INSR	SLC9A4	VAV3	UNC5D	CDKN2B-AS1	ATP8B1	OCA2	APCDD1	ACOXL	KLF5	FCER1A
09950	Other venereal diseases due to chlamydia trachomatis unspecified site	DENND1B	ARID3A	MMP17	LSM11	SYNPO	ELF1	FARP1	LOC728723	ZNRD1	DPP10	ADAMTS9-AS2	GABBR2	TNIP1	LOC100653026	TNPO3	CDH5	LOC441009	SLC4A5	MPRIP	HCG23	BACH2	EHMT1	ATCAY	LST1	AKAP2	C10orf2	KIF16B	EFCAB6	C14orf37	C8orf12	C10orf32	SLC2A13	FMN1	ZNF815	OPCML	LOC283547	IL12RB2	CHN1	DNAH11	MTG1	LOC643542	DOCK5	CTU2	SLC22A1	HLA-DRB1	CYTH1	NKX2-3	CACNA2D1
09952	Other venereal diseases due to chlamydia trachomatis anus and rectum	RASL10B	SLC2A13	COMMD10	DCT	NACC2	PDE6D	AIG1	SLC6A20	C17orf99	TRMT2A	IL33	SKIV2L	PGLYRP3	DNAH3	TMEM110-MUSTN1	PHRF1	ZHX2	IPCEF1	CD163	FGD5	IL13	POLR3C	PBX1	TMPRSS4	PPAP2B	ICAM3	LOC729420	SERPINE2	GRM7	DIP2C	SERPINB5	PLCG2	FRMD3	TIPARP	PELI2	BBS5	BEND7	NR3C2	BANP	OR9Q1	TMEM183A	FAM45A	PLS1	COL12A1	ALDH1L1	NF1	SNX27	MKX
09953	Other venereal diseases due to chlamydia trachomatis lower genitourinary sites	SLC22A1	MTAP	LSM11	ADAMTS9-AS2	CELA1	C8orf12	PLS1	ARID3A	MLLT3	AKAP2	PITPNC1	ZBTB38	LTA4H	DPP10	CNOT1	MAGI1	KIAA0319L	FDFT1	GPR160	PIAS2	MYLK	LOC728723	VSIG2	UTRN	COL18A1	8-Mar	HLA-DRB1	MGST3	SLC25A43	METTL24	GSG1	CFTR	TGFB1	PCMTD1	CNTNAP5	SLCO5A1	TIMM23	PTPN9	PHRF1	STK24	LOC100507421	LOC100507353	CATSPER4	PRKAR2B	BCL2	ITIH5	SHQ1	MTG1
09954	Other venereal diseases due to chlamydia trachomatis other genitourinary sites	ARID3A	ADAMTS9-AS2	SLC22A1	PCCA	PIAS2	CKM	STK24	MAGI1	RFX2	ZGPAT	RNF7	GPR160	FARP1	CNOT1	GLT1D1	WDR33	TECRL	SLC25A37	DENND1B	GPR37	TERT	PHF20	ALK	LOC284260	STOX2	LAMB1	CDC42BPB	KIAA1958	GABBR2	C10orf32	KIF16B	CHP	LTA4H	LSM11	MAGI3	RTDR1	SETBP1	SH3TC1	LILRB4	CHN1	DIRC3	C10orf55	SPHKAP	MYLK	TMTC2	PRKAR2B	FGD5	F13A1
09955	Other venereal diseases due to chlamydia trachomatis unspecified genitourinary site	LSM11	ALDH1L1-AS2	DPP10	ARID3A	STARD3NL	MPRIP	LOC100507421	SLC4A5	ZNRD1	ELF1	C10orf2	TNIP1	CDH5	BACH2	TNPO3	ERCC4	SLC2A13	CHN1	ADAMTS9-AS2	GPR160	NDFIP1	SORBS1	SLC22A1	FMN1	FEN1	LOC100507353	FGD5	C10orf32	ALK	MMP17	HLA-DPB1	RORA	PHRF1	OR52I2	SATB2	DENND1B	CSNK2A1	LOC441009	FBLIM1	SYNPO	TLR10	CYTH1	VPS37A	FAT4	OPCML	NF1	CACNA2D4	RBFOX1
09956	Other venereal diseases due to chlamydia trachomatis peritoneum	NPLOC4	ADAMTS9-AS2	VASH2	RORB	C14orf39	TTC3	KIAA1958	DENND2A	C6orf47	NUP35	MYH9	USP3	PHF2	CNDP2	STK40	FLJ41278	PEX14	NTRK3	LOC645177	WNT4	RFTN1	SLC17A8	SLC25A37	C10orf122	MSRA	MMP17	LUZP1	ALDH1L1-AS2	LSM11	TBCK	FBXL20	USP8	DPP10	RNF7	SLC22A2	TFDP2	CHP	SLC35F4	LOXL1	OSBP2	NUDT17	CAB39L	LIN7C	SASH1	FDFT1	ACSM1	GABBR2	EFHC2
09959	Other venereal diseases due to chlamydia trachomatis other specified site	CFTR	C10orf32	SYNPO	MLLT3	HHLA2	C10orf2	TMEM132C	NPLOC4	LOC100506867	CDH5	FMN1	DNAH11	CSMD3	OPCML	PARD3B	LOC643542	NKX2-3	PLCXD3	PGR	L3MBTL4	FAM59A	SNAP47	ALDH1L1-AS2	STON2	C15orf33	MCF2L	SETBP1	LOC100506689	TLR10	SORBS1	MYOF	MFHAS1	ACAN	BACH2	VASH2	RDH5	CCDC105	BTNL2	HLA-DPB1	DENND1B	UBE2V1	WDR33	STK11	SLC9A1	CHN1	RPE65	FBXW11	SORBS2
0998	Other specified venereal diseases	SLC4A5	DENND1B	ERCC4	TMEM132C	RDH5	ITIH5	SYNPO	ZNF815	LOC643542	LOC728723	CDH5	FAM55D	DOCK5	MSRA	NPLOC4	OPCML	BTNL2	ADAMTS9-AS2	PEX14	LSM11	MYH9	FGD5	MPRIP	GPR160	ARID3A	ENAH	COL6A4P1	CD247	SORBS2	FDFT1	MCF2L	PTPN9	EFCAB6	ACAN	C10orf2	RYR3	RNF181	NUP35	WRB	YDJC	TRAM2	FHIT	PLS3	CPNE4	ADRA1D	RFTN1	LOC100653026	EYA2
0999	Venereal disease unspecified	MMP17	FAM55D	ZNF815	RPE65	NELL1	ADAMTS9-AS2	NF1	BACH2	ERCC4	NPRL3	NAP1L4	KCNN3	DENND1B	CSMD3	KCNT2	SLC2A13	PYGL	4-Mar	GTF2H4	RAB20	CHN1	C10orf2	HLA-DPB1	ITPA	RBP1	TMEM132C	BMPR1A	MPRIP	C10orf55	LOC728723	PTPN14	GSG1	DDRGK1	STARD3NL	HBG1	OR52I2	DPP10	PEX14	APCDD1	OR51B2	LTA	LOC100653006	OR51I1	FRA10AC1	TNPO3	SYT9	KIFC3	CCR2
1000	Leptospirosis icterohemorrhagica	DPP10	LSM11	LOXL1	COMMD1	CBX7	ADAMTS9-AS2	MRVI1	LOC728065	NDFIP1	LOC100507421	NPLOC4	SLC25A37	TRAF3IP2-AS1	SLC22A2	OR51B2	ANO3	NPRL3	PEX14	OR51E2	RASGRF1	OR51I1	UBQLNL	MTDH	RAB5A	OR51F1	SIX6	PLCL1	CHP	HBG1	SPTA1	NAP1L4	CDKN2B	NUP205	MMS22L	PCIF1	ADAM22	SYT9	LOC100653006	NRG4	CD55	PDE1C	HDAC4	ITPA	ZNF423	HBB	PALM2	UMODL1	IL18R1
10081	Leptospiral meningitis (aseptic)	ADRA1A	SLC14A1	SFTA2	MEX3C	KAT2B	SLC25A43	FAM19A1	CDK5RAP1	STK24	SCAPER	KYNU	WIPF2	PTCHD1	PRNP	SKIV2L	UNC5D	VAV3	ATL1	DOCK5	CELA1	SLC47A1	TCF4	GABRB3	RDBP	NAT8	HS6ST3	OSTM1	TNFRSF19	CALCA	FOXE1	C6orf47	FAM133A	KIAA0319L	TMTC2	IL6R	TAP2	LOC100505498	CYTH1	CLECL1	AOX1	DTHD1	SAFB2	CATSPER4	LOC100505562	RECQL	LOC100133612	ERN2	MICA
10089	Other specified leptospiral infections	ADRA1D	GOLGA3	ARHGAP42	INPP4B	MYH6	IFNGR1	TBC1D2B	GYLTL1B	PLCL1	MAOA	LHFPL2	GRIN2A	CRMP1	PRMT7	CADM3	PYGL	CIITA	FEN1	SYT14	DPP10	LOC100289488	STK40	PDE4A	LINC00578	SPTBN4	SYT17	TBC1D21	ARNTL2	ZNF638	TSPAN14	FOXE1	PAG1	WIPF2	UBQLNL	SEMA3C	STARD3NL	TNXB	DTHD1	OSBPL3	DNAH11	CALD1	C1orf174	LOC100506274	CYP2C8	USH2A	COL28A1	TDO2	WASL
1009	Leptospirosis unspecified	EGFEM1P	LSM11	OR51I1	RASGRF1	MMP17	DPP10	TBC1D2B	GNAO1	UBQLNL	SSFA2	FAM5B	RNF182	FARP1	ADRA1D	PSCA	LOC100507421	PRUNE	OTUD3	TBC1D21	STK32C	C6orf162	ADAM22	ATP6V0A4	C1orf174	DENND4A	CYTH1	PLCXD3	C9orf79	AKAP2	FEN1	OR52I2	PROM1	TMPO	ALDH1A2	HBG1	FBXL20	CDSN	KCNMB3	ZNF282	BCAS1	CADPS2	ALDH1L1-AS2	ARID3A	ST8SIA6	SPRED3	MAOA	HCG23	TRAF3IP2-AS1
101	Vincents angina	WDFY4	LOC100506274	SNAP47	GTF2H4	ARHGAP26	FAM5B	PRMT7	HLA-DPB1	FDFT1	FMN2	LOC100653026	ACOXL	FMN1	OCA2	TMEM39A	IL12RB2	PRUNE	KIAA1239	SEC23A	CTDSPL	LOC647946	NDUFA13	GNAO1	ADAMTS9-AS2	NLGN4X	LOC100289488	CLDN2	IL6R	BBS5	SLC2A13	TBC1D2B	SF3B1	GTF2F1	DKK3	FLJ31813	LPPR1	CNTNAP2	PFKP	LEMD2	WNT3A	CAMK4	PRR5	ATP10A	COL11A2	TLL1	PTPN9	KIAA1958	TSPYL5
1023	Hyperkeratosis due to yaws	FAM19A2	PHF20	MRVI1	MCHR2	FAM13A	CDCA7L	TNFRSF13B	C6orf58	CHRNA5	PLA2G4A	USP47	PPHLN1	ANXA5	XPO7	DNAH11	PSMD3	ARID3A	PRDM15	CCDC147	OR8A1	KAZN	PDE1A	CPSF3L	STON2	MKX	SYT17	UGGT2	ABTB2	CACNA2D1	LIPC	SPATA13	SLC9A4	MYH6	HLA-DQB2	WDR12	ZNF844	IFNGR1	9-Sep	GPR160	GUSBP11	KCNH1	ABCA12	FLNB	RAPGEF1	ABCC1	DYM	S1PR2	NCAM2
1026	Bone and joint lesions due to yaws	PGR	INSIG2	NPLOC4	RIPK4	SPRED3	SLC19A3	GPR158	FAM49B	NHS	TECRL	RORB	NTRK3	C1QTNF7	ANXA5	CNDP2	NUP35	UBXN10	RFTN1	SEPW1	CCDC83	FAM5B	MYOM2	S1PR2	GJB2	FRMD7	DCHS2	COL23A1	CUX1	ABCF2	PSORS1C1	NXPH1	FOXP1	DCBLD1	RNF5	LSS	SDC2	CNDP1	FLJ26850	CRB1	ARNTL2	BLK	POLR3C	LXN	NRXN2	MAPT	AADAC	JAKMIP3	GPM6A
1027	Other manifestations of yaws	NPLOC4	CRB1	PDSS1	CNDP2	PPHLN1	SLC19A3	TGFB1	OTUD3	RFTN1	ALDH1L1-AS2	PNPLA6	LOC100507421	SAMD9L	MRPL4	MMP17	NUP35	DNAH8	MSH5	CSMD3	OR51B5	MLLT3	DIO1	RORB	APCDD1	NKAIN2	MKX	CLSTN2	GRM7	ADAMTS9-AS2	FKTN	CCDC91	UBXN10	KIF13B	ZBTB7C	LHFPL3	ITPK1	DOCK5	UBE2V1	KCNT2	TSPAN11	RRM1	HLTF	IKBKAP	DENND2A	ST8SIA6	LOC643339	SH3RF1	NDFIP1
1029	Yaws unspecified	GPLD1	GGT1	UBXN11	FAM55D	MIA2	SYT14	GRM7	CADPS	DCLK1	ZNF815	NPLOC4	LOC729420	NUDT17	EYA1	SRP72	DCAKD	BRAP	DYNC2H1	GRIP1	PNPLA3	FUT7	GBE1	LPHN3	RORB	ACBD6	GPR126	LOC100130348	CARD9	C11orf41	TYMP	RABGAP1L	PTGER3	C9orf79	NXPH1	LINC00466	ERBB3	GLT8D1	DTHD1	DZANK1	RIN3	SYT1	DUSP14	NACC2	CREB5	BEND7	NTRK3	PRMT1	PRKAG2
1048	Other specified spirochetal infections	GATAD2A	NDST1	ADAMTS9-AS2	STK40	IL7R	NUDT17	PRRC2A	SLC25A37	LOC100288181	VASH2	CMIP	NFKB1	NTRK3	PEPD	FCER1A	MEGF9	IPO8	MTX1	UBE2Q2	NDFIP1	PCM1	WASL	RORB	FBLIM1	CRMP1	EXOSC2	RRBP1	AUH	HIVEP3	DENND2A	GSTA4	MYH9	C21orf63	HPR	CFTR	FAM125B	UBE2L3	IP6K3	CYP7B1	ADCY8	PLB1	PLXNA2	METTL24	UMODL1	MOGAT1	ACSF3	RAB14	STON2
1049	Spirochetal infection unspecified	LOC643770	PNKD	WLS	MECOM	LOC400682	UMODL1	IGLL1	SOX5	ACBD6	CAPN14	MYO5B	GFOD1	RELN	RAB40C	PSCA	PROM1	PHEX	CCDC105	RASL10B	REPS2	MYH9	SMYD3	B4GALNT3	UBXN11	WNT16	FMNL2	SNX9	LOC100616530	FEN1	CHRNA1	GYLTL1B	ARAP2	SURF4	FAT1	OSBPL1A	PALM2	LOC728065	NDUFB6	SCN2B	SLC2A9	TNFSF15	BMPER	RCAN2	ODZ2	KCNQ1	NAA60	ARNTL2	ARSG
1100	Dermatophytosis of scalp and beard	FBXL17	CFHR3	KIAA0494	SVIL	CHST9-AS1	C14orf132	COL13A1	CDC37	HIP1	RBP1	ZBTB20	ADAM12	MIA3	WDR82	COL8A2	MTL5	LOC285965	GNA12	KIF1B	ADAM23	C15orf42	TMPRSS15	KIF20B	ARHGAP31	KLF5	UGT3A2	CTNNA2	SND1	NEDD9	C11orf41	POLR3C	ASPH	PSCA	UGGT2	CNPY3	SMOC1	LIN28A	COL22A1	UBR7	TSPAN15	NFKBIL1	KCNT2	SGMS1	IL17RD	KLHL33	COL5A1	LOC100505836	SEC23A
1101	Dermatophytosis of nail	COL13A1	TCF7L1	HIP1	ZBTB20	UGGT2	DNAH8	PCSK5	COX4NB	DAGLA	LRRC4C	PLEKHM3	TMPRSS4	ATP10A	GRIN2A	TXNRD2	IPMK	CDC37	BCO2	SEMA3A	C9orf68	RAD1	APLP2	DRD2	DPY30	COL4A2	KLF5	COL8A2	GPR65	DIRC3	PLCG2	DIP2C	ATP8A1	HPSE2	UBR7	PDE11A	DSTYK	AFAP1	HTT	LOC100506532	PDGFD	CDH4	MYO5B	MAMLD1	RSU1	GPR183	MAP4K4	ABCC6	PREX2
1102	Dermatophytosis of hand	SCUBE1	BAIAP2L1	ALDH9A1	TNPO3	LST1	PSCA	CAPN2	SYT17	SMOC1	RFT1	KIAA0564	AKR1C3	PYGL	RPSAP52	OCA2	TRAF3IP2-AS1	ERP44	DCUN1D5	COL11A2	RIIAD1	ASUN	UBQLNL	ACOXL	MRRF	MYO5B	LOC100506891	OR51E2	AKAP2	RAD51B	ALOX15	IL7R	TRDMT1	OR51B2	GNA14	MXI1	OR52I2	AUP1	TJAP1	ARHGAP26	MTMR3	ADAMTS9-AS2	BPIFA1	LINC00466	APEH	OR51F1	TBC1D21	SNX9	MED27
1103	Dermatophytosis of groin and perianal area	COL13A1	HIP1	RAD1	SLC24A5	ZBTB20	SOX6	ATP10A	DAB1	RSU1	KLF5	FBXL17	CRX	TJAP1	FAM190A	ANKLE1	TXNRD2	UGGT2	DNAH8	ABO	SLX4	CDH8	PTPN21	CAMKMT	FBXL22	ABCA12	CLCN6	GPR183	DAGLA	BCO2	AKR1CL1	MYO5B	DHRS3	MAP4K4	SLC24A2	DIRC3	11-Sep	SMAP2	PLEKHM3	TMPRSS4	IRS1	PLCG2	NEDD4L	GPR158	RORA	LRP2	GPR35	COL8A2	COL4A2
1104	Dermatophytosis of foot	COL13A1	HIP1	ZBTB20	C9orf68	DRD2	DNAH8	FBXL17	DHRS3	RAD1	NLGN4X	DIRC3	UGGT2	DAGLA	AFAP1	CADPS	PLEKHM3	C6orf7	PRKAR2B	GPR183	AKAP12	IL17RD	ABCC9	PCSK5	NEDD4L	RFX3	KLF5	YEATS2	ITPR3	COL8A2	TXNRD2	CRX	LOC100147773	IRS1	ERAP2	DPY30	ATP10A	TJP2	ZNF81	COL11A1	LRRC4C	PODN	TMPRSS4	TNKS	TJAP1	CSGALNACT1	GPR35	ELMO1	BAG6
1105	Dermatophytosis of the body	COL13A1	HIP1	TECRL	RAD1	SLC24A5	PROX1-AS1	PCSK5	CRX	COL8A2	RSU1	MARK4	STK31	RORA	ARG1	UGGT2	TMPRSS4	CLYBL	SERGEF	DAGLA	KIRREL	SEMA3A	FBXL17	SLC2A9	ZBTB20	C7orf41	PRKAG2	DNAH8	GNPTAB	KCNAB1	ALG8	GPR183	C15orf42	PBX1	EIF3K	SHFM1	COMMD1	TBXAS1	DIRC3	ITPR3	C6orf7	NELL2	KRT1	DHRS3	METTL24	KLF5	COG3	HIVEP1	IL2RB
1106	Deep seated dermatophytosis	MAML2	CADPS2	MSH5	CUX2	MAOA	FKBP6	PBX1	FAM55D	SCFD2	GOLGA1	MYO5A	MTDH	NELL1	SLC4A5	SLC30A6	ZNF815	CDC37	ENPEP	CDH13	LOC728755	B3GNTL1	LOC100653026	IFT80	IL18R1	HDAC4	ZNRD1	KIF26B	C15orf42	CFB	NBAS	ITFG3	ZNF784	PHACTR3	DMPK	RAP1GAP2	BRD2	IL36B	ETS1	PLCG2	KCNMA1	DCHS2	IRAK3	CEP95	CD247	MVK	PALM2	C12orf56	TFF1
1108	Dermatophytosis of other specified sites	COL13A1	PCMTD1	PDGFD	HIP1	TMPRSS4	PXDNL	TECRL	SERGEF	RAD1	ZBTB20	DCST1	CYP2C19	CEP152	METTL24	ZNF81	HIVEP1	COL8A2	ATP10A	CFHR3	RSU1	UGGT2	CRISPLD1	ANKRD22	FBXL17	CABS1	DAGLA	GALNTL5	COMMD1	CDH8	CCDC81	SEMA3A	AKAP12	ADAM23	ARG1	PCSK2	TJAP1	PRKAG2	ADAM12	EIF3K	LRRK2	SNX24	CAPN14	ALG8	GUCY1A3	CAMKMT	LOC91948	NLGN4X	ALDH1L1-AS2
1109	Dermatophytosis of unspecified site	SOGA2	ZBTB20	NTRK2	GRIK2	C9orf68	ZNF385D	RASSF5	COL8A2	DOCK7	GCKR	STK38L	RBFOX1	C7orf41	C7orf58	SMC6	FAM19A5	CYB5A	DLC1	NUFIP1	SASH1	FAM125B	GRIK1	SLC6A13	CEP152	LBX1	ABCC9	GGT1	IL17RD	COL14A1	ALDH2	AKR1C3	GP1BA	CYP2C19	IL27	SGSH	BRAP	PCSK5	GSTA4	BEND5	SMAD1	CACNB4	POU2F1	LOC150577	ROR2	KIRREL	GRIA4	GPR35	ATP10A
1110	Pityriasis versicolor	C14orf132	ADAMTS9-AS2	SVIL	SCAND3	CDC37	LOC150577	CAV2	C7orf41	XRN1	SNTG1	MED27	PSCA	AKR1C3	NEDD9	FAM169B	TMEM233	FBXL17	PTPN14	SNRNP48	BPIFA1	TRDMT1	GSTM1	FUT7	RAD51B	COG3	FBXW11	IL17RD	KCNH8	CCHCR1	SAMD4A	COMMD1	RFX3	LEKR1	HBZ	KLHL22	CYP7B1	CMTM8	ASPH	PLEKHM3	CDKN2A	CHST15	UROC1	SCFD2	COL13A1	FNDC8	LOC286059	COL8A2	B3GNTL1
1111	Tinea nigra	KCNAB2	HMCN2	ROPN1	OSTM1	PLS1	RCAN2	SFTA2	POLR1D	AGTR1	MCM3AP	CCDC3	NRIP1	B4GALNT3	C12orf56	CRTC3	ALG6	NGF	ABCC5	KCNK5	IL13	FLNB	ENPP3	ZNF396	ATP10B	RASL10B	CYP7B1	GRM8	AGTR2	SPAST	WIPF3	IVD	SULT2B1	TFRC	WLS	TOP3B	TEX12	ASAP1	C5orf56	LINC00271	IL23R	IFT74	ZNF395	ADRA1A	KLHL22	ASXL3	ZNF815	CDK5RAP1	EXOSC2
1112	Tinea blanca	SLC22A18	CAB39L	PRB2	ACSM1	LIN7C	DGKH	BAZ2B	C18orf1	1-Dec	ATP13A4	L3MBTL4	POC1B	BCAR1	ATP8B1	MGST2	SMTN	KCNK10	USP8	IGF2R	TMEM213	FNBP1L	BACH1	BTRC	SYT14	MEF2BNB	ZNF207	GTF2H1	CDC42BPG	NRG3	STK32C	ZHX2	RIMS1	IMPG2	RNF43	DCP1B	COL6A4P1	TOX2	SYNDIG1	GRM7	LPHN3	ERO1LB	CAMK4	OR8A1	EXOC1	IL17F	HNF4G	SMU1	FAM125B
1118	Other specified dermatomycoses	ZC3HAV1	FCER1A	PTK7	TJAP1	SMAP2	ZDHHC6	C9orf68	MYH14	DRD2	WNT3	CMTM8	ABCC9	ZBTB20	GPR35	GNPTAB	IZUMO1	ZNF81	GPR176	STAT5B	HIP1	RAD51B	PPIL2	GNG7	LEPREL1	COL27A1	TJP2	AKR1CL1	CFHR3	BPIFA1	CHRM5	CLCN6	DPY30	SLC14A2	SPARCL1	ARHGAP31	ZNF831	C7orf58	ZNF396	SNX24	ARMC9	CACNB1	FAM82A1	LOC401164	COL13A1	PTCH2	ALG8	COL14A1	GPLD1
1119	Dermatomycosis unspecified	ATP10A	TMEM79	COL13A1	NLGN4X	DPY30	TMEM233	LOC100507470	HIP1	MEF2BNB	LOC728755	ATP13A4	IL17F	FNBP1L	LOC646808	ITFG1	UGGT2	BCAR1	CAB39L	HNF4G	ACSM1	IL17RD	MGST2	IL27	RNF149	LINGO2	RAD1	PRMT7	PXDNL	NRG3	RSU1	SBF2	ERAP2	CRX	GLIS2	RAB6B	LRRC4C	ZNF207	TXNRD2	PDILT	NDUFA13	ZNF667	DGKH	SMTN	ALG8	TMPRSS4	AGTR2	ATP8B1	FCER1A
1120	Candidiasis of mouth	DAB1	C22orf31	ODZ4	CEP152	AIG1	TMPRSS15	CCDC81	HDAC4	DSCAM	ADAM23	TCF3	CACNB1	ODZ3	PTPRM	CFHR3	GRK4	DNAJC24	TIMM21	PCMTD1	LOC728755	ABO	NDUFB9	SOGA2	ALCAM	MCAT	LTA4H	EXOC4	GPC6	IL21R	PDE4D	DSCAML1	C8orf12	DTWD2	SLC26A9	PLCB1	XIRP2	PIWIL4	GRIK1	CORO7	MEF2C	PCDH9	DNER	ESRRG	SIPA1L1	SCHIP1	MPP7	FGGY	LINC00240
1121	Candidiasis of vulva and vagina	AKAP12	COL13A1	ELMO1	GPR183	SLC24A5	TMPRSS15	SPRED3	ITPR3	NLGN4X	SOX6	LOC645206	CEP152	FBXO42	SCN8A	IL17RD	C7orf58	SPAG16	SRGAP1	RAD1	CES1	RSU1	PPA2	CACNB1	ALCAM	ERAP2	SYCE3	TECTB	CDH26	DHRS3	CUX1	FRMD3	DIRC3	GRIA4	TMEM233	C10orf122	PCDH7	HIP1	PCMTD1	KIF7	KHDRBS2	NUP62	TECRL	TMEM108	AIG1	OTOG	COG3	BVES	TIMM21
1122	Candidiasis of other urogenital sites	LOC728755	CDH4	AIG1	SEMA5A	ANKS1B	COL4A2	GRIN2A	ODZ4	ELMO1	ALCAM	METTL24	LINGO2	PHACTR1	ST6GALNAC3	COL4A1	INADL	HDAC4	TMPRSS15	ODZ3	SPAG16	ARL15	CFHR3	1-Mar	CDKN2B-AS1	NAV2	ADAM23	USH2A	BACE2	PHACTR3	CEP152	SYNE1	MMP26	DSCAML1	CCDC81	FAM155A	WWP2	LRP5	CTNNA3	FREM1	TOP3B	COL9A3	MARK4	ABO	FRMD3	CNTN6	LOC285419	COX4NB	GRK6
1123	Candidiasis of skin and nails	LRP2	LINGO2	CDH4	ST6GALNAC3	DPY30	COL8A2	CRX	GPR35	RAD1	SLC24A2	SOX6	PRKAG2	GRIK2	DOK6	ELMO1	COL4A3	ICK	CES1	TECRL	TMEM79	SLC24A5	ZBTB20	LRRC4C	CNTN6	CEP152	TMPRSS15	ATP10A	TERT	ARG1	UGGT2	METTL24	COL13A1	PARD3B	SLC6A13	MAN2B2	GALNTL5	DHRS3	HSPA1L	DTWD2	CAPN2	GPR183	MARK4	PLXNA2	LOC728755	FAM190A	CACNB1	NEDD4L	GRIN2A
1124	Candidiasis of lung	LOC728755	ODZ4	AIG1	TMPRSS15	CACNB1	SUMF2	ODZ3	SHKBP1	PPAN	MEG3	SPAG16	FOLR1	PRCP	RIT2	NT5DC1	BARX2	VAV2	SWAP70	DHODH	ALCAM	FOXP2	PYROXD2	NUP37	LOC401324	ZNF555	DENND3	LOC256021	ADAM23	RNGTT	NKAIN3	CFHR3	SUN5	HINT3	PIK3AP1	MAPT-AS1	TAP1	VAT1L	HAL	CCDC81	PIK3IP1	SERPING1	ITCH	FRMPD2	VDR	CILP	ZNF365	SLC18A2	HDAC4
1125	Disseminated candidiasis	DCST1	PCMTD1	FAM55A	BPIFC	ZNF555	PAX9	PLOD1	TCF7L2	RPRD2	DIDO1	HS6ST3	LOC729852	CCDC33	RSBN1	LOC100506122	ZNF83	INSIG2	ADRA1B	MAP3K5	LUC7L	TMC2	GALP	PEBP4	SLC15A4	ALK	CHST15	NTN1	TMPRSS15	LPHN2	DGKH	TECRL	ECI2	ARHGEF3	GRK4	GNPTAB	HCP5	CDKN2B-AS1	PLS1	MED24	DNAJC24	FAM125A	LRRC20	PPP6R3	EHMT1	SNTA1	SNRPC	ODZ4	MUC22
11281	Candidal endocarditis	PSCA	SND1	ADAMTS9-AS2	RASL10B	LOC100653006	NTN1	ITPA	RIIAD1	OR51B5	FLJ45139	AVEN	DEF8	RALY	PEBP4	RAB40C	HBZ	ITGAX	OR52I2	RRM1	OR51E2	LOC100505813	OR51I1	UBQLNL	CSMD2	IL7R	CFB	TMEM132B	LRRC2	MAGI1	SMOC1	SKIV2L	ANXA9	PRUNE	LOC100505875	NAP1L4	SYT9	ANKRD62P1-PARP4P3	LOC100505872	ADRA1D	NFIC	HBG1	DSE	LOC100506274	FLJ40288	RSBN1	MYLK4	FMN2	OR51B6
11282	Candidal otitis externa	POLR3C	DENND2A	PRR5	SCAI	FLJ45139	RORB	RFTN1	MYH9	HCG23	CNDP2	R3HDM1	SMOC1	PSCA	PALM2	GATAD2A	SULT1B1	C1orf174	LOC100506867	NPLOC4	GSG1L	VASH2	CAMK2B	PSMB4	SHQ1	MMP17	ZRANB3	C14orf39	ADRA1D	ZMAT4	LOC646762	SRP72	TIMP2	LINC00240	LUZP1	ANO3	ZNF815	OSGIN1	CRYAA	INO80	NEDD9	SPAG16	UGT3A2	SLC26A9	PRKAR2B	PLA2G4C	TEX12	C7orf58	SFTA2
11283	Candidal meningitis	CNDP2	ADPRHL2	NUP35	DENND2A	RORB	RFTN1	NPLOC4	TTC3	LSM11	LOC100507421	PLCXD3	ZMYND11	PSCA	DENND4A	LOC645177	DPP10	VEZT	GOLGB1	ZNF516	PEX14	NBAS	ZMAT4	DCLK3	MYH9	VASH2	HFE	CUX2	SLC39A1	PPHLN1	TNR	PIEZO2	IPO11	TRMT2A	ARHGAP35	WNT4	ZBP1	SLC25A43	SLC6A3	ANKRD17	RAP1GAP2	PTCHD1	GNG7	C10orf2	TMEM183A	MRVI1	FMN2	RTDR1	DCT
11284	Candidal esophagitis	POU5F1	LRRC16A	AHRR	HDAC4	AIG1	TNFRSF13B	SNRPD3	MATN2	ACSS1	ESRRG	FRMD3	SLC9A4	LACTB2	GRIA4	NKAIN2	MTX1	GRK4	GALNTL5	SCFD2	DTNB	MAPKAP1	NIPBL	PIWIL4	NAA60	MARK4	CHRNG	GALNT14	PRR5L	FMN1	KIAA0748	ANKRD44	LTA4H	CCDC38	DNAJC24	DAB1	TJP2	ODZ3	RUNDC3B	SFMBT1	FAM184B	MPP7	NSD1	C22orf31	PRIM2	DNAH9	PHF20	TDO2	GCKR
11285	Candidal enteritis	LOC440040	BACE2	ODZ3	ARG1	KAT2B	CFHR3	KCNK12	LDB2	MAPKAP1	NDUFB9	C1orf159	WWP2	RSPH1	OR51B2	LRP4	ZMYND11	AIG1	COTL1	POP4	FGG	PML	GDEP	CTNNBL1	KCNAB2	CEP57L1	HDAC4	OR51I1	LOC728755	MEGF11	GSDMB	CCM2	KRT73	LOC100506403	YSK4	SAMD9	PPIL2	LOC100506689	CCDC105	TCF4	CORO7	IBSP	ZFPM2	RTDR1	FBXO15	LRP5	LOC645206	FAM129A	HBB
11289	Other candidiasis of other specified sites	AIG1	ODZ4	LOC728755	TMPRSS15	DGKH	SCN8A	1-Dec	SBF2	ODZ3	SPAG16	ERGIC1	ELMO1	NPAS2	RNLS	IL17F	DAB1	GLIS2	CEP152	CFHR3	ZNF207	MSH3	BCAR1	RUNX2	CCDC81	XPO7	MGST2	SRPK1	NLRP11	MEF2BNB	CAB39L	C22orf31	IGF2R	MAPKAP1	GTF2H1	IMPG2	FNBP1L	IL21R	FAM149A	DCP1B	CACNB1	ALCAM	RSU1	TACC2	SMTN	CDC42BPG	PCMTD1	LOC440040	TMEM213
1129	Candidiasis of unspecified site	TMPRSS15	AIG1	ODZ4	LOC728755	CFHR3	PCMTD1	ALCAM	SPAG16	SLC10A7	TCF3	LOC100287329	CES1	PLOD1	MEG3	VAT1L	LOC256021	SLC18A2	ERGIC1	TIMM21	DAB1	SUMF2	UBLCP1	PLA2G4C	NT5DC1	TRIM9	SCAI	NUP37	DIDO1	CEP152	EIF2AK1	PRCP	FRMPD2	DHODH	BLMH	FOLR1	CD200	ATP10A	FOXP2	PIK3IP1	SHKBP1	GLT25D1	SMAP2	LOC401324	ARG1	GALP	FLJ32955	COL4A3	MAPT-AS1
1140	Primary coccidioidomycosis (pulmonary)	LOC728755	AIG1	ODZ4	ODZ3	C22orf31	COL4A1	ALCAM	CACNB1	DAB1	RPRD2	SCN8A	NLRP13	PHACTR3	CHEK2	TJP2	FBXO15	CHRNG	NDUFB9	EIF2AK1	SLC26A9	TNFAIP3	KCNIP4	SCFD2	CEP152	LOC100506689	LOC100505875	LY6G6F	SUMF2	SCHIP1	AHRR	LOC440040	NTN1	SHKBP1	CORO7	WDR52	MIR205HG	RSBN1	SGSM1	MRPL48	MAP3K5	TMPRSS15	SLC14A1	ESRRG	PBX2	PRKCQ	PLCG2	CCDC33	FAM55A
1141	Primary extrapulmonary coccidioidomycosis	MVK	LILRB4	RORB	ZNF311	IL18R1	BCAR1	NPLOC4	C6orf183	SBF2	HDAC4	ASPA	DNAJC6	CNDP2	OLFML2B	DCP1B	TNR	GTF2H1	TERT	CDKN2B	PRB2	SMTN	COL23A1	OSBP2	WDR72	C10orf32	IL7R	ATP13A4	IL17F	SPAG16	MYH9	VASH2	ARNTL2	ZBTB20	ZBTB7C	FREM2	SLIT2	CDC42BPG	EFEMP1	ADAM22	KCNK5	CSMD3	CHD6	PLA2G4C	ZNF207	RPTOR	BACH1	HHLA2	SPINT1
1142	Coccidioidal meningitis	RFTN1	CNDP2	NUP35	NPLOC4	DENND2A	RORB	ADAMTS9-AS2	TTC3	WNT4	LOC645177	ADPRHL2	C14orf39	PSCA	FMN2	MYH9	LSM11	ZMAT4	PEX14	LOC100507421	RASGRF1	PRR5	DPP10	C17orf99	VASH2	IGSF21	VEZT	FDFT1	KIAA1958	RRM1	DENND4A	DCLK3	LOC100652734	TMEM183A	TFDP2	CDC37	CSNK2A1	SLC17A8	PLCXD3	IRAK3	ZC3H7A	MRVI1	SLC39A1	PPHLN1	TFB1M	ZMYND11	ARG1	ANKRD17	SLC6A3
1143	Other forms of progressive coccidioidomycosis	TMPRSS15	AIG1	CEP152	NTN1	CACNB1	NDUFB9	SPRED3	CFHR3	LOC728755	ADAM23	CCDC81	CAMK1G	ODZ4	CES1	ANKRD62P1-PARP4P3	ALCAM	KLF5	DAB1	LOC440040	ALK	ODZ3	BVES	IZUMO1	ZC3HAV1	ASCC2	LOC100505875	FLJ32955	NUP62	COL28A1	CHRNG	TIMM21	COL4A1	TMEM233	IL7R	FBXO15	SVIL	SCN8A	TCF3	DCST1	SLIT2	SRPK1	ERAP2	CAMSAP1	RAD1	C22orf31	PRKCQ	EIF3K	CCDC33
1144	Chronic pulmonary coccidioidomycosis	OR51I1	STK32C	ITPA	BCL11A	STIM1	OR51E2	OR51F1	PCIF1	LOC100505813	OR51B2	RRM1	USP8	RNLS	MIR205HG	ATP8B5P	PLCG2	CDC42SE1	SLC1A3	CFL1P1	OR52I2	UBQLNL	TECTB	STAT4	PRRC2A	TOX2	HBZ	SMOC2	PEBP4	FAM125B	CACNA2D2	NRP2	IL17F	LOC100653006	MSH3	SGSM1	FBXO42	OR51B5	BAG6	EHMT2	ANGPT1	CSMD2	NAP1L4	CDK5RAP1	SLC35F4	ALDH9A1	OR51B6	NDUFB9	FAM19A5
1145	Pulmonary coccidioidomycosis unspecified	ANGPTL4	MSH3	SCN8A	KCNJ6	DCUN1D5	LOC440040	LACTB2	OTOG	USP8	MIR205HG	RNLS	RANBP3L	IL7R	NLRP13	SPOCK3	ANO3	FGG	EPSTI1	POP4	NDUFB9	MTMR3	ZNF318	UBA6	SOD2	CFL1P1	ARAP2	DCHS2	HORMAD2	RORA	RAD51B	ATP6V0A4	JMJD4	SLC14A1	NEDD4	SCHIP1	ZSWIM3	CAPN2	LINC00466	TECTB	PKNOX2	KLHL32	SGIP1	CLSTN2	TMPRSS15	DUSP14	LHFP	AIG1	CCDC148
1149	Coccidioidomycosis unspecified	FNDC8	SLC6A17	RPRD2	MPP5	WDR96	GALP	SLC9A1	AHRR	LOC344887	RNF144B	LRRC4C	SLC24A5	DCT	TPTE2	CADM1	CAMKK1	FGD5	PTPRE	DMPK	ZBTB46	PELI2	SLX4	RANBP1	NDUFA13	KDM1A	PTPDC1	SCN8A	DMRT1	TMEM87A	VIT	ZNF652	EIF3L	TSPEAR	MAP4K4	PLS1	POLR3C	LOC100506122	ZNF638	PPP1R18	TCF25	CLINT1	SPARCL1	STRN4	SLC26A3	MRPL48	ARHGAP35	LOC643406	CDH26
11500	Infection by Histoplasma capsulatum without mention of manifestation	MMP17	OR9Q1	UBQLNL	BCL11A	CHN1	ADAMTS9-AS2	LOC286059	HSPB8	NF1	USP8	SYT9	C6orf58	PPAP2B	OR52I2	OR51B2	FMN2	SBF1	STK32C	OR51I1	MRPL43	ICK	PRKAR2B	SGSM1	TNPO3	MYOF	MED24	NPRL3	10-Mar	NTRK3	CDK14	HBB	NETO1	ERCC4	KIF16B	FBLIM1	OR51E2	GADL1	PCIF1	PRIM2	NIPBL	CAMK4	SNRPD3	PXMP4	BAZ2B	ADAMTS9	MEF2D	RGS12	AIG1
11505	Infection by Histoplasma capsulatum pneumonia	ADAMTS9-AS2	SAR1A	INO80	STK40	NTRK3	SLC25A37	PNPLA6	WNT4	VASH2	MYH9	CNDP2	SLC9A1	DCAKD	SYT17	TDO2	IL33	KIAA1199	SYT9	HBG1	MSRA	DCLK3	TYMP	CRYAA	FAM82A1	GNAO1	C2orf83	LOC100653006	CMIP	AEBP1	STIM1	FOS	OR51E2	NPLOC4	RRM1	RASL10B	FMNL2	MAGI1	CRX	SEC13	DPP10	TTC3	NUP35	KCNIP4	LNX2	UBQLNL	PRMT7	SCAI	ADRA1D
11509	Infection by Histoplasma capsulatum other	ADAMTS9-AS2	CCDC3	RORB	DEF8	HCG23	CNDP2	RASGRF1	LOC100652734	ZMYND11	SDK2	CYTH1	PEX14	TBC1D2B	CRMP1	SAMD9L	PRMT7	POLR3C	EGFEM1P	NUP205	CASP8	LOC201617	CSMD3	DNTTIP1	FMN2	RAVER1	NPLOC4	TBCK	PRDM14	SMOC1	CFB	NOX4	TECRL	ARG1	MGST2	IGF2R	TFDP2	F13A1	C14orf39	TNNT2	ATP13A4	C16orf55	PNPLA6	SDC2	IKBKAP	FAM82A1	SLC25A37	RASL10B	SLC22A2
11590	Histoplasmosis unspecified without mention of manifestation	OR52I2	FLJ40288	NAP1L4	ODZ4	FHOD3	C7orf41	AIG1	STK40	PSCA	CTNNBL1	ANKRD44	TMTC2	SYT9	CDK5RAP1	SLCO5A1	MAP3K5	CSNK2A1	LINC00486	COX7B2	RPE65	PLCXD3	ITPA	UBQLNL	FLJ31356	OR51E2	OR51F1	GRK5	C1QTNF7	HBB	MICAL2	MYO1D	SV2C	SGMS1	MAML1	CNTNAP5	PLCL1	IPCEF1	CFH	OR51I1	RORC	PCIF1	CD276	EFCAB4B	TRDMT1	BRE	HBG1	DAB1	HBZ
11591	Histoplasmosis unspecified meningitis	IGSF21	FGGY	CYP1B1	RORB	PEX14	DENND2A	DCHS2	RFTN1	GRM4	LILRB4	TNR	NPLOC4	DPY30	LOC645177	CFDP1	TTC3	COL18A1	NUP35	VASH2	MACF1	NBAS	PTCHD1	TNFAIP3	ZBTB38	PLCXD3	SCN7A	ZBP1	TCF25	RUNX1	SLC4A5	DAAM1	CNDP2	RECQL	RASGRF1	PPAP2B	PRKAR2B	FAM55D	KDM3A	ADD2	ANKRD17	RHD	SPTA1	RANBP1	NKX2-3	CDCA7L	PELI2	SUSD5	ZFP91
11592	Histoplasmosis unspecified retinitis	GALNTL5	PDE7B	RIMBP2	SPTBN4	CFTR	MCHR2	TBC1D2B	SASH1	HSD17B12	MYO5A	RNF220	SIM1	BPIFA3	ADAM22	IRS1	GPR176	UROC1	FMN2	RPTOR	SRPK1	EGFEM1P	LIPC	SLC14A2	LOC728065	INSIG2	HBB	TMEM132B	BDNF-AS1	FAM188B	LOC100294145	SYT9	SCHIP1	SPIRE1	C7orf41	PCIF1	APBB1IP	OR51E2	HBZ	SERAC1	UBQLNL	FOXO3	NTRK3	DAB2	C1QTNF7	SLC22A2	DARS	GABBR2	TAB2
11595	Histoplasmosis unspecified pneumonia	CPS1	TSHR	PLCXD3	FANCA	EIF3K	NHS	TBCA	UBE2V1	ZNF81	PGLYRP3	WDPCP	CACNA2D3	TIAM1	WDR37	CD55	PAX9	GNA14	IL5RA	XKR4	ZNF366	BCAS3	ODZ4	SPINK8	SGK1	WRN	MSH5	SHANK2	UBE2J1	WDR72	KCNQ1	RIMS1	LIMCH1	CCDC105	LOC100507421	SPIRE1	PRR5L	HHLA2	PYGL	FLJ41278	CSMD3	SLC35D2	SPHKAP	MYO3B	NF1	DNASE2B	SCTR	DOCK7	C10orf32
11599	Histoplasmosis unspecified other	SMC6	SASH1	LSM11	STK31	LTA	STARD13	TNNT2	NKX2-6	MRPL43	BTBD9	ARG1	CEP57L1	SCHIP1	RASGRF1	TSPYL5	TAB2	KCNIP4	STAT5B	ATP2C2	TYR	UBE3C	TSPAN18	MEF2D	NOS1	DPP10	ZNF71	CHST9-AS1	RFTN1	IPCEF1	GALNTL5	SOGA2	MRVI1	IGF2BP1	CHRNA1	LOC100507421	MYH9	RPRD2	LOC284757	FGF10	AADAC	GRIN2A	FAM178A	LRRK2	CCDC81	GALNTL6	WDR20	C6orf183	GPR88
1160	Blastomycosis	KCNQ4	CYP7B1	TFF1	SUSD4	EXT1	SIX6	NLGN4X	MEOX2	COL23A1	FMNL2	RASGRF1	CHRNA5	PSCA	MMP17	MYO15A	RNF181	SLC35F4	MAST3	FGFR1OP	MED27	DUS4L	ADAMTS9-AS2	DDX39B	ENAH	CLINT1	AUP1	SNTG1	10-Mar	SPAG16	KCNG2	SPSB4	PPCDC	PPA2	FNDC8	DGKQ	CAPN7	STMN2	KCTD10	RAB4B	MEAF6	IL7R	NF1	CLDN2	C10orf122	MME	SLC44A4	HCG22	AOX1
1161	Paracoccidioidomycosis	PTPN14	SERPINB5	SLC26A5	ZNF789	NUDT8	MRAS	ZFYVE28	SLC25A43	UQCC	C20orf43	NTRK3	SNX29	CYTH1	AFAP1	FBXL20	SLC14A2	SLC5A12	PRKAG2	FMNL2	C3orf77	LRIG1	CACNA2D4	LBX1	FAM26D	IL21R	ZNF638	LOC646762	GFAP	FAM5B	OSGIN1	TLR1	TBC1D2B	ACSF3	C12orf4	MEF2C	GPR160	TIAM1	MICB	C10orf2	MMP26	SP100	CES5A	CDC42	CLVS1	TRDN	PLAGL1	CAMK1D	LOC100506274
1171	Sporotrichosis	C10orf32	CAMK4	TMEM183A	ABCC6	GALNTL4	MYO5B	PPARD	MMS22L	AKAP9	SYT17	SH3TC1	HLA-DPA1	PLK3	ZNF516	ALPL	ZFP90	SKAP1	BABAM1	MIS18BP1	KIAA1456	LPHN2	PRR5	MME	RANBP1	DFNA5	EIF3L	NDC80	FAM71D	CPLX2	LOC100652734	AOX1	LEPREL1	ALDH9A1	TERT	SV2B	TNNT2	WNT3A	SPARCL1	C20orf61	SYK	ZNF652	STK32C	INTS2	CENPP	LOC100289178	EGFEM1P	LOC100289488	PTPN21
1172	Chromoblastomycosis	NOL4	CWH43	WLS	C6orf130	ZRANB3	RPSAP52	CHRNA1	SNRPC	SERPINA1	WDFY4	C17orf53	IPCEF1	ACSF3	LEF1	UGT3A2	C8orf34	CDC42SE1	TRPM3	SPON1	BAIAP2	TTLL11	CRB1	TLR1	ROBO2	OAS3	ARNTL2	PCNT	YEATS2	C20orf43	BTN3A2	LOC100287329	CCDC91	ADAMTS18	POU5F1	GRK4	4-Mar	MAP3K5	FAS	C14orf132	USP40	TOMM40	RRBP1	RPE65	SPINT1	CCDC105	PRKCA	HDAC5	IPO8
1173	Aspergillosis	AIG1	LOC728755	EYS	CORO7	SLC26A9	NDUFB9	CACNB1	ODZ4	ADAM23	HDAC4	NPAS2	CCDC81	DSCAM	ABO	CEP152	ZNF415	ALCAM	WDR52	SPAG16	ODZ3	FOLR1	SHKBP1	RNLS	PPAN	FGGY	TMPRSS15	ZNF555	NT5DC1	MEG3	ANKRD62P1-PARP4P3	FRMPD2	SWAP70	DTX4	ELMO1	BARX2	NUP37	POLI	DENND3	PXMP4	DAB1	LOC256021	SERPING1	ESRRG	PYROXD2	VAV2	DNAJC24	FOXP2	DPF3
1174	Mycotic mycetomas	MUC21	ZNRD1	FBXL20	LOC283547	LOC100653026	LOC100507429	KIAA1958	FMN2	PSORS1C3	PPP1R18	TRIM10	PRR5	WDFY4	SLC29A3	LINC00240	ARL15	C14orf37	CYP1B1	EHMT1	BBS5	PRPF18	FAM155A	OR51E2	CILP2	ADAM22	TREM1	LOC100216001	NAP1L4	ADAMTSL1	PIWIL4	AKAP2	RFTN1	IKZF3	TNPO3	MCAT	SPEF2	UGT3A2	PHRF1	USP8	SLC35F3	MTG1	RSBN1	NTRK3	JARID2	SNRPC	ZFP112	FAM49B	C4orf37
1175	Cryptococcosis	CEP152	TIMM21	MGST3	NDUFB9	EYS	ADAM23	CACNB1	FBXO15	BVES	ADAM32	ANK1	C22orf31	CFHR3	CORO7	LOC440040	SCAND3	ITPA	TMPRSS15	CFH	PRDM11	OR51B6	CCDC81	HBG1	KCNJ6	ALCAM	LOC100505813	SYT9	AIG1	STIM1	ANKRD62P1-PARP4P3	OLA1	TMEM233	SCN8A	CSNK2A1	SLC26A9	PTPRT	PCMTD1	RRM1	ADAMTS9-AS2	NUP62	TACC2	UROC1	OR51E2	SPTBN4	HBZ	ELMO1	HBB	LOC100653006
1176	Allescheriosis [Petriellidosis]	GRID2	SLC35F1	RCL1	LOC100616530	AATK	SERAC1	ARHGAP42	IFRD1	NOL4	STK32A	POU2AF1	ARHGAP15	TUBGCP3	SIPA1L3	E2F3	PTHLH	CDH15	SFSWAP	SERPINE3	CDH10	VSTM1	ANPEP	SPEN	PLXDC2	C9orf171	CCNJL	SULF2	FBXL7	ARVCF	CDC42BPA	BMP6	GPATCH2	FGF14	MPPED2	ACO1	LAMC3	KCNQ3	NLRP9	PPP2R2B	PAPPA	CMTM7	CELF2	GPR137C	PRDM7	ILDR1	GNA15	HCFC2	GPR39
1177	Zygomycosis [Phycomycosis or Mucormycosis]	AIG1	ADAM23	RAD51B	IDO2	FAM188B	TMPRSS15	CABS1	C22orf31	LOC728755	PXMP4	HAPLN1	PTPRR	RPRD2	ODZ4	CACNB1	TMC1	ATP8B5P	ODZ3	ARL15	MFN2	RSPO2	PIK3CG	PRPF18	KCNAB1	MST1	CDH23	B3GAT2	FBXO38	ATOH7	CYTH1	LRP1B	SBF1	PRDM11	CHRNG	COL4A1	RRBP1	VRK1	RASL10B	RNLS	PUM1	ZNF187	PLA2G4C	IL17F	C14orf132	F13A1	PAPSS1	TPM4	GRIK2
1178	Infection by dematiacious fungi [Phaehyphomycosis]	SCN2B	ZSWIM3	NDST4	PDE1C	LOC645177	DNAJC16	IQSEC1	SFTA2	TUBD1	GUCY1B2	HTT-AS1	PVT1	ASUN	AFF3	STK10	ZNF732	GSTA4	CHST15	FAM129A	STAT4	ERBB4	CETP	RORB	ASTN1	R3HDM1	DEF8	SGCG	BDNF-AS1	LOC100506422	SDC2	PSCA	FAM19A5	KIAA0226	KAZN	DHX16	LOC100507645	FLJ46010	ZRANB3	SH3RF1	PRKAG2	ONECUT3	LOC100505498	ALPL	LOC100652767	SLIT2	KCNQ4	PREX2	ARHGAP42
1179	Other and unspecified mycoses	AIG1	LOC728755	ODZ4	TMPRSS15	ALCAM	CEP152	SPAG16	ADAM23	CACNB1	CFHR3	ELMO1	CCDC81	ANKRD62P1-PARP4P3	LOC285419	COL4A2	EYS	PDGFRL	C1QTNF7	FBXO15	CES1	LOC440040	METTL24	C22orf31	ABO	ESRRG	DAB1	DSCAM	FBXL22	SUMF2	SIPA1L1	NDUFB9	DGKH	F13A1	TACC2	TIMM21	CFH	SCN8A	ODZ3	PRDM11	HDAC4	AHRR	PHACTR3	CAPN14	SLC26A9	UBLCP1	SRPK1	GNG7	EMX2OS
118	Opportunistic mycoses	IL7R	WDR92	LBX1	DAGLA	UBQLNL	XRN1	RRM1	ADRA1D	VANGL1	CSMD3	LOC100653006	OR51B5	JPH3	PRPF18	ITPA	CD55	PCIF1	COMMD1	CYTH1	C6orf183	LOC728065	RUNX2	STIM1	SORCS3	CSNK2A1	FLJ45139	SLC14A2	UBE2V1	DIO1	UBE2J1	GPR88	KLHL22	LRRC2	ADAMTS9-AS2	IGLL1	RIIAD1	ANO4	DENND2A	APBB1IP	HDAC7	TMEM110-MUSTN1	BCAR1	TECRL	RBP1	TRAF3IP2-AS1	HIRA	SLC5A12	SOX6
1200	Schistosomiasis due to schistosoma haematobium	FAT1	CTDSPL	CNDP2	CD247	HIVEP3	RORB	CSTA	CLDN14	ZNF311	CHN2	CAPN2	NDUFB6	LSM4	HOXC4	VASH2	THSD7B	RYR3	LY6G5B	NPLOC4	SLC24A3	ANKS1B	LOC339894	PDE6D	MKX	GALNTL4	MSRA	RWDD1	GRIK2	TFB1M	CD53	FAM210A	C17orf99	KIAA1958	LOC100652953	WDR67	IL7R	AP1S3	SORCS1	HNF1B	BACH2	AKNA	RBFOX2	SF3B1	MLLT3	C17orf53	GPR65	PPHLN1	PYGL
1201	Schistosomiasis due to schistosoma mansoni	RPE65	PIGN	GPM6A	SCD5	KLHL22	ARL8B	DBN1	LSM11	CPT1A	MYO16	USP3	ARID3A	PARVA	EBF3	MSRA	KIRREL3	IL6R	NTRK3	FHIT	KIF16B	ANKRD44	IFT80	PPP1R12B	LRP1	LOC100507043	BMP5	CSMD3	HTT	PTGES	PARP1	KRT1	SMYD3	NALCN	FAM19A1	RALY	NUP205	RCL1	SNX29	VRK3	FER	ZNF516	ZNF423	FAM125A	UTRN	HCG26	CELF2	AK5	NTM
1202	Schistosomiasis due to schistosoma japonicum	NDST1	OR52I2	LSM11	NPRL3	HBB	OR51E2	WASL	OR51I1	FAM5B	DPP10	ITPA	HBG1	C11orf10	OR51B2	SGCZ	CACNA2D1	ADAMTS9-AS2	ALDH1L1	TNIP1	RASL10B	LRRC31	UBQLNL	PALM2	MMS22L	OR51F1	NAP1L4	CSNK2A1	TNFSF15	SATB2	C10orf55	SLC25A37	SH3TC1	USP8	PTGER3	SEMA3C	RPE65	BID	PEPD	ERC2	OR51B5	PSMB4	TRIM39	UNC13C	PLCXD3	MRVI1	SYT9	LOC100507421	PEX14
1208	Other specified schistosomiasis	GSTA4	INO80	TNPO3	CD247	CNDP2	PEX14	OSBP2	NUP35	TNIP1	TTC3	SPTBN5	ARL15	WDFY4	NPLOC4	CDK8	EGFEM1P	RGS6	MOGAT1	TBC1D9	XKR9	SLC2A13	MARK3	MYH9	DENND2A	BAZ1B	ABCA12	IL12RB2	UBE2Q2	GLIS3	CD6	MAPK4	TM7SF4	UBE2J1	SEMA3C	STK32C	CASP8AP2	MAOA	CCR2	LOC283547	ZMAT4	TFR2	LUZP1	RDH5	FAM126A	DOCK8	WDR12	BBS5	CADM2
1209	Schistosomiasis unspecified	RORB	NUP35	TTC3	NPLOC4	PEX14	CNDP2	ZMAT4	ADAMTS9-AS2	LOC100653006	C14orf39	RFTN1	CAMK4	PIGQ	RDH5	ROBO2	SULF2	NVL	RGNEF	ARVCF	ACO1	ARL15	WNK2	PRKAR2B	C9orf171	IL18R1	LRP5	VASH2	FOXN3	TRPM3	ONECUT3	OR51B2	DENND2A	MCC	ZNF311	CDH2	TFDP2	NDST4	NDST1	TBC1D9	SHQ1	TRPM8	CNTNAP5	IKBKAP	LOC283867	GSTA4	HCG23	SPTBN5	WDR12
1210	Opisthorchiasis	MYL2	RPS11	HOXC4	CSTA	SP7	KCNAB1	CCDC146	LY86-AS1	SP1	SFTA2	PCNT	SMG6	DCDC5	C11orf48	FOS	CERS6	LSS	ETFB	SLC2A11	NFIC	RSPH4A	CASQ2	PKIA	DDR1	PCDH7	STIM1	AXIN1	PTK7	ILDR1	ANK3	LOC100505872	KIAA1199	DIRC3	CCDC63	DMD	CCM2	MPP7	SHROOM3	FLJ42280	WSCD2	TIMP3	ISG20	RFX2	WNT16	IL1RL1	CADM2	TMEM79	FAM133A
1211	Clonorchiasis	ADAMTS9-AS2	SLC25A37	CRMP1	ADCY10	NPLOC4	PBX1	NTRK3	UBASH3B	HIVEP3	COL11A2	RFTN1	RORB	NFKBIL1	VEZT	SND1	CSF1R	FMN2	SLC8A3	HBB	IL18R1	PHF2	FAM5B	SYT14	MSRA	ADRA1D	IGLL1	SLC9A1	UCK2	TBX10	OR51B2	AUH	LOC100289488	LRP5	GPR133	ARG1	WASL	BCAR1	PDE4A	MTDH	ROBO2	KCNK10	LSP1	CSNK2A1	GRM7	IL17F	LPHN3	L3MBTL4	BPIFA3
1212	Paragonimiasis	NTRK3	NPLOC4	FAM82A1	OR51B2	LOC646808	OR51B6	TNR	WDR12	ADAMTS9-AS2	L3MBTL4	RUNX2	OR51B5	WNT4	ZNF207	PEX14	SLC24A5	PLCXD3	MYH9	PRB2	ACSM1	KCNK10	LIN7C	DENND2A	SLC7A8	CNDP2	ATP13A4	MGST2	RORB	HBG1	HBB	BCAR1	SAMM50	GABBR2	BAZ2B	GALNTL4	ANKRD12	PPHLN1	LSM4	DCP1B	SBF2	NAP1L4	SLC14A2	PGR	VEZT	RASL10B	SLC22A18	IPO11	FNBP1L
1213	Fascioliasis	SHQ1	CYTH1	LOC646762	FKTN	SMURF2	ALDH1L1	ALDH9A1	HLA-DPB1	NUP35	LOC100506999	RORB	C1orf174	FLJ40288	MNF1	NPLOC4	THSD7A	DENND2A	OPRM1	GTF2F1	C14orf39	SLC7A8	C14orf37	ZNF276	MCC	DHRS3	DEPDC5	TFR2	VAV3	INSR	LY6G5B	ZC3H3	TSHZ2	ALDH1L1-AS2	SLC2A9	DAAM1	LPHN3	DAP	LRP5	MSH5	KLF12	CSMD3	SPRED3	PSORS1C2	HLA-B	OR12D3	ERO1L	WNT3	HNF1A
1220	Echinococcus granulosus infection of liver	PLCXD3	IL17F	L3MBTL4	LOC646808	BACH1	BCAR1	ATP13A4	SMU1	DGKH	TMEM213	ATP8B1	MGST2	SYNDIG1	CAB39L	TP73	KCNK10	IGF2R	GLIS2	LINC00340	RUNX2	PRB2	ZNF207	NRG3	LOC100652734	ANKRD12	RAC2	RNF43	LIN7C	ZDHHC17	SLC22A18	KIF16B	TECRL	ERO1LB	MEF2BNB	HNF4G	IMPG2	APTX	DCBLD1	DEF8	CDC42BPG	ACSM1	COL23A1	BAZ2B	SLC22A2	CXorf30	SMTN	SNAP47	C18orf1
1221	Echinococcus granulosus infection of lung	HS3ST3A1	DNTTIP1	FAM53B	FMN2	ALK	RCAN2	DENND4A	NEDD9	OLFML2B	LHFPL3	CDH15	NDUFB10	EIF2AK1	PLXNA2	APPBP2	TSPAN14	RNF7	KIAA1468	CRNKL1	CCDC108	PRDM7	SGCD	ARNTL	SPAG16	MTUS2	POU2AF1	CPNE7	LOC100652894	ARVCF	KCNQ3	CDC42BPA	HIBADH	SFSWAP	HCFC2	ADAM19	DOCK9	RHBDL1	CPM	C9orf171	LYST	NLRP9	KCNU1	CNDP2	STK32A	PHF15	ASPA	ATF6	TUBGCP3
1222	Echinococcus granulosus infection of thyroid	FAT3	UNC13C	GSTA4	EPSTI1	ATOH7	USP8	SAMD9L	ACVR1	CAMK4	STK32C	TMC2	DNASE2B	DMD	SEC23A	CFDP1	PEBP4	SLC9A1	GNL3	RPSAP52	PLCXD3	UHRF1	SIX6	FAM19A5	GATA3	ARID3A	BIN2	LHX6	REPS2	LOC729911	PYGL	FAM175B	RFTN1	DCHS2	DENND2A	CHRNA1	ATP9A	ANK3	RIIAD1	PRIM2	CCDC69	RCAN2	PEX14	GAL	LOC100188947	ADPRHL2	MTHFD2L	MRRF	WDR82
1223	Echinococcus granulosus infection other	PTPN14	PHF2	EEPD1	SLC2A13	CUX1	UFSP1	INSIG2	ACAD11	RORB	DENND4A	ICAM1	PPHLN1	PLXNA2	RAB3C	RNF7	ACBD6	ILF3	SPATA13	MAPK4	ACAN	VWF	CNTN5	DUSP14	SEMA7A	STAT4	HSD17B12	RSPH1	COL1A2	FAM126A	PSORS1C1	JAKMIP3	MIA3	CES5A	NELL2	QSER1	SLC35F3	LOC728723	LINC00466	RAB4B	GFAP	C14orf39	FBXO38	RAB14	RNF182	FKBP6	FAM55A	PNPLA5	CNDP2
1225	Echinococcus multilocularis infection of liver	LILRB4	UBE2Q2	SLC13A3	DENND1B	RYR2	JPH3	EMID2	ZNF488	HHLA2	ARNT2	PRDM14	WDR67	COL23A1	DGKB	NPLOC4	PTPRR	ABI3BP	MMP2	BPIFA1	RASGRF2	GLT1D1	GALNT5	WWP2	EIF3L	GDEP	ARID1B	CCND3	SIRT4	LST1	RAPGEF1	FRA10AC1	WDR33	GUSBP11	GRIP1	NCAPH2	PHACTR1	WBSCR17	INPP4B	PAAF1	HSD17B12	ROBO2	UBE3C	FBXL20	CRYL1	SLC26A3	PAX5	MEGF11	BRAP
1228	Echinococcosis unspecified of liver	TBC1D9	C14orf39	USP40	GLT8D2	AUH	FREM1	DHX16	TTC3	ARL15	HMCN1	TNPO3	SAMD9L	TMPO	RASGRF1	ADCY8	NUP35	HCG18	VASH2	PEX14	WDFY4	AIG1	CSNK2A1	NPLOC4	OSBPL8	PRPF18	IP6K3	ROBO2	IPO11	RNF182	GPR110	JPH3	DSCAML1	SBF1	FECH	MAPK4	TREM1	LOC100506532	CTNNA3	LOC100506689	ANO3	RORB	MMAB	HHLA2	GJB2	TBCEL	UBE2J1	ABI3BP	CDH23
1229	Echinococcosis other and unspecified	RSPH4A	MRPL4	SPTBN5	PACRG	CDK8	LOC100294145	LOC729911	XKR9	PSCA	CCM2	RGS6	ZBP1	MOGAT1	SAMD9L	NTRK3	CAMK4	TLR1	CDC42	MTL5	GYLTL1B	CHRNG	SLC25A37	SOAT1	GSTM1	FAM53B	AP1S3	CTNND2	CASP8	LHFPL3	IL18R1	PHACTR3	OSBP2	VEZT	ICAM5	APCDD1	EFCAB11	BEND5	LOC339894	RAB40C	LOC100505562	LOC100506532	CSF1R	GTF2F1	GRM1	HS3ST3A1	FAM3C	B3GNTL1	CCDC105
1230	Taenia solium infection intestinal form	ADAMTS9-AS2	TESK2	FLNB	SEMA3E	MAD1L1	CDKN2B	MKX	UBE2Q2	ILF3	ZNF784	CYP2C8	GRM8	KCNH1	EEPD1	NID1	RELA	FKBP6	KIAA1958	TRIM15	FAM124B	AOAH	LZTS2	WDR67	CASP8	CUX1	PDE4B	ALK	GUCY1A2	TNNT3	MAPK4	COL18A1	HSPA1L	UGT2B7	GABRG3	OR8A1	CBX7	NEDD9	MYO5A	USP47	TTLL6	LHFPL2	CDH9	MACROD2	PRDM11	TLE4	PLCL1	GFRA1	DENND1B
1231	Cysticercosis	NKAIN2	LOC100188947	LTA4H	GUCY1A3	GADL1	CFHR3	AP1G1	CACNB1	KIF7	DPYSL2	PRDM11	TTC7B	ANK1	MYB	LOC440040	BVES	SPINK8	DENND4A	TIMM21	LOC100505844	CCDC91	NRG4	FXYD1	NCOA6	MITF	WDR25	SMC6	MYH7B	PAG1	CORO7	CDK10	WBSCR17	DLC1	CEP57L1	FBXO11	LOC100506689	CFH	PRDM14	PRMT1	DNM3	LOXHD1	UBE2Q2	GSG1	EIF3K	C6orf183	CRTC1	OR8A1	STAT5B
1232	Taenia saginata infection	C1QTNF7	CHST15	IFT74	PSCA	C14orf132	TMEM2	C6orf97	UST	CEP112	CPAMD8	DBN1	ZSWIM3	MGAT5	CKM	TOMM40	PCMTD1	ITGAM	DNTTIP1	ERG	CDKN2A	TRDMT1	CAMSAP2	SV2C	PCCA	SPOCK3	HFE	KLHL22	RFX2	KANK1	LOC100188947	MLL2	ANO3	SRRM4	LRP1B	LYN	SORCS2	CLDN14	SLC39A11	TM7SF2	C4orf45	POLR3C	SLC9A8	PLA2G4F	ATRNL1	LINC00309	PIGN	R3HDM1	ZNF831
1233	Taeniasis unspecified	PRR5	ALDH1L1-AS2	MRVI1	LOC100507421	MYO5B	PEX14	GNAS	DPP10	OR51I1	CNDP2	FBLIM1	NPLOC4	CCDC3	UBQLNL	OR51B2	CPEB4	NCAPH2	HBB	SYT1	POLR3C	OR51E2	OR51B6	RNF181	GTF2H4	COL11A2	IL17RD	4-Mar	SLC22A2	RFX3	FAM125B	CSNK2A1	TMPO	CAPN2	NAP1L4	OR51F1	OR51B5	OR52I2	SAMM50	TTC3	MECOM	TRPM3	CD163	VPS37A	HCG23	RRM1	HFE	LOC645177	LSM11
1236	Hymenolepiasis	TBC1D21	PYGL	ANO3	SLC25A37	IL10	SCTR	GSG1	NTRK3	IRF5	CSMD3	FAM82A1	VASH2	LOC100506689	INPP4B	DNAH11	MMP17	PEX14	NLRP1	FLJ31356	LUZP1	SAMD4A	RNF220	EGFEM1P	RDH5	SPINK8	IL7R	TTC3	VEZT	VWF	IFRD1	ADAMTS9-AS2	TNS1	OSBPL10	MYH9	GABBR2	GNAS	HBA1	RAB20	PDE4A	LOC100506403	NDFIP1	ZSWIM3	TRAF3IP2-AS1	FAM133A	KCNH1	KCNN3	DCLK2	NUP205
1239	Cestode infection unspecified	LSM11	LOC100507421	MRVI1	WNT4	CAPN7	ERCC4	DPP10	SAMD9L	RASL10B	SPSB1	TLR1	GNAI1	MTDH	C20orf43	GPR160	TFF1	LRRC31	TMPO	WDR37	WDR20	SLC6A20	TFR2	OTUD3	SLC1A2	RFTN1	NPLOC4	LOC100505875	ARID3A	LOC100506446	MCF2L	KIAA2018	CNDP2	USP40	MYH9	SYT14	FKBP6	TECPR1	SND1	MCHR2	EFCAB6	CDH5	LOC285954	CARD9	CACNA1E	LLGL1	FHIT	PEX14	NEDD4
124	Trichinosis	GSTA4	C14orf39	SPTA1	TBCK	SMOC1	UBA6	HCG23	CES5A	ADAMTS9-AS2	SLIT2	FRA10AC1	HPR	PSCA	ZNF229	TSPAN14	FAM55D	UMODL1	MRRF	NUP35	CYP4F8	UBQLNL	ZNF815	WDR12	FAM82A1	OR51B2	FBXL20	RELN	ALOX15	BFSP2	TANC1	MCC	FBXO38	NDST1	RORB	C11orf10	VAX2	OR52I2	PCIF1	NAA60	LOC100653006	CDH2	TTC3	GNAS	LRRC34	MAOA	REPS2	IL7R	NACC2
1250	Bancroftian filariasis	LOC100507645	SPATS2L	ASTN1	GALNTL6	EXT1	NUDT8	AFF3	TAF5L	PREX1	LY6G6E	SPATA5L1	SGPL1	CETP	TFRC	DZANK1	SLC44A4	MMP25	FSTL4	PRDM11	LHFPL5	XPO7	STK10	SLC17A3	NDUFB9	GPR183	FBXO11	BPIFA1	MRPL4	MVK	HK2	ITFG3	ALG6	CACNA1E	TPO	PTGES	PDE10A	HCG9	BID	AFF1	JMJD4	CCDC81	RORC	DACH1	LYN	GADL1	SLC26A5	DNAH10	FAM59A
1251	Malayan filariasis	SBF1	FAM5B	TNXB	PRR5	C20orf43	CFH	LOC727677	WASL	PDE6D	KIAA0748	STK4	TYMP	ACSS1	LSP1	SLC7A8	LOC100289488	POLR3C	LNX2	C21orf63	GJB2	LRPAP1	LPCAT1	EFEMP1	MTX1	WSCD2	MYOF	ACOXL	ANGPTL4	KCNMA1	GPLD1	CAMK4	PRMT8	RNF220	PTGIR	ARMC9	ZDHHC19	RAD51B	ACO1	CD163	LOC440131	ABCB5	SULF2	ALOX15	CUX1	CSGALNACT1	CNDP2	ARHGAP24	DOCK2
1253	Onchocerciasis	RASL10B	ATP8B5P	INO80	MCC	MKX	ZNF784	STARD3NL	POLQ	STK11	SNRPD3	FAM175B	ZNF732	LGR4	SSFA2	RORB	ALDH9A1	ILF3	SPAG16	MYH9	STON2	NPLOC4	PPHLN1	RNF220	LOC100288181	CNDP2	KCNH1	ATP6V0A4	SYCE3	CHD6	XYLT1	DNAJC16	ALDH1L1-AS2	COL14A1	ASPA	CRP	PAG1	SYT17	COL11A2	KLHL22	SYT14	CADPS	PDZRN3	CYTH1	PPAP2B	SLC2A13	SLC22A2	PEX14	HAO1
1254	Dipetalonemiasis	ABCA12	KIF26B	FAM133A	C6orf162	SCML4	PTPN14	WDR12	FARSA	SSFA2	LOC646762	CUX1	NCOR2	ROR1	GJB2	MAD1L1	ACO1	ALX4	ALDH1L1-AS2	FBXL17	TBC1D2B	FKBP6	ANO4	EGFEM1P	CYTH1	COL14A1	RNF182	NDC80	IRS1	ZFYVE28	FBXO38	RGNEF	PPHLN1	LOC643770	RPTOR	FOXN3	SOX6	NVL	PLA2G4F	ZNF396	LOC283867	MAOA	ARVCF	LZTS2	F13A1	ARNTL	UBLCP1	SLC6A13	AGPAT1
1256	Other specified filariasis	FAM5B	TBC1D21	VEZT	PEX14	PRR5	NPLOC4	LOC100652734	RPS6KA5	GNA14	LZTS2	SLC24A5	IL18R1	LLGL1	GMDS	ADAMTSL1	OSBP2	BAZ1A	STK32C	RDH5	PTPN9	TNIP1	PTPRM	ENAH	SLC9A1	VASH2	LEF1	PRL	MYO3B	BAIAP2	PDZRN3	POLR3C	LINC00303	CPEB4	FXYD1	TMEM51	LRIG1	LCT	CPN1	FLJ45139	MEGF9	MIR137HG	PCDH9	RYR3	TESK2	TTL	GTF2H4	LINC00290	CCDC105
1259	Unspecified filariasis	MYH9	NPLOC4	ZNF165	BABAM1	SCML4	CYP2C8	AIFM2	RFTN1	BRIP1	ZNRD1	ZMAT4	TRDN	PTPRJ	DMRT1	SRGAP1	VASH2	ZBTB7C	RFT1	PELI2	RORB	ALDH1L1-AS2	NUP35	SLX4	EIF3L	PEX14	NSF	DCT	L3MBTL4	FGD6	PLD5	DFNA5	CNDP2	SLC26A3	CAMK4	APLP2	CAB39L	PDE4D	LOC152742	RDH5	DENND4B	ANKRD17	PPP4R1L	TIPARP	ATP8A1	MRPL47	USP14	TXNRD2	RBM26
1261	Necatoriasis due to necator americanus	ICAM3	FECH	DCLK1	TNR	TSPAN14	CAST	ZFP91	SYT14	PEX14	ILF2	NTRK3	GRM7	GNG7	TDO2	TMTC2	MME	MYH9	SATB1	FOXN3	C9orf171	RGNEF	ARVCF	LPHN3	NUP35	MSH5	NPLOC4	RFTN1	DCC	LOC283867	ATXN1	ODZ4	ZNF311	UPB1	NVL	CMTM7	ATP8B5P	MUC16	CAMK4	GPR137C	SULF2	VSTM1	RORB	E2F3	MCTP2	IL18R1	TBC1D21	MBTPS2	ACO1
1269	Ancylostomiasis and necatoriasis unspecified	NOL4	PEX14	APCDD1	IPCEF1	SNRPD3	VASH2	RORB	MSRA	MYH9	ERCC4	NUPL1	WWC1	CHD6	FAM59A	NPLOC4	GNAO1	CNDP2	DENND2A	ZMIZ1	CPNE4	COL6A4P1	LOC100128714	TUSC3	GRM7	GNA14	TSPYL5	METTL11A	SLC2A13	TNNT2	SH3BP5	SPSB4	OSBPL1A	CACNA2D4	INO80	GAL	PHF2	MCC	ELL	SORBS2	TTC3	SPTBN5	ALDH1L1-AS2	LZTR1	C14orf39	CPVL	PNO1	UNC5C	C10orf2
1270	Ascariasis	GJB2	OSBP2	WNK2	MTL5	MMP17	SPSB4	MRVI1	MSRA	RORB	RASGRF1	SEMA6B	FMN2	CDKN2B	COL6A4P1	NUDCD1	WDR67	CNDP2	RAB40C	FAM5B	ARNTL2	RIPK4	ANKRD44	SLC5A12	TSPYL5	NPLOC4	LRBA	BEAN1	TNPO3	CCDC105	PEBP4	SLC7A9	RAB3GAP1	USP8	BPIFA3	SPTA1	STOX1	PRL	LGR4	LOC100505875	GNAO1	SND1	CCDC83	NF1	LRRC2	FAM82A1	JPH3	MAPK4	ADAMTS9-AS2
1271	Anisakiasis	NPLOC4	RORB	CASP8	NTRK3	GNAO1	PRR5	NACC2	TFB1M	C17orf99	TFDP2	MPRIP	NUP35	LUZP1	FRY	AIG1	SLC17A3	MOB3B	IFRD1	SLC25A37	NMNAT2	HLTF	ARVCF	CDH2	LOC100616530	DLG2	AUH	PEX14	CNOT1	CMIP	C9orf171	BMP6	PARVA	LOC100507043	SLC9A1	OPRM1	VASH2	LOC387895	AATK	MYH9	GTF2H4	CACNA1E	AFF1	NLRP4	LSM11	STK40	GPR137C	ABCA7	MUC16
1272	Strongyloidiasis	GRK4	SLCO1B1	FAM184B	UBLCP1	GPA33	TREM1	LOC100147773	LRIG1	PSCA	BCL2	SLC26A9	TNNT2	MRAS	RNF39	CYTH1	CAPN14	ZNF396	SEMA4G	STK24	SIPA1L1	ACTN4	LOC100505875	TFDP2	EGFEM1P	ODZ3	VANGL1	CLCA1	PRIM2	SLC6A13	DPH2	ZNF468	LZTS2	ABCB5	RUNDC3B	CES5A	TPM4	C8orf12	NFIC	HCG18	SOD2	MYO5B	ATP6V1C2	NIPBL	FBXW11	SPAG16	TRPS1	RASGRF1	NUDCD1
1273	Trichuriasis	FAM19A5	TLR1	MSRA	ENAH	ROBO2	SORBS2	CAPN7	KANSL1L	WIPF1	IL21R	PTPRT	CCDC83	KIAA1199	CDC42	CAMK2D	ERCC4	ZNF704	TBX21	DNER	IL1RAP	LOC100288428	ABCA13	RYR3	KIAA2018	COG5	SH3BP5	CLVS1	LOC100128714	NELL2	SLC9A9	SLC25A37	LZTR1	RPS6KA5	SLC7A8	SCCPDH	APCDD1	PRKAA1	GNA14	SERPINB5	KCNMB3	FLJ40288	DPEP1	IRS1	DKK3	WWC1	RORA	RBFOX2	NUPL1
1274	Enterobiasis	RNF181	FDFT1	ADAMTS9-AS2	SND1	LHFPL3	ANKRD44	TBX2	TFDP2	RPTOR	SPAG16	VEZT	LTA4H	FAM5B	GRID2	RBMS3	CSNK2A1	USP3	MCC	AIG1	LHFPL2	PLCL1	NAP1L4	MTL5	CMIP	C1QTNF7	ADAM22	CAPN2	PCIF1	SYT9	POLR3C	EFCAB11	PSCA	CUX1	ST18	RASL10B	TRAPPC9	CD55	RDBP	OR51B6	CAMK4	COL11A2	MYO15A	ITPA	TGFBR3	MTDH	LOC100653006	KCNG2	UPB1
1275	Capillariasis	FAM172A	AIG1	TAF1B	C17orf99	RGMA	CD53	COMMD1	IL7R	TFDP2	CDK5RAP1	TSPYL5	MYH9	PRR5	10-Mar	RING1	WNK2	NDP	C20orf43	RAB20	PRMT1	DCC	GRM1	WDR37	SAMM50	MRPL4	KCNJ6	ODZ4	CCDC148	PION	DPYSL2	ZNF366	GSDMA	LOC100652734	MAPKAP1	BRE	CDC42	RAB5A	FHOD3	DDX31	LOC400682	CBX7	ZNF81	PAG1	NLRC4	RASL10B	STARD13	LUC7L	DNAH8
1279	Intestinal helminthiasis unspecified	NUP35	TFDP2	WNT4	PEX14	WDFY4	BCAR1	NPLOC4	ZNF207	PRB2	LIN7C	ADAMTS9-AS2	CDKN2B	WBSCR17	OR52I2	ZNF282	C14orf39	DGKH	ACSM1	CACNA2D1	OR51E2	VASH2	IKZF3	LOC283547	TNPO3	BTRC	MCF2L	BCL11A	IGF2R	DCP1B	CSF1R	ATP13A4	MYH9	MSRA	RASL10B	ZNF815	RORB	HCG18	CDC42BPG	SASH1	GTF2H4	RDH5	GNAO1	SPTA1	HNF4G	CHP	MEF2BNB	RNF43	C18orf1
1280	Toxocariasis	ABCA12	RAP1GAP2	COL14A1	UPB1	SDF2L1	ABCB5	GNA15	PTHLH	KIAA1468	LRRC69	TNS1	TM7SF2	SMOC1	CPM	KCNU1	SLC22A3	GRID2	SYCP1	C1QTNF7	AHI1	AKAP7	GPR137C	LOC100652894	ANPEP	PRDM7	IQSEC3	HCFC2	DOCK9	PPP1R9B	CPNE7	POU2AF1	CDH15	USP22	ETAA1	GAP43	MUC16	NALCN	EMR1	STK32A	LIFR	NLRP4	SIPA1L3	GABRP	PAPPA	STRN3	CHRNA6	PPP2R2B	RHBDL1
1281	Gnathostomiasis	CNNM2	GRAMD1B	C21orf7	PARP1	FLJ45139	CD2AP	ALS2CR12	DPYSL2	NOS1	MPPED2	MLL2	MYLK4	MECOM	ODZ2	PRDM11	ABCG2	ANK1	GRIN2B	LOC100129620	CCDC108	ROBO1	FGF10	SGCD	DCLK2	XRN1	FAM135B	APPBP2	CASP8	E2F3	STAT4	CMTM7	USP22	STARD13	IL26	CDH15	PRR16	SIPA1L3	GPR137C	SORCS3	BIVM	PTBP3	GLI2	ADCY9	MTUS2	TOP3B	TNS1	CRNKL1	FAM78B
1288	Other specified helminthiasis	ADAM28	TRAM2	IGSF21	SERPINA1	IGLL1	RPTOR	RHD	C14orf39	SLC26A3	NOS1	RORA	PCSK5	C6orf58	KCTD16	TIPARP	SRPK1	BAZ2B	FNDC8	BRIP1	TMEM87A	GALNT5	CELSR1	ZNF407	MAP4K4	AKNAD1	TMEM183A	AOX1	CBX7	TYR	ZNF521	RARRES1	UBE2V1	BCL11A	PLK3	ZC3H7A	MSI2	CST2	TRMT2A	DCUN1D5	FAM5C	ZNF652	C5orf56	SNTB1	RBM26-AS1	STRN4	TBCK	PPP4R1L	ABCC6
1289	Helminth infection unspecified	RDH5	PEX14	NPLOC4	ADAMTS9-AS2	GNG7	MYH9	RASL10B	TTC3	C14orf39	NUP35	RORB	DENND2A	WNT4	KIF26B	ZNRD1	EHMT1	PRUNE	CNDP2	TNIP1	IL7R	SNRPD3	SLC7A8	AKAP2	TNPO3	TNR	VASH2	PHRF1	CDK14	DNAH8	RFTN1	WDFY4	MTAP	LOC283547	IL12RB2	PSORS1C3	CDKN2B	NAT8	UGT3A2	MEX3C	CDH12	PRDM15	STK40	F13A1	CPAMD8	ALDH1L1-AS2	GALP	COMMD1	TSPYL5
129	Intestinal parasitism unspecified	NETO1	RABGAP1L	IPCEF1	MGST2	PLCL1	CDSN	AGPAT1	KIAA1958	ZNF468	LOC643770	FANCA	CAMSAP2	CECR1	SORBS1	PDGFD	ITIH5	LST1	ATRNL1	CKM	NRG3	TRPM3	C17orf99	GTF2H1	BCAR1	SCN1A	POLR3C	FNBP1L	IGF2R	MIIP	SLC25A37	ADARB1	LOC729911	ANKRD12	CHRM5	FBXO15	CAB39L	SH3TC1	SYNDIG1	UNC13C	FGD6	SBF1	ATP13A4	GRAMD1B	ERAP2	MXRA7	CCDC81	ZMYND11	MYH6
1300	Meningoencephalitis due to toxoplasmosis	ALK	MGAT5B	LINC00540	TP73	BACE2	LOC285423	C7orf41	FAM155A	CALCA	PLCXD3	GDEP	CMTM8	UBXN4	ROBO2	HDAC4	BTN3A2	ARL15	RSPO2	PCSK6	PNPLA6	MYH14	GRIP1	LTA4H	BDNF-AS1	PDE4A	SLC2A13	BRAP	SLC45A2	LRBA	FUT7	OSBP2	CD55	LOC339894	DIRC3	RAB3C	MEGF11	NKAIN2	IL18R1	BAIAP2L1	LOC100505875	C8orf34	HLA-DPA1	TMPO	LRP5	TNPO3	ABI3BP	GPR35	IL7R
1301	Conjunctivitis due to toxoplasmosis	NPLOC4	MAML1	JAZF1	ADAMTS9-AS2	INO80	WNT3	BAZ1B	MSRA	ZDHHC6	WASL	CDKN2A	ELL	CNDP2	IL7R	PITPNC1	COL11A2	C8B	ASUN	SASH1	MYH14	C6orf130	CHST15	THBD	RORB	SNRNP48	ZMAT4	VEZT	FECH	MYH9	LRP5	ALPK1	CDK14	CEP152	PPT1	PCCA	PEX14	NUP35	LOC100652734	IL12B	GPR35	RAD51B	C6orf183	FAM190A	CPS1	C14orf39	SORBS2	AKAP2	IPO8
1302	Chorioretinitis due to toxoplasmosis	TNFRSF19	PSCA	RELA	ADAMTS9-AS2	ALDH9A1	KIAA1958	GABRG3	AKNA	FAM5B	TBX10	GNAO1	CHD6	MSRB3	XRN1	MMP17	VEZT	COMMD1	RNF7	PRR5	PRKAR2B	SHQ1	RPS7P5	ANXA4	C6orf58	INO80	TNR	NTNG2	FAM124B	ZDHHC19	RORB	NAP1L4	SLC7A8	CASP8	PXMP4	SNRNP48	OPRM1	FAM172A	DNMBP	WAPAL	PYGL	STK3	CISD1	CPEB4	PPAP2B	CCDC81	TFR2	ITPA	OR51E2
1304	Pneumonitis due to toxoplasmosis	PODN	WNT4	HLA-C	MAGI3	NUP62	NRXN2	WIPF3	ERBB4	CTU2	USP14	OSBPL10	CLEC12B	MAN1C1	RCAN2	SCTR	CDH9	PLAGL1	IVD	APEH	RARRES1	CSDA	THSD4	PARK7	ATP2C2	ARID3A	IL17RA	GFM1	IGF2BP1	SCGB1A1	CACNA2D1	IL28RA	C14orf39	NUP35	B3GNTL1	CCDC147	ITGA1	CPB1	SYT1	LSM11	SLC30A6	OTUD3	CTLA4	FGF7	NRP2	ANXA11	KLHL29	ARG1	TRIM15
1307	Toxoplasmosis of other specified sites	C22orf31	LTA4H	CEP152	CFH	PRDM11	ADAM23	ALCAM	AGBL3	LOC100506122	ANKRD62P1-PARP4P3	TIMM21	PTPN9	C12orf42	CCDC81	NKAIN2	PDE3A	CABS1	OLA1	FBXL17	PLCB1	COG3	NDUFB9	COL13A1	BCR	NUP62	ARHGAP26	LINC00240	CES1	CMTM8	GTF2H4	ACOXL	DYNC2H1	TCF7L2	C6orf47	MGST3	CORO7	AMICA1	TEX12	CCDC3	GNAI1	CACNB1	TCF7L1	LOC339894	TJAP1	CDK10	NUFIP1	CFHR3	LIN28A
1308	Multisystemic disseminated toxoplasmosis	MYH9	TSPYL5	RORB	TRDN	ZMAT4	SAMM50	TNXB	TBX10	PEX14	PLS3	VASH2	HPR	DENND2A	WNT4	NPLOC4	RDH5	CNDP2	BMPR1A	DAP	PBX1	ZNF385B	PSMB4	TRPM3	C14orf39	TRDMT1	RFTN1	NUP35	YDJC	MAPK4	GLT8D2	WIPF3	APEH	GAL	STK40	DEPDC5	SLC7A8	AJAP1	DENND4A	C17orf99	GALP	PSCA	SETBP1	OR2L13	LOC100505872	MUSK	10-Mar	FAM172A	RSPH4A
1309	Toxoplasmosis unspecified	LTA4H	CFHR3	G6PD	CEP152	C22orf31	NKAIN2	DAB1	CAMK1G	NR5A2	MBTPS2	LOC339894	MX2	ANKRD62P1-PARP4P3	NDUFB9	AP1G1	CCDC81	SPSB1	TBC1D26	ZBTB11	ESRRG	ODZ4	ADAM23	DSCAM	CACNB1	OLA1	CYB5A	C11orf10	C6orf183	GUCY1B2	AGBL3	CES1	CORO7	TCF7L1	LINC00240	CEP89	DPP10	TMPRSS15	C6orf47	COL27A1	C11orf41	TYR	FCGR2A	RORA	ODZ3	ARHGAP26	LOC100507421	PLCB1	LOC285965
13100	Urogenital trichomoniasis unspecified	ADAMTS9-AS2	ZGPAT	MAGI1	COL13A1	RFX3	DIRC3	PIAS2	FRY	TMEM233	LOC100499467	ZNF516	SYCE3	RABGAP1L	TBCEL	GRAMD1B	ATP6V0A4	STIM1	C14orf132	PITPNC1	ZBTB38	ADAM23	ASAP1	CSNK2A1	HBG1	SLC26A9	CACNA2D2	HBZ	RRM1	KIAA1958	LOC100505813	MCC	ELMO1	HLA-DPA1	MTL5	SGPL1	HIP1	EML6	GADL1	TJP2	KIF1B	NKAIN2	SOX5	SYT9	HIVEP3	NKX2-3	LOC100506891	OR51B6	CAMK1D
13101	Trichomonal vulvovaginitis	ADAMTS9-AS2	LTA4H	ZGPAT	PCMTD1	KIAA1958	RABGAP1L	LOC645206	HIVEP3	SGSM1	FRY	ARID3A	MCC	PEBP4	UROC1	SLC35F4	TMEM233	MED27	COG3	COL13A1	MAGI1	DIRC3	DRD2	METTL24	SLC10A7	CECR1	PPAT	C10orf55	LOC100130097	EPSTI1	NLGN4X	C8B	UTRN	C10orf122	SCFD2	LPAR1	NKAIN2	SCAND3	AHRR	TNFAIP3	C14orf132	HLA-DPA1	WNT16	XKR6	MYEF2	PIAS2	ELMO1	COTL1	UTS2D
13102	Trichomonal urethritis	HBG1	IGSF21	FRA10AC1	LLGL1	CACNA2D1	OR51B6	C10orf55	GTF2H4	BCL11A	CAMK4	NKX2-3	OR52I2	SPSB1	ST8SIA6	PALM2	AKD1	NPRL3	HBB	OR51E2	LOC100653006	MCTP2	NPLOC4	LOC100507043	FAM154A	IFRD1	WNT16	LOC201617	DENND1B	AGPAT1	ADAMTS9-AS2	PEX14	COL6A4P1	MVK	NDFIP1	ITPA	RFX2	RTP3	ZFAT	PCIF1	WDR67	PRMT7	FAM5B	AGTR2	ODZ2	C7	GSTA4	RRM1	OR51I1
13103	Trichomonal prostatitis	GNG7	PSMB4	SEPW1	ZBTB20	RFX3	SYK	LRRC34	TAP2	KYNU	RFTN1	HSPA1B	TAF5L	ZC3HAV1	HLA-DQB1	SOX6	CNTNAP4	LRP2	LIN28A	RNF212	CCDC3	FBLIM1	UBE2L3	ADPRHL2	GTF2F1	PRICKLE2	DAB1	DPYD	MARK4	USP8	KITLG	NR5A2	ABTB2	TMEM51	EYA4	G6PD	ZBTB38	ALDH2	KCNAB1	LOC100288181	C9orf68	TRAF3IP2-AS1	SOGA2	TEX12	GNG2	CAMK4	NOL8	ACTA2	IDO2
13109	Other urogenital trichomoniasis	ADAMTS9-AS2	KIAA1704	ADAMTS17	LSM11	FBXL20	DPP10	PCIF1	TMEM233	ATL1	NKX2-3	DRD2	ZBTB38	C6orf47	MYEF2	NUDT17	APOBEC3H	LOC100507421	NKAIN2	CDH9	RPTOR	ADRA1D	HBG1	SRGAP1	CSTA	ARID3A	MYLK	NR3C2	CXADR	XKR9	SFTA2	FOXE1	FAM125B	PLS3	MYNN	RNF220	MED27	PCCA	TANC1	IGSF21	MAGI3	LOC339894	DIRC3	STIM1	CSNK2A1	PSCA	MYT1	TFDP2	TIMP3
1318	Trichomoniasis of other specified sites	RFTN1	PDGFD	ADAMTS9-AS2	ARID3A	ZNF468	MAGI1	GSDMA	LOC100506689	CHST15	C10orf32	RASGRF1	SPHKAP	VASH2	HLA-B	GUSBP11	IL28RA	SIRT4	8-Mar	WDR33	MAGI3	ARG1	GRIP1	HEPHL1	BRAP	CACNA2D4	NLRP1	GPR160	FLJ26850	NUDT17	SND1	UBE2V1	DBNL	GTF2F1	LOC645206	PNPLA3	RUNX1T1	PEBP4	RABGAP1L	PLCL1	LSM11	PLEKHM3	PRKAG2	CNOT1	RFX2	EIF3K	GALNTL6	CMIP	MYEF2
1319	Trichomoniasis unspecified	ADAMTS9-AS2	ZGPAT	SCAND3	KLHL33	BBS9	DIRC3	STIM1	MAGI1	RABGAP1L	HBG1	LTA4H	OR51B2	TMCO1	CDC37	WASL	FUT7	PPARGC1A	MYPN	MED27	DRD2	PCCA	PCIF1	PIAS2	IL7R	TFRC	CAV2	C10orf122	NPRL3	IL17RD	AHRR	CSNK2A1	HBZ	MCC	SYT9	COL13A1	C14orf132	C10orf55	SVIL	CACNA2D2	SLC14A1	CNOT1	VWA7	KIAA1958	XKR6	COL5A1	CLSTN2	NKAIN2	ELMO1
1320	Pediculus capitis [head louse]	COL13A1	FBXL17	ALCAM	CDC37	HIP1	SCFD2	DIRC3	AKAP12	CFHR3	ESRRG	PTPRR	C9orf68	TJP2	TJAP1	CHRNG	CLCN6	ELMO1	VIT	ARHGAP31	CRP	LOC401164	PCMTD1	ARG1	MTMR3	ZBTB20	C8orf80	ADAM23	FAM190A	ZGPAT	ANKLE1	NSF	GRK6	PIAS2	ZC3H7A	CUX1	NF1	DLC1	FLJ45872	TECRL	C10orf55	PRDM11	PLOD1	LOC643406	SLC10A7	LTA4H	ABCC6	GNPTAB	KCNK5
1321	Pediculus corporis [body louse]	COL13A1	MAGI1	C7orf41	HIP1	ZFHX3	VAX2	LINC00466	FAM45A	LOC100508120	REPS2	SLC6A17	FGD5	SNX9	PPIH	ITGB8	STRN4	RANBP3L	ZBTB20	SGIP1	KCNIP1	EIF2S1	TBC1D22A	COL12A1	ZNF229	SLC2A13	CPNE9	TP73	CRTC1	RBL2	ITGA8	NSF	HLA-DRB6	DARC	ABCC6	THPO	LNX1	TSPEAR	GEMIN7	GATAD2B	MMP26	AKAP9	ECM2	LOC339975	AKNAD1	GFOD1	FNDC8	SLC26A3	ZNF652
1322	Phthirus pubis [pubic louse]	MCC	STARD3NL	SLC5A12	GSTA4	SPTBN5	XKR9	PKD2L1	RFT1	MMS22L	PEX14	SPTA1	INSIG2	LRP5	LOC728065	S1PR2	ST18	CMIP	SCG3	BIN1	TM7SF4	LOC100133286	TGFB1	PRDM15	RGS6	DENND1B	TECRL	POLQ	DNM3	STK10	CECR1	MSRB3	MSRA	GFAP	LOC643339	ICAM3	RNF181	ZMAT4	FAM175B	MOGAT1	FLJ45139	HLA-DPA1	NUP35	RDH5	WLS	RFX3	BCAP29	PRR5	CDK8
1323	Mixed pediculosis infestation	SDK2	DPF3	CSTA	LEKR1	VDR	LOC256021	UBASH3B	RXFP2	RPE65	ITGA3	DCHS1	SNX6	CHKB-CPT1B	CLTCL1	STXBP4	RPA3	ANP32C	ITCH	FGF13	PIK3AP1	DLC1	CACNG2	LOC91948	ZNF488	CILP	KIAA1704	SPSB4	GALNTL6	DENND3	NKAIN3	STK31	TANC2	NT5DC1	MAPT-AS1	CEP95	LOC339166	KCNH8	LRRC31	HINT3	RWDD1	CYB5B	LHFPL2	CSRP1	SLC6A5	SERPING1	SLC18A2	ALKBH8	MAP3K7
1329	Pediculosis unspecified	AKNAD1	UBR7	COL13A1	ZC3HAV1	WBSCR17	WDR33	IGSF21	C7orf41	ZBTB20	PRKCB	LINC00466	ANKRD22	C6orf7	GDEP	SGIP1	PCSK2	VAX2	VSTM2A	GEMIN7	ODZ3	DIEXF	RGS14	FAM45A	PHACTR1	PMEPA1	FLJ45872	APOBEC3H	4-Mar	MAGI1	IPMK	KIAA0564	TMPRSS4	TBC1D22A	UBXN11	ITGB8	ZFHX3	PIGQ	APOLD1	LOC285965	CLCN6	DYNC2H1	MICAL2	MRRF	DCUN1D5	IDO2	EIF3L	LOC100508120	LRP5
1330	Scabies	COL13A1	HIP1	PCMTD1	DIRC3	ITPR3	AKAP12	TJP2	METTL24	SPAG16	PRKAR2B	SOX6	FBXL17	CFHR3	GNAS	ALCAM	ZBTB20	TMPRSS4	DLC1	ELMO1	PRKCQ	PTPRR	NLGN4X	LINGO2	UGGT2	LOC285419	ATP8A1	GNPTAB	PLCG2	FRMD3	TERT	DHRS3	ESRRG	DPY30	SIRT4	GALNT13	RAD1	C6orf7	TECRL	ODZ3	DIP2C	SLC10A7	COL8A2	GALNTL5	TMCO1	KIAA0494	TRAF3IP2-AS1	LTA4H	DAGLA
1338	Other acariasis	HSPA1L	LPHN3	TMCO1	MITF	JPH3	GRM7	ROR2	LOC100506901	SETBP1	ZNF521	ODZ3	CSDA	FARSA	CACNA2D4	PTPRE	LOC100507645	TMEM79	SYT14	LOC440131	NKAIN2	PTPN9	CD160	ERGIC1	ABCB5	KIF26B	APCDD1	ITFG1	NCKAP5	KCNK5	AFF3	LOC100133612	LOC100506867	TAB2	PCSK6	QSER1	CYTH1	PKIA	GPR158	ZNF71	GNG7	NAT8	EPHX1	TJAP1	CYB5A	SV2C	WNT3	UNCX	FAM125B
1339	Acariasis unspecified	NPLOC4	TFB1M	IKBKAP	FKTN	NLRC4	GYLTL1B	FECH	VEZT	FAT3	PEX14	RDH5	CDKN2B	MPRIP	NUP35	TNIP1	SCN3A	TSPAN11	GPR19	MYH9	IL2RB	PPAP2B	SAMD14	HK2	ICAM3	DNAH11	MAD1L1	DNTTIP1	C14orf39	TFAP2D	CAMK4	ZNF697	DTNB	PLXNA2	SLC14A1	SLC24A5	RORB	NDST1	SNRPC	WASL	TBC1D2B	ATP9A	SNRPD3	RUNDC3B	STARD3NL	DPY30	SYNJ2BP	NKX2-3	FKBP6
1340	Myiasis	COL13A1	HIP1	ZBTB20	C9orf68	DRD2	NFKBIL1	PDGFD	TMPRSS4	IKBKAP	MEF2D	C7orf41	ABCB5	TECRL	C6orf183	WDR33	ZDHHC19	EBF3	PBX1	ARHGAP31	LPIN2	OR9Q1	FGD5	ALCAM	RSU1	GNPTAB	UCK2	STOX2	LRP5	TSPYL5	LOC100507462	ZC3HAV1	PDE4A	OBP2A	DNAH8	PLEKHM3	CNPY3	XPO7	C10orf32	CDC37	STK31	CRISPLD1	ABCC6	CES5A	ZNF607	ARID1B	XYLT1	GAL	CLCN6
1341	Other arthropod infestation	SPTBN5	XKR9	WDR37	LHX6	SKIV2L	CDK8	RGS6	UTS2D	VEZT	STK3	CTIF	C8B	LOC100616530	SEMA6B	SCN7A	PAG1	LARS2	CST2	C17orf78	MOGAT1	TP73	MC1R	MAML1	ADAMTS9-AS2	SHISA9	TERT	TRPM3	LOC729420	RGS12	GOLGB1	PDZRN3	LARGE	WNK2	DNAJC6	REPS2	CDH2	LEMD2	RCL1	ATXN1	PARK2	PLCXD3	COL9A3	CD80	SLC35F1	FAM19A1	DLG2	C10orf55	BCL11B
1348	Other specified infestations	HECW1	NAP1L4	HLA-DOB	FAM55D	LOC100506891	SLC6A20	SNRNP48	TOMM40	EML6	LTBP1	TAF15	ST18	ALPK1	SLC2A9	UBE2L3	ASXL3	AOAH	POLQ	ZNF815	PLEKHG1	HIRA	ABO	SRRM4	TRDN	ADCY10	TMEM2	TRIM10	MYH6	GREB1	BICD1	HLA-DRA	ADAMTS9-AS2	FKTN	PRKCB	MEF2D	SLC19A3	ILF3	CXorf30	C20orf43	GCKR	PTPRR	FAM126A	MYO15A	CCR2	CHN1	NUP210	CDC42	PRKAR2B
1349	Infestation unspecified	RORB	PEX14	PPAP2B	VEZT	ADAM22	PLS3	SLC9A1	SYNDIG1	RASL10B	KCNK10	CAB39L	TMEM213	BCAR1	SLC22A18	IGF2R	OR51I1	ACSM1	C18orf1	SLC6A20	LOC646808	LIN7C	BTRC	NHS	NPLOC4	TRPM3	IL17F	RUNX2	MGST2	SBF2	ATP8B5P	MYH9	TCP11	ZNF815	ATP13A4	LOC100652734	CNDP2	NACC2	SND1	DGKH	GTF2H1	BAZ2B	BACH1	ANKRD12	RFTN1	UBQLNL	ZNF207	TFR2	C14orf39
135	Sarcoidosis	EMILIN2	BBS5	FAM19A5	SH3GL2	TNFAIP3	RTEL1	FLJ43663	SPRED3	THOC1	HLA-DOB	ZKSCAN3	RECQL	DPCR1	NDST1	FGGY	TRIM39	VOPP1	SPATS2L	HMCN2	RELN	CD226	PEPD	RPSAP52	CARD9	RFX3	LOC100506901	PPAN	GRK4	IL10RB	KIAA0922	ZNF396	RAB3GAP1	TLR1	LACTB2	DCUN1D5	JPH1	VAT1L	IKZF2	ZBP1	FLJ32955	PTCHD1	HAL	IQSEC1	SPSB4	FLOT1	CDC42SE1	CCDC38	COMMD10
1361	Behcets syndrome	GRIK2	TMEM233	TYMP	NPAS3	RPGRIP1L	BAIAP2	WDR72	CEP152	SPRED3	PCMTD1	CDC42SE1	DPP8	LINC00540	PCSK5	GALNTL5	TMPRSS15	LOC283547	JAG1	DTHD1	COL18A1	CMTM8	FGF13	TBC1D26	MYO19	TNFSF11	NUFIP1	KIF16B	IFIT1B	GATAD2A	SOGA2	C6orf106	BTN3A2	USH2A	ALK	XIRP2	TRIM39	LINC00305	GTF2H1	ZNF396	CERS6	GRIK1	CD247	CD2AP	XKR6	ATP8A2	TJP2	AGTR2	SEL1L3
1362	1362	NFRKB	GRAMD1B	ABCC5	HNF1A	OPRM1	SBF1	KCNT2	GYLTL1B	NFIC	MKKS	MTAP	CCND1	PRKAR2B	PDZRN3	SLC7A9	PTGES	FMN2	SNRPD3	PHACTR3	FAM126A	CACNA2D1	STK32B	PSMA4	CHN1	PNKD	ANP32C	CXADR	RGMA	SP100	RARB	C2	QSER1	CDC42	RBP1	SH3TC1	ABHD16A	KIF6	CADM2	RXRB	PTPN2	DNM3	DLC1	PTPRS	RFC2	SLC5A12	SPATA5L1	PHF20	GOLGA1
13629	Other specific infections by free-living amebae	C14orf39	VSIG2	PEX14	FAT3	RDH5	RFTN1	C8orf12	FAM55A	LOC100506403	MYH9	TNIP1	RORB	DENND2A	PHACTR2	IKZF3	SYNJ2BP	FBXO21	GPR133	MCF2L	NUP35	GPA33	NPLOC4	CBX7	CHRM3	CAPN14	TMEM201	CD163L1	RASGRF1	ELF1	TSPAN11	AKAP2	AGBL4	CYP4F8	GRB2	ZMAT4	PPP1R12B	PITRM1	CD80	HCG18	ZNF844	CREBL2	ITGAX	NOS1	TRPM3	NRP2	EIF2AK1	UBR7	TMEM51
1363	Pneumocystosis	ODZ4	LTA4H	DAB1	ODZ3	CEP152	AIG1	CACNB1	NDUFB9	LOC728755	CORO7	CFHR3	ESRRG	ALCAM	MGST3	AKAP12	ADAM23	C22orf31	NR5A2	PCMTD1	DSCAM	LOC440040	PRDM11	TMPRSS15	TCF3	FBXL17	CCDC81	NKAIN2	GRIA4	DYNC2H1	TJP2	GADL1	CFH	TGFBR2	COL13A1	ABO	SLC26A9	AGBL3	KCNAB2	GRK4	C8orf12	EIF2AK1	PLCB1	HDAC4	TIMM21	LOC100505875	OLA1	TRIM39	AKNAD1
1365	Sarcosporidiosis	MSRA	CCDC91	ITIH5	PEX14	PRR5	MAGOH	TTC3	PGR	CNDP2	NPLOC4	DNAJC6	GPR160	FMN2	STK32C	C6orf130	NAP1L4	FAM5B	CSNK2A1	LHFPL3	RYR3	MAPT	ILF3	RFTN1	FAM82A1	NTRK3	C17orf99	CRB1	SLC25A37	MYH9	NAV3	DENND2A	VASH2	AIG1	GNA14	VEZT	OR51E2	BCL11A	ABLIM3	ATP8B5P	C7orf41	MTAP	RORB	GSTA4	LZTR1	DKK3	OR52I2	FBXO11	CPNE4
1368	Other specified infectious and parasitic diseases	NUP62	RSU1	APEH	TSPAN15	UGGT2	PLA2G3	SH3RF1	SLIT3	HKDC1	PPM1H	MGST3	FBXL17	COG3	COL13A1	HIVEP3	DACH1	AVL9	TRDMT1	ALG8	KCNMA1	CSNK2A2	DOK6	CES1	HIP1	TCF7L2	PCMTD1	TIMM21	HUNK	RBM11	FBXO15	DCST1	MCHR2	LOC100133612	ALCAM	COL4A1	CFHR3	CMTM8	HDAC7	TMEM51	TJP2	SMARCA2	8-Mar	VANGL1	LOC285419	MYO5A	SCN7A	THADA	UCK2
1369	Unspecified infectious and parasitic diseases	FXYD1	ANKRD62P1-PARP4P3	TIMM21	CFHR3	IL17RD	CCDC81	CABS1	CEP152	SLC24A5	TMPRSS15	DAB1	NTN1	LRP2	ALCAM	DOK6	DCST1	RPRD2	MOB4	PRDM11	LOC100287329	TCF7L1	PCMTD1	FECH	RSU1	ADAM23	SVIL	LTA4H	PPM1H	EYS	RBM11	LOC283688	CES1	ADRA1B	ADAM32	MKX	TMEM233	SOX6	C6orf183	INSIG2	COTL1	STK38L	NUP62	MED24	LOC100188947	XYLT1	MED27	TRDN	BPIFC
1370	Late effects of respiratory or unspecified tuberculosis	LACTB2	UBA6	GFOD1	MRRF	DUSP14	FGGY	DCUN1D5	ARAP2	ANO2	SGIP1	BEND7	CD226	EIF3A	REPS2	RELN	LOC100508120	COL12A1	DYNC2H1	BCL2L11	ZNF318	VSTM2A	LOC729420	ERP44	ACBD6	VAX2	AKNAD1	LINC00466	ERBB3	PRIM2	ACAD11	RANBP3L	LGALS13	NAA60	ZNF229	FN1	RBL2	SHKBP1	C17orf78	LHFP	GEMIN7	PRDM10	C8orf12	CCDC148	FAM45A	ITGB8	SFMBT1	FLOT1	PPAN
1371	Late effects of central nervous system tuberculosis	ADAMTS9-AS2	CAMK4	NDFIP1	CNDP2	SPINK8	JPH3	ZNF71	COG5	RASL10B	RXFP2	NPLOC4	C14orf39	WNT4	TAB2	FLJ45139	TFF1	NUDCD1	LOC643770	S1PR2	MYH14	MMS22L	RORB	LOC100652734	FAM110B	TRPM3	UGT3A2	IL17RA	TYMP	HSPE1-MOB4	TLL1	TNPO3	SND1	LOC645177	STK3	KIAA1199	TBCK	C8orf34	COL11A2	GNA14	DPY30	GOLGB1	VEZT	PEX14	WAPAL	IPO8	LOC100294145	WBSCR17	MAP2K5
1372	Late effects of genitourinary tuberculosis	NPLOC4	ZNF318	MAGI1	RORB	DENND2A	C17orf78	ADAMTS9-AS2	APCDD1	OR51I1	RASL10B	C14orf39	REPS2	IL7R	GALNTL4	MYH9	PEX14	LOC729420	SH3GL2	RFTN1	MAPK4	RNF7	ACAD11	PPHLN1	OR51B5	STIM1	LOC440040	WNT4	TFR2	ACBD6	ANO2	COMMD10	ITPA	OR51B6	RPA3	RBL2	VSTM2A	CADM3	INO80	OR52I2	HBB	RRM1	GFOD1	SLC7A8	TTC3	HSPA1L	UBE2J1	SERPINB5	PLCXD3
1373	Late effects of tuberculosis of bones and joints	CNDP2	STK40	TP73	PBX1	JPH3	TNR	RFTN1	PEX14	NTRK3	TLL1	RASSF5	VEZT	CCDC105	PREX1	NBEA	ST8SIA6	OR52I2	PGLYRP3	NPLOC4	SLC47A1	OR51B6	RRM1	PREX2	CDK14	NCOA6	PALM2	PRR5	4-Mar	ABI3BP	STK38L	MRPL48	PRUNE	SND1	VWA7	IL1RL1	ADRA1D	MYH9	ITPA	RDH5	OR51I1	GMDS	BRAP	ZMAT4	ILDR1	ZDHHC6	NUDT17	TFAP2D	POLR3C
1374	Late effects of tuberculosis of other specified organs	NUP35	CNDP2	VEZT	CDKN2B	RORB	ADAMTS9-AS2	PEX14	NPLOC4	TTC3	PSCA	USP3	RFTN1	JPH3	FLJ45139	NACC2	RIPK4	OR51I1	RASL10B	ADRA1D	UBE2Q2	OR8A1	GLIS3	SND1	SDK2	APCDD1	ACBD6	PPHLN1	WNK2	ITPA	IPO8	TBCK	WIPF1	ZMAT4	TFR2	MSRA	REPS2	S1PR2	XKR9	MYH9	FECH	RYR3	LOC100506867	CSTA	FAM82A1	CAMK4	OR51B6	LOC100653006	CDK8
138	Late effects of acute poliomyelitis	GPR158	IFIT1B	OR2L13	PCSK5	GNAI1	COL1A2	GPA33	DIP2C	PNPLA5	PPM1H	ATP8A1	CABS1	PAPSS1	MXI1	FLJ45983	CNDP1	FAM124B	CNTN5	TJAP1	PRR16	SGK1	COL4A2	LOC100287329	SORCS1	LOC100507053	EFTUD1	SLC24A5	EPO	ADRA1A	FAM108C1	RAI14	ZNF664-FAM101A	UGT1A10	THSD7A	SMAP2	SIPA1L1	TMEM79	PRDM10	PARD3	PTPN14	ILDR1	C1orf106	MAMLD1	ALDH1L1-AS2	XKR4	ABCA12	BCO2	SCML4
1390	Late effects of viral encephalitis	NKAIN2	CABS1	HSPA1L	FBXL17	MRPL4	MED24	C7orf41	GUCY1A2	DUXA	ZNF664-FAM101A	AGBL3	DDRGK1	NUP62	OSGIN1	OR2L13	EEPD1	PDE3A	PPM1H	NID1	NPAS3	HSPE1-MOB4	B3GNTL1	EYS	CPB1	PARK2	HDAC9	HIP1	QSER1	LOC339894	HUNK	PCSK5	CCDC81	SPATA2L	FRA10AC1	TBC1D2B	LTA4H	RPS11	FXYD1	TRDMT1	TNIK	GOLM1	TM9SF4	SKIL	ADAM10	KCNB1	GOLGA1	LZTS2	PVT1
1398	Late effects of other and unspecified infectious and parasitic diseases	TMPRSS15	CABS1	PARD3	FBXL17	PRDM11	HSD17B8	CFH	CCDC81	PPM1H	TMEM233	CFHR3	NFIB	CAMK1G	PRDM10	SLC24A3	AGBL3	ARHGAP10	ODZ2	AP1G1	SLC39A8	RUNX1	LGALS13	LOC100129620	TYMP	PHF2P1	TAF1B	SLC12A9	CLEC12B	MNAT1	EYS	TMEM79	PRR5L	FAM124B	ADAM32	PLOD1	TRDN	ROR2	DDR1	SLC44A4	ILDR1	LOC100287329	CDH26	PC	RFX2	STK3	HSPA1L	PRKCQ	EXT1
1400	Malignant neoplasm of upper lip vermilion border	NPLOC4	CNDP2	LOC645177	ADAMTS9-AS2	RORB	OR51B5	VEZT	OR51I1	SLC25A37	HBB	PEX14	NPRL3	VASH2	TTC3	NUP35	MSRA	ZNF516	DIO1	FAM82A1	NAP1L4	CD44	IL18R1	GABBR2	BCL11A	RDH5	SPTA1	PRR5	NTRK3	GPR160	SYT9	MRPL4	OR51E2	FKTN	OR51B2	LOC100653006	SNRPD3	UBQLNL	PGLYRP3	PCIF1	OR51B6	HBG1	SLC17A8	LOC100652734	WNT4	HFE	GAL	SLC9A1	COL4A3
1401	Malignant neoplasm of lower lip vermilion border	NPLOC4	CNDP2	ADAMTS9-AS2	RORB	LOC645177	OR51I1	SLC25A37	PEX14	OR51B5	HBB	VEZT	MSRA	NPRL3	NAP1L4	VASH2	ZNF516	NUP35	RDH5	GABBR2	NTRK3	DIO1	TTC3	BCL11A	IL18R1	OR51E2	FAM82A1	CAMK4	SYT9	OR51B2	CSMD3	UBQLNL	CD44	FKTN	LOC100652734	BRIP1	NDST1	SPTA1	SLC24A5	WNT4	SLC9A1	DENND4A	SAMM50	LOC100653006	HBG1	OR51B6	URI1	NXPH1	SNRPD3
1403	Malignant neoplasm of upper lip inner aspect	NPLOC4	VEZT	CNDP2	LOC645177	MSRA	GABBR2	IL18R1	C17orf99	SLC25A37	CAMK4	FAM82A1	ZNRD1	SLC24A5	NDST1	ADAMTS9-AS2	LOC100652734	NTRK3	TFAP2D	ZBP1	RORB	SAMM50	DIO1	FBLIM1	VASH2	OR51B5	SYNPO	SPTA1	MRPL4	HBB	GPR160	GTF2H4	NXPH1	ZNF516	SLC22A12	HIF1AN	PEX14	NUP35	SNRPD3	CSMD3	FRY	OR51I1	PLXNA2	PGLYRP3	HCG23	TNPO3	STARD3NL	NPRL3	CRX
1404	Malignant neoplasm of lower lip inner aspect	NPLOC4	CNDP2	RORB	FAM82A1	ADAMTS9-AS2	LOC645177	SLC25A37	VEZT	PEX14	DIO1	TTC3	VASH2	MRPL4	NUP35	OR51B5	NPRL3	FBLIM1	GABBR2	RDH5	MSRA	HBB	CRX	OR51I1	ZNF516	HLTF	LOC100652734	SNRPD3	C14orf39	TMPO	NTRK3	SLC9A1	CD44	WNT4	CSMD3	GPR160	PLCXD3	ZNRD1	IKBKAP	FKTN	HFE	C17orf99	BAZ1B	PTCH2	PRR5	PGLYRP3	RFTN1	BRIP1	SLC24A5
1405	Malignant neoplasm of lip unspecified inner aspect	FBLIM1	OR51B2	FEN1	OR51B5	GPLD1	GABBR2	HBB	CDK14	OR51I1	SYT9	TBC1D21	NAP1L4	NPRL3	GFAP	STAT3	NBAS	CPSF3L	PTCH2	HIVEP3	NPLOC4	FAM184B	CRYL1	RAD21	FAM19A1	CSMD1	TPTE2	EIF3L	DTHD1	CAPSL	APLP2	SGCZ	TTC3	ANKRD17	SLC36A4	BRIP1	ETV6	NTRK3	DENND4B	ZRANB3	WDR96	FA2H	SLC25A37	NOL8	FAM19A2	IRAK4	LOC645177	RAMP1	PROM1
1406	Malignant neoplasm of commissure of lip	NPLOC4	CNDP2	OR51B5	SNRPD3	PPHLN1	GABBR2	LOC645177	PGLYRP3	BAZ1B	TMPO	FAM82A1	ABLIM1	HBB	ZFP112	VEZT	LZTS2	LOC100652734	RASGRP3	DENND4A	ABTB2	DAB2	GFAP	FEN1	SYNPO	PLCXD3	POLR3C	ZBP1	NPRL3	SLC25A37	GPR160	ZNF516	ADAMTS9-AS2	GLT1D1	GTF2H4	COL4A3	MSRA	PYGL	TBC1D21	FDFT1	SPTA1	URI1	OR51B2	CAMK4	VASH2	NKX2-3	BCL11A	OR51I1	SAMM50
1408	Malignant neoplasm of other sites of lip	NPLOC4	CNDP2	LOC645177	VEZT	RORB	OR51B5	HBB	ADAMTS9-AS2	OR51I1	NPRL3	SLC25A37	PGLYRP3	VASH2	PEX14	TTC3	NUP35	CD44	ZNF516	GAL	IKBKAP	NAP1L4	FKTN	RDH5	DIO1	IL18R1	GABBR2	MRPL4	FAM82A1	OR51E2	SYNPO	LZTS2	OR51B2	GPR160	LOC100652734	BCL11A	GTF2H4	TMEM213	PCIF1	SGCZ	TBC1D21	PRR5	SYT9	BAZ1B	SBF2	SNRPD3	PBX1	PYGL	UBQLNL
1409	Malignant neoplasm of lip unspecified vermilion border	NPLOC4	CNDP2	RORB	ADAMTS9-AS2	LOC645177	SLC25A37	ZNF516	PEX14	VEZT	HBB	OR51B5	OR51I1	NPRL3	NUP35	MSRA	RDH5	TTC3	VASH2	SPTA1	GABBR2	NAP1L4	NTRK3	FAM82A1	FKTN	OR51E2	CAMK4	IL18R1	BCL11A	BRIP1	CD44	SNRPD3	NDST1	PRR5	OR51B2	CSMD3	DIO1	SYT9	LOC100652734	MRPL4	RASL10B	SLC24A5	POLR3C	UBQLNL	NXPH1	RHD	GPR160	PGLYRP3	GAL
1410	Malignant neoplasm of base of tongue	ODZ4	DAB1	NLRP13	RNLS	TMEM132D	ODZ3	CLYBL	XIRP2	AIG1	TECTB	COL1A2	RFC2	GRK5	FLJ26850	CCDC81	ZFP91	CFHR3	KLHL32	MAPKAP1	NLRP11	SAMD12	ADRA1A	GALNT14	PAX8	CFL1P1	NKAIN2	SFMBT1	CYTH1	OPRM1	DNMBP	NPAS2	RASSF5	KLF12	C22orf31	KAZN	MED24	LGALS13	MIR205HG	KCNIP4	TMPRSS15	LOC100506012	GREB1	ANKRD22	PBX2	HSF2	RAPGEF1	TCERG1	LOC728755
1411	Malignant neoplasm of dorsal surface of tongue	NPLOC4	CNDP2	ADAMTS9-AS2	LOC645177	RORB	SLC25A37	VEZT	PEX14	OR51B5	VASH2	HBB	OR51I1	ZNF516	NUP35	FAM82A1	NTRK3	TTC3	GABBR2	MSRA	RDH5	DIO1	COL4A3	NPRL3	PRR5	CAMK4	MRPL4	IL18R1	BCL11A	SLC17A8	WNT4	SLC24A5	LOC100652734	SPTA1	OR51E2	POLR3C	FKTN	NDST1	CD44	BRIP1	SYT9	NAP1L4	OR51B2	FBLIM1	UBQLNL	HFE	PGLYRP3	RASL10B	STARD3NL
1412	Malignant neoplasm of tip and lateral border of tongue	NPLOC4	CNDP2	ADAMTS9-AS2	RORB	SLC25A37	LOC645177	PEX14	OR51I1	ZNF516	VEZT	MSRA	HBB	OR51B5	NUP35	NPRL3	RDH5	NTRK3	VASH2	TTC3	CAMK4	NAP1L4	OR51E2	FAM82A1	GABBR2	BCL11A	FKTN	NDST1	DIO1	WNT4	UBQLNL	OR51B2	SPTA1	RASL10B	PRR5	IL18R1	SYT9	CSMD3	SLC24A5	SNRPD3	HBG1	CD44	LOC100652734	COL4A3	PLCL1	TMPO	SAMM50	MYH9	NXPH1
1413	Malignant neoplasm of ventral surface of tongue	NPLOC4	CNDP2	RORB	ADAMTS9-AS2	LOC645177	PEX14	SLC25A37	VEZT	OR51B5	VASH2	OR51I1	HBB	MSRA	ZNF516	FAM82A1	NUP35	TTC3	GABBR2	NTRK3	NPRL3	DIO1	NAP1L4	RDH5	OR51B2	BCL11A	FKTN	OR51E2	SAMM50	LOC100652734	SPTA1	PRR5	SLC24A5	CD44	FBLIM1	DENND4A	CAMK4	MRPL4	GPR160	IL18R1	RASL10B	CSMD3	MYH9	NDST1	SYT9	WNT4	OR51B6	RFTN1	UBQLNL
1414	Malignant neoplasm of anterior two-thirds of tongue part unspecified	NPLOC4	CNDP2	ADAMTS9-AS2	RORB	OR51I1	LOC645177	SLC25A37	HBB	OR51B5	NPRL3	VEZT	PEX14	MSRA	ZNF516	VASH2	NUP35	NAP1L4	BCL11A	TTC3	OR51E2	FAM82A1	RDH5	CAMK4	OR51B2	SYT9	UBQLNL	HBG1	GABBR2	DIO1	NTRK3	OR52I2	LOC100653006	IL18R1	NDST1	SPTA1	WNT4	FKTN	PCIF1	SLC24A5	CSMD3	CSNK2A1	OR51B6	PLCL1	LOC100652734	NXPH1	PRR5	CD44	ITPA
1415	Malignant neoplasm of junctional zone of tongue	NPLOC4	SLC6A20	SLC24A5	LOC645177	GPR160	TACC2	MRPL4	IKBKAP	PRR5	HCG23	ZNF516	PDE1C	WDR82	BRIP1	MIS18BP1	SLC25A37	ADAMTS9-AS2	BAZ1B	GABBR2	ICAM5	IL18R1	FMN2	LOC100652734	ADAMTS9	CNDP2	DENND4A	URI1	OR51B5	UGT2B7	HBB	CCDC3	LZTS2	RORB	PTCHD1	ANKRD62P1-PARP4P3	FBLIM1	TFAP2D	SNRPD3	FKTN	NTNG1	CRX	HOXD-AS1	CHRNA1	PTCH2	FAM53B	CWH43	CD44	NAP1L4
1416	Malignant neoplasm of lingual tonsil	NPLOC4	CNDP2	ADAMTS9-AS2	LOC645177	VEZT	HBB	RORB	SLC25A37	FAM82A1	OR51B5	OR51I1	PEX14	ZNF516	GABBR2	NPRL3	TTC3	NUP35	NAP1L4	MSRA	VASH2	RDH5	BCL11A	SAMM50	OR51E2	PRR5	FKTN	OR51B2	CAMK4	PGLYRP3	SNRPD3	DIO1	CD44	NDST1	SYT9	SPTA1	UBQLNL	OR51B6	IL18R1	TFDP2	MRPL4	PCIF1	GTF2H4	FBLIM1	NTRK3	LOC100653006	PDE1C	POLR3C	ZNRD1
1418	Malignant neoplasm of other sites of tongue	NPLOC4	ADAMTS9-AS2	CNDP2	LOC645177	RORB	OR51I1	VEZT	SLC25A37	HBB	OR51B5	MSRA	PEX14	ZNF516	NPRL3	NAP1L4	NUP35	VASH2	CAMK4	BCL11A	TTC3	GABBR2	OR51E2	OR51B2	NTRK3	DIO1	UBQLNL	FAM82A1	RDH5	SYT9	WNT4	HBG1	CSMD3	FKTN	LOC100653006	NDST1	LOC100652734	PGLYRP3	CD44	PRR5	OR52I2	IL18R1	SAMM50	MRPL4	OR51B6	POLR3C	NXPH1	RASL10B	PCIF1
1419	Malignant neoplasm of tongue unspecified	NPLOC4	CNDP2	ADAMTS9-AS2	RORB	LOC645177	SLC25A37	MSRA	PEX14	VEZT	OR51I1	HBB	VASH2	NUP35	ZNF516	OR51B5	NPRL3	TTC3	GABBR2	RDH5	NAP1L4	NTRK3	SPTA1	CAMK4	IL18R1	LOC100652734	BCL11A	CSMD3	FAM82A1	OR51B2	NXPH1	BRIP1	PGLYRP3	OR51E2	DIO1	POLR3C	SLC9A1	FKTN	CRX	COL4A3	RASL10B	UBQLNL	WNT4	PRR5	SNRPD3	NDST1	SYT9	MRPL4	CD44
1420	Malignant neoplasm of parotid gland	NPLOC4	CNDP2	RORB	ADAMTS9-AS2	LOC645177	PEX14	SLC25A37	VEZT	NUP35	MSRA	TTC3	VASH2	HBB	OR51I1	ZNF516	RDH5	OR51B5	NPRL3	GABBR2	CAMK4	IL18R1	DIO1	NTRK3	NAP1L4	PRR5	FKTN	FAM82A1	NDST1	NXPH1	SPTA1	CSMD3	C14orf39	LOC100652734	BCL11A	RFTN1	MRPL4	POLR3C	CD44	NDUFB6	SNRPD3	MYH9	SAMM50	OR51E2	OR51B2	WNT4	PGLYRP3	SLC24A5	UBQLNL
1421	Malignant neoplasm of submandibular gland	NPLOC4	CNDP2	ADAMTS9-AS2	RORB	LOC645177	PEX14	OR51I1	SLC25A37	VEZT	HBB	NUP35	VASH2	ZNF516	MSRA	OR51B5	TTC3	DIO1	RDH5	NPRL3	FAM82A1	GABBR2	NTRK3	NAP1L4	CAMK4	BCL11A	FKTN	OR51B2	OR51E2	CD44	IL18R1	PRR5	SPTA1	LOC100652734	MRPL4	NXPH1	CSMD3	HBG1	NDST1	ZNRD1	C14orf39	SLC24A5	TMPO	MYH9	SYT9	RFTN1	UBQLNL	SAMM50	RASL10B
1422	Malignant neoplasm of sublingual gland	NPLOC4	CNDP2	RORB	PEX14	SLC25A37	FAM82A1	LOC645177	RDH5	NUP35	VEZT	TTC3	NTRK3	WNT4	GABBR2	ADAMTS9-AS2	VASH2	LOC100652734	MYH9	OR51E2	NDST1	BAZ1B	OR51B5	CSMD3	ZNF516	SNRPD3	C14orf39	CRX	TMPO	ZNRD1	MSRA	DENND4A	TBC1D21	HLTF	MRPL4	GFAP	STARD3NL	HBB	CD44	DENND2A	STK40	NPRL3	HCG23	IL7R	SLC24A5	KIF26B	RFTN1	PRR5	CHST15
1428	Malignant neoplasm of other major salivary glands	NPLOC4	CNDP2	RORB	SLC25A37	FAM82A1	VEZT	NUP35	ADAMTS9-AS2	LOC645177	NDST1	RDH5	TMPO	OR51B5	PEX14	OR51E2	TTC3	APCDD1	SPTA1	NPRL3	POLR3C	PLCXD3	HBB	TBC1D21	NTRK3	FKTN	NAP1L4	ZNF516	TMEM213	CD44	FBLIM1	MRPL4	BRIP1	PGLYRP3	VASH2	DENND4A	OR51I1	GABBR2	GIGYF1	DIO1	DGKH	IL18R1	MSRA	GNAS	BCAR1	SLC24A5	DNAJC6	PRR5	OR51B2
1429	Malignant neoplasm of salivary gland unspecified	NPLOC4	CNDP2	ADAMTS9-AS2	LOC645177	RORB	PEX14	SLC25A37	VEZT	MSRA	VASH2	NUP35	OR51I1	HBB	RDH5	ZNF516	OR51B5	TTC3	NPRL3	GABBR2	IL18R1	NTRK3	CAMK4	DIO1	FKTN	WNT4	OR51B2	NAP1L4	SPTA1	FAM82A1	RFTN1	BCL11A	OR51E2	COL4A3	NDST1	CSMD3	CD44	MYH9	HFE	PLCL1	PGLYRP3	SLC24A5	MRPL4	C14orf39	SNRPD3	LOC100652734	PRR5	URI1	GPR160
1430	Malignant neoplasm of upper gum	NPLOC4	CNDP2	ADAMTS9-AS2	LOC645177	RORB	SLC25A37	VEZT	OR51I1	HBB	OR51B5	PEX14	ZNF516	NPRL3	DIO1	MSRA	NUP35	IL18R1	NAP1L4	VASH2	GABBR2	BCL11A	FAM82A1	CAMK4	TTC3	MRPL4	OR51B2	PRR5	NTRK3	OR51E2	SYT9	FKTN	RDH5	UBQLNL	WNT4	LOC100652734	NDST1	SNRPD3	SPTA1	PLCL1	COL4A3	CSMD3	LOC100653006	SLC24A5	CD44	TMEM213	BRIP1	HBG1	SLC9A1
1431	Malignant neoplasm of lower gum	NPLOC4	CNDP2	ADAMTS9-AS2	LOC645177	RORB	SLC25A37	OR51I1	HBB	PEX14	OR51B5	MSRA	VEZT	ZNF516	NPRL3	NUP35	VASH2	TTC3	NAP1L4	RDH5	CAMK4	OR51E2	DIO1	GABBR2	BCL11A	OR51B2	IL18R1	FAM82A1	UBQLNL	SYT9	LOC100652734	NDST1	SPTA1	FKTN	CSMD3	NTRK3	PRR5	SLC24A5	COL4A3	WNT4	NXPH1	HBG1	OR52I2	POLR3C	LOC100653006	CD44	RASL10B	PGLYRP3	NDUFB6
1438	Malignant neoplasm of other sites of gum	NPLOC4	CNDP2	RORB	CD44	SLC25A37	LOC645177	BAZ1B	FBLIM1	ADAMTS9-AS2	NUP35	RDH5	NPRL3	OR51B5	CRX	VASH2	TBC1D21	IL18R1	SNRPD3	TTC3	GAL	SLC9A1	VEZT	GABBR2	PEX14	FAM82A1	PGLYRP3	NTRK3	GPR160	NDST1	BRIP1	OR51I1	CAMK4	ZNF516	HFE	MYH9	TMEM213	NAP1L4	RHD	SBF2	BCL11A	HBB	LOC100652734	SLC17A8	FKTN	SAMM50	CDK14	SLC24A5	MRPL4
1439	Malignant neoplasm of gum unspecified	NPLOC4	CNDP2	LOC645177	ADAMTS9-AS2	VEZT	OR51B5	HBB	SLC25A37	ZNF516	MSRA	OR51I1	RORB	PEX14	FAM82A1	NPRL3	PGLYRP3	NTRK3	SAMM50	GABBR2	TTC3	CAMK4	CD44	NAP1L4	DIO1	OR51E2	SPTA1	OR51B2	FKTN	RASL10B	VASH2	NDST1	ZNRD1	NUP35	FBLIM1	PRR5	DENND4A	WNT4	BCL11A	MRPL4	SYT9	COL4A3	UBQLNL	LOC100652734	CRX	NXPH1	RDH5	GPR160	LZTS2
1440	Malignant neoplasm of anterior portion of floor of mouth	NPLOC4	CNDP2	ADAMTS9-AS2	RORB	LOC645177	SLC25A37	PEX14	VEZT	HBB	OR51B5	NUP35	OR51I1	TTC3	VASH2	ZNF516	MSRA	FAM82A1	NTRK3	RDH5	NPRL3	NAP1L4	GABBR2	WNT4	CAMK4	BCL11A	IL18R1	SPTA1	OR51E2	OR51B2	UBQLNL	DIO1	COL4A3	SYT9	CSMD3	MYH9	HFE	SLC9A1	HBG1	SLC24A5	PRR5	NDST1	RFTN1	FKTN	C14orf39	OR51B6	CD44	LOC100653006	BRIP1
1441	Malignant neoplasm of lateral portion of floor of mouth	NPLOC4	CNDP2	ADAMTS9-AS2	RORB	LOC645177	HBB	PEX14	NUP35	VEZT	OR51I1	VASH2	SLC25A37	ZNF516	NPRL3	OR51B5	FAM82A1	TTC3	GABBR2	RDH5	NAP1L4	NTRK3	DIO1	BCL11A	MRPL4	FKTN	ZNRD1	PRR5	SNRPD3	OR51E2	IL18R1	OR51B2	MSRA	GPR160	HBG1	SLC17A8	FBLIM1	WNT4	CD44	SYT9	SLC24A5	SAMM50	OR51B6	URI1	BRIP1	CAMK4	LOC100653006	C14orf39	RFTN1
1448	Malignant neoplasm of other sites of floor of mouth	NPLOC4	CNDP2	RORB	LOC645177	ADAMTS9-AS2	VEZT	OR51I1	SLC25A37	PEX14	HBB	NPRL3	OR51B5	VASH2	NUP35	MSRA	ZNF516	TTC3	NAP1L4	OR51E2	GABBR2	RDH5	IL18R1	BCL11A	OR51B2	FAM82A1	CAMK4	UBQLNL	NTRK3	DIO1	SYT9	PRR5	SPTA1	CD44	PGLYRP3	HBG1	FKTN	POLR3C	LOC100653006	OR51B6	MRPL4	SLC24A5	NDST1	NXPH1	SLC9A1	OR52I2	WNT4	PCIF1	RFTN1
1449	Malignant neoplasm of floor of mouth part unspecified	NPLOC4	CNDP2	ADAMTS9-AS2	LOC645177	RORB	SLC25A37	OR51I1	HBB	VEZT	PEX14	OR51B5	ZNF516	MSRA	NPRL3	NUP35	VASH2	NAP1L4	GABBR2	TTC3	OR51E2	CAMK4	RDH5	OR51B2	BCL11A	DIO1	NTRK3	SPTA1	UBQLNL	SYT9	IL18R1	FKTN	MRPL4	FAM82A1	SLC24A5	COL4A3	PRR5	SNRPD3	OR51B6	HBG1	NDST1	PCIF1	RASL10B	LOC100652734	CD44	WNT4	SLC17A8	POLR3C	NXPH1
1450	Malignant neoplasm of cheek mucosa	CASP8	SMYD2	OPTN	FHOD3	SND1	FMN2	DBNDD1	MED24	RASL10B	CNTNAP4	CNDP2	DENND2A	OR8A1	INO80	CYTH1	ODZ4	PLA2G6	MYH7B	CTNND2	COL6A4P1	ZMYND11	TSPYL5	OLA1	MMP17	NUPL1	LNX2	RNF5	CDK10	DNAJC24	NAV3	LZTR1	THSD7B	ZNF276	ERO1L	MGST3	OLFM3	ZNF789	INPP5B	C2	FANCA	C16orf55	WDFY3	SENP6	FBN2	ANXA9	SH3BP5	ADRA1D	AIG1
1451	Malignant neoplasm of vestibule of mouth	NPLOC4	CNDP2	OR51B5	VEZT	LOC645177	RORB	FAM82A1	OR51I1	GABBR2	ADAMTS9-AS2	NUP35	PEX14	HBB	ZNF516	NAP1L4	NTRK3	LOC100652734	SLC25A37	DENND4A	NPRL3	VASH2	OR51E2	OR51B2	DIO1	TTC3	BCL11A	PLCXD3	MRPL4	SNRPD3	FKTN	PCIF1	CSMD3	ZNRD1	IL18R1	CAMK4	NDST1	ARG1	LOC100653006	SPTA1	PRR5	UBQLNL	IKBKAP	CD44	RASL10B	BAZ1B	RDH5	PGR	WNT4
1452	Malignant neoplasm of hard palate	NPLOC4	CNDP2	ADAMTS9-AS2	LOC645177	RORB	VEZT	SLC25A37	PEX14	OR51I1	HBB	OR51B5	NUP35	MSRA	ZNF516	VASH2	NPRL3	IL18R1	TTC3	RDH5	NAP1L4	GABBR2	CAMK4	NTRK3	FAM82A1	LOC100652734	DIO1	BCL11A	OR51B2	OR51E2	WNT4	CSMD3	SYT9	PRR5	FKTN	NDST1	MRPL4	SNRPD3	SPTA1	SLC24A5	UBQLNL	PLCL1	SAMM50	BRIP1	LOC100653006	C14orf39	HBG1	SYNPO	NXPH1
1453	Malignant neoplasm of soft palate	NPLOC4	ADAMTS9-AS2	CNDP2	LOC645177	RORB	HBB	OR51I1	SLC25A37	OR51B5	ZNF516	MSRA	VEZT	PEX14	NPRL3	CAMK4	VASH2	OR51E2	NUP35	TTC3	IL18R1	NTRK3	GABBR2	NAP1L4	RDH5	BCL11A	NDST1	OR51B2	SYT9	FAM82A1	FKTN	DIO1	UBQLNL	WNT4	CD44	LOC100652734	SPTA1	HBG1	PGLYRP3	CSMD3	PCIF1	PRR5	SNRPD3	POLR3C	PLCL1	ZNRD1	SAMM50	NXPH1	SLC24A5
1454	Malignant neoplasm of uvula	NPLOC4	CNDP2	LOC645177	DIO1	ADAMTS9-AS2	OR51B5	GABBR2	IL18R1	SLC25A37	VEZT	FAM82A1	OR51I1	MSRA	BRIP1	NTRK3	HBB	SNRPD3	PTCH2	PEX14	CD44	NPRL3	VASH2	RORB	BAZ1B	CAMK4	RHD	RDH5	CAPSL	TTC3	GPR160	SAMM50	NUP35	MRPL4	NAP1L4	ZNF516	NDST1	TBC1D21	MIS18BP1	FKTN	HIF1AN	LOC100652734	EIF3L	DENND4A	FBLIM1	RASGRP3	TFAP2D	APCDD1	NXPH1
1455	Malignant neoplasm of palate unspecified	NPLOC4	CNDP2	LOC645177	ADAMTS9-AS2	RORB	SLC25A37	PEX14	OR51I1	VEZT	ZNF516	OR51B5	HBB	MSRA	NUP35	NTRK3	NPRL3	VASH2	FAM82A1	RDH5	GABBR2	TTC3	DIO1	NAP1L4	CAMK4	BCL11A	BRIP1	OR51B2	CSMD3	WNT4	FKTN	SPTA1	CRX	LOC100652734	OR51E2	SYT9	IL18R1	COL4A3	UBQLNL	CD44	PRR5	MRPL4	NDST1	SNRPD3	HFE	SLC24A5	POLR3C	PGLYRP3	TMEM183A
1456	Malignant neoplasm of retromolar area	TSPYL5	ILDR1	DENND4A	CD6	ODZ4	OR8A1	SND1	DCHS2	TMCO1	DAB1	RFC2	ANKRD44	SMYD2	FMN2	OR51I1	CYP2C8	CPS1	LOC100505813	OR51E2	OR52I2	RUNX2	CASP8	ZMYND11	UBQLNL	ITPA	CSMD2	NKX2-6	STIM1	ATXN2L	IL5RA	PRR5L	RFX2	FAM5B	ICK	PCIF1	AIG1	SLC22A2	ADAM28	CSNK2A1	KIAA1958	LGALS13	KCNAB1	FAM125B	RPTOR	SHANK2	STK32C	CAB39L	NAP1L4
1458	Malignant neoplasm of other specified parts of mouth	NPLOC4	ADAMTS9-AS2	CNDP2	LOC645177	RORB	HBB	SLC25A37	OR51I1	OR51B5	VEZT	ZNF516	NPRL3	PEX14	CAMK4	MSRA	DIO1	GABBR2	NUP35	BCL11A	NAP1L4	NTRK3	VASH2	FAM82A1	OR51B2	SYT9	TTC3	SNRPD3	IL18R1	OR51E2	WNT4	UBQLNL	RDH5	FKTN	COL4A3	HBG1	PLCL1	LOC100653006	PGLYRP3	NDST1	LOC100652734	SPTA1	BRIP1	MRPL4	PRR5	RASL10B	HFE	NXPH1	CD44
1459	Malignant neoplasm of mouth unspecified	NPLOC4	ADAMTS9-AS2	CNDP2	RORB	SLC25A37	LOC645177	MSRA	VEZT	PEX14	OR51I1	HBB	OR51B5	ZNF516	VASH2	NUP35	NPRL3	TTC3	CAMK4	NAP1L4	RDH5	SPTA1	FAM82A1	OR51B2	BCL11A	DIO1	GABBR2	IL18R1	NTRK3	OR51E2	NDST1	SYT9	MRPL4	FKTN	C14orf39	CSMD3	WNT4	PRR5	COL4A3	UBQLNL	BRIP1	PGLYRP3	LOC100652734	SNRPD3	HBG1	CD44	RFTN1	OR52I2	SLC24A5
1460	Malignant neoplasm of tonsil	NPLOC4	CNDP2	ADAMTS9-AS2	RORB	LOC645177	SLC25A37	VEZT	PEX14	OR51I1	MSRA	ZNF516	OR51B5	NUP35	HBB	NPRL3	VASH2	TTC3	GABBR2	CAMK4	RDH5	LOC100652734	NAP1L4	NTRK3	CSMD3	IL18R1	FAM82A1	BCL11A	MRPL4	WNT4	OR51B2	SLC9A1	PRR5	RASL10B	SPTA1	BRIP1	DIO1	UBQLNL	CRX	POLR3C	OR51E2	NDUFB6	FKTN	NDST1	SYT9	COL4A3	CD44	RFTN1	SAMM50
1461	Malignant neoplasm of tonsillar fossa	NPLOC4	CNDP2	ADAMTS9-AS2	RORB	SLC25A37	LOC645177	OR51I1	VEZT	ZNF516	PEX14	HBB	OR51B5	NUP35	MSRA	VASH2	NPRL3	NTRK3	NAP1L4	CAMK4	TTC3	FAM82A1	BCL11A	OR51E2	OR51B2	GABBR2	WNT4	RDH5	IL18R1	SYT9	FKTN	DIO1	NDST1	UBQLNL	PRR5	HBG1	CD44	POLR3C	LOC100652734	SAMM50	RASL10B	HFE	PLCL1	OR52I2	SPTA1	BRIP1	LOC100653006	OR51B6	ZNRD1
1462	Malignant neoplasm of tonsillar pillars (anterior) (posterior)	NPLOC4	LOC645177	CNDP2	RORB	SLC25A37	ADAMTS9-AS2	VEZT	PEX14	OR51B5	NTRK3	HBB	FAM82A1	OR51I1	NPRL3	ZNF516	VASH2	GABBR2	IL18R1	NUP35	TTC3	NAP1L4	RASGRP3	CRX	MSRA	MRPL4	LOC100652734	DIO1	RDH5	SNRPD3	COL4A3	CSMD3	CAMK4	SLC9A1	FKTN	PGLYRP3	TMEM213	BCL11A	BAZ1B	TBC1D21	BRIP1	RHD	FBLIM1	WNT4	OR51E2	OR51B2	PLCXD3	STARD3NL	PDE1C
1463	Malignant neoplasm of vallecula epiglottica	NPLOC4	CNDP2	RORB	ADAMTS9-AS2	NUP35	PEX14	LOC645177	SLC25A37	VEZT	OR51B5	HBB	TTC3	VASH2	NPRL3	OR51I1	MRPL4	ZNF516	FAM82A1	DIO1	RDH5	CD44	BCL11A	BAZ1B	SPTA1	OR51B2	MSRA	NAP1L4	PRR5	SYT9	RFTN1	COL4A3	SNRPD3	NDST1	GABBR2	PGLYRP3	FBLIM1	CAMK4	ZNRD1	NTRK3	POLR3C	URI1	OR51E2	SAMM50	FKTN	HBG1	C14orf39	IL18R1	PLCL1
1464	Malignant neoplasm of anterior aspect of epiglottis	NPLOC4	SLC25A37	CNDP2	FAM82A1	GABBR2	VEZT	NTRK3	RORB	PBX1	PEX14	ZNF516	BAZ1B	ADAMTS9-AS2	FEN1	CD44	MRPL4	ZNF423	CRX	LOC645177	GAL	NDST1	TTC3	CD53	PGLYRP3	OR51B5	FBLIM1	IKBKAP	LZTS2	SLC9A1	NPRL3	DENND4A	NDUFB6	RASGRP3	RDH5	HBB	IFRD1	NXPH1	ELF1	IL18R1	BRIP1	HFE	SAMM50	LOC100506532	FKTN	PPA2	IL7R	DIO1	ZNRD1
1466	Malignant neoplasm of lateral wall of oropharynx	NPLOC4	CNDP2	SLC25A37	FAM82A1	RORB	OR51B5	LOC645177	GABBR2	VASH2	NUP35	CSMD3	HBB	VEZT	POLR3C	DIO1	ZNF516	LOC100652734	WNT4	OR51I1	PEX14	FKTN	BAZ1B	ZNRD1	FBLIM1	PLCXD3	CD44	SNRPD3	DAB2	NTRK3	TTC3	ADAMTS9-AS2	NDST1	TCF25	SLC9A1	ZBP1	HS3ST3A1	C17orf99	PLEKHD1	MRPL4	GAL	CELA1	HFE	SLC22A12	SLC24A5	ZNF423	NPRL3	APCDD1	MSRA
1467	Malignant neoplasm of posterior wall of oropharynx	NPLOC4	SLC25A37	CNDP2	LOC645177	GABBR2	OR51B5	ZNF516	DIO1	HBB	PLCL1	VEZT	RORB	CD44	FKTN	FAM82A1	NPRL3	TMPO	SYNPO	OR51I1	ZNRD1	ADAMTS9-AS2	MRPL4	PEX14	NUP35	POLR3C	NTRK3	LOC100652734	IL18R1	SPTA1	SNRPD3	BCL11A	SAMM50	NDST1	DENND4A	VASH2	PGLYRP3	NXPH1	C17orf99	GPR160	GIGYF1	PRR5	DAAM1	COL4A3	CDSN	OR51E2	RASGRP3	BAZ1B	NAP1L4
1468	Malignant neoplasm of other specified sites of oropharynx	NPLOC4	CNDP2	ADAMTS9-AS2	RORB	LOC645177	OR51I1	PEX14	HBB	OR51B5	SLC25A37	VEZT	NUP35	ZNF516	MSRA	NPRL3	VASH2	TTC3	RDH5	GABBR2	CAMK4	NAP1L4	DIO1	IL18R1	WNT4	NTRK3	OR51B2	OR51E2	BCL11A	UBQLNL	CSMD3	FKTN	SYT9	HBG1	MRPL4	CD44	SPTA1	PRR5	LOC100652734	LOC100653006	FAM82A1	BRIP1	C14orf39	NXPH1	NDST1	POLR3C	RFTN1	OR51B6	PCIF1
1469	Malignant neoplasm of oropharynx unspecified site	NPLOC4	ADAMTS9-AS2	CNDP2	LOC645177	RORB	OR51I1	SLC25A37	HBB	MSRA	OR51B5	PEX14	VASH2	NPRL3	VEZT	TTC3	NAP1L4	NUP35	ZNF516	OR51B2	BCL11A	OR51E2	GABBR2	RDH5	CAMK4	UBQLNL	NTRK3	SYT9	CSMD3	DIO1	HBG1	FAM82A1	IL18R1	SPTA1	NDST1	PRR5	FKTN	LOC100653006	OR52I2	RASL10B	PCIF1	WNT4	CSNK2A1	OR51B6	CD44	POLR3C	COL4A3	PGLYRP3	SLC9A1
1470	Malignant neoplasm of superior wall of nasopharynx	NPLOC4	CNDP2	LOC645177	RORB	GABBR2	PEX14	FKTN	TMPO	OR51B5	RDH5	BAZ1B	SLC25A37	LOC100652734	ZNRD1	RASGRP3	ADAMTS9-AS2	OR51I1	VEZT	NUP35	SNRPD3	POLR3C	SYNPO	FAM82A1	NDST1	TTC3	GAL	ZNF516	ATP8B5P	VASH2	NPRL3	URI1	MRPL4	IL18R1	ARHGAP24	DAAM1	MCTP2	SBF2	WNT4	GPR160	HBB	FBLIM1	TMEM213	CRX	SAMM50	CAMK4	PGR	BCL11A	NAP1L4
1471	Malignant neoplasm of posterior wall of nasopharynx	NPLOC4	CNDP2	ADAMTS9-AS2	LOC645177	RORB	VEZT	SLC25A37	OR51I1	HBB	PEX14	OR51B5	MSRA	NUP35	NPRL3	ZNF516	VASH2	CAMK4	TTC3	NAP1L4	OR51B2	DIO1	RDH5	BCL11A	GABBR2	IL18R1	NDST1	SYT9	NTRK3	OR51E2	FAM82A1	WNT4	PRR5	SNRPD3	MRPL4	SAMM50	FKTN	UBQLNL	SPTA1	BRIP1	RFTN1	CD44	HBG1	RASL10B	LOC100653006	CSMD3	FBLIM1	NDFIP1	LOC100652734
1472	Malignant neoplasm of lateral wall of nasopharynx	WNT4	LOC645177	MMP17	C14orf39	CNDP2	DENND2A	CCDC105	NPLOC4	GTF2H4	NTRK3	USP3	PRUNE	FMN2	PEX14	UBXN4	GNA14	TSPAN14	ADAMTS9-AS2	TBX2	SNRPD3	DPP10	TFR2	MTDH	LOC100507421	RFTN1	ITPK1	LOC100652734	TTC3	GPR37	GNG7	MYH9	PIK3CB	STK32C	CAMK4	SGPL1	WDR12	OSBP2	TRPM3	LOC100294145	LSM4	MORC1	NUP35	AMPH	LSM11	ATP8B5P	OR51I1	CBX7	GSTA4
1473	Malignant neoplasm of anterior wall of nasopharynx	NPLOC4	CNDP2	RORB	PEX14	VEZT	SLC25A37	VASH2	LOC645177	HBB	ADAMTS9-AS2	OR51B5	FKTN	TTC3	NUP35	NTRK3	GABBR2	OR51I1	ZNF516	RDH5	BAZ1B	FAM82A1	LOC100652734	MRPL4	CD44	CSMD3	SNRPD3	SYNPO	SLC9A1	NPRL3	MSRA	TMEM213	ZNRD1	SPTA1	PGLYRP3	NAP1L4	BCL11A	RASGRP3	GTF2F1	DIO1	OR51B2	HFE	CRX	CAMK4	PLCXD3	C14orf39	PRR5	RABGAP1L	IKBKAP
1478	Malignant neoplasm of other specified sites of nasopharynx	NPLOC4	ADAMTS9-AS2	CNDP2	LOC645177	SLC25A37	RORB	OR51I1	HBB	PEX14	OR51B5	NPRL3	VEZT	NUP35	ZNF516	CAMK4	NAP1L4	BCL11A	MSRA	VASH2	GABBR2	DIO1	RDH5	OR51B2	IL18R1	TTC3	NTRK3	OR51E2	SYT9	UBQLNL	PRR5	FKTN	FAM82A1	SAMM50	RASL10B	LOC100652734	MRPL4	CSMD3	SNRPD3	WNT4	HBG1	OR52I2	CD44	PLCL1	NDST1	CSNK2A1	COL4A3	SPTA1	OR51B6
1479	Malignant neoplasm of nasopharynx unspecified site	NPLOC4	CNDP2	ADAMTS9-AS2	SLC25A37	LOC645177	RORB	NUP35	VEZT	PEX14	ZNF516	OR51I1	MSRA	VASH2	HBB	OR51B5	GABBR2	NPRL3	TTC3	NTRK3	MRPL4	FAM82A1	CAMK4	IL18R1	LOC100652734	RDH5	DIO1	CSMD3	WNT4	NAP1L4	SPTA1	RASL10B	POLR3C	COL4A3	PRR5	BCL11A	NDST1	OR51B2	FKTN	SLC9A1	TBC1D21	CRX	SAMM50	BRIP1	C17orf99	RFTN1	TBX2	NXPH1	SNRPD3
1480	Malignant neoplasm of postcricoid region of hypopharynx	NPLOC4	CNDP2	LOC645177	RORB	OR51B5	ADAMTS9-AS2	SLC25A37	PEX14	NPRL3	VASH2	TTC3	OR51I1	HBB	VEZT	GABBR2	ZNF516	RDH5	NAP1L4	NUP35	OR51E2	FAM82A1	BCL11A	SNRPD3	PLCXD3	IL18R1	SAMM50	PGR	ZNRD1	CD44	NTRK3	FKTN	DIO1	RFTN1	SPTA1	MACF1	CSMD3	OR51B2	GPR160	TMPO	RASGRP3	CRX	LOC100653006	DENND4A	SYT9	PDE1C	PRR5	PGLYRP3	BRIP1
1481	Malignant neoplasm of pyriform sinus	NPLOC4	CNDP2	ADAMTS9-AS2	LOC645177	RORB	SLC25A37	VEZT	OR51I1	HBB	PEX14	ZNF516	MSRA	OR51B5	NPRL3	NUP35	VASH2	GABBR2	CAMK4	NAP1L4	NTRK3	TTC3	RDH5	BCL11A	IL18R1	FAM82A1	OR51B2	OR51E2	UBQLNL	WNT4	SYT9	NDST1	DIO1	SPTA1	COL4A3	PRR5	BRIP1	NXPH1	PLCL1	LOC100653006	HBG1	TMEM183A	CSMD3	HFE	RASL10B	FBLIM1	SAMM50	FKTN	OR52I2
1482	Malignant neoplasm of aryepiglottic fold hypopharyngeal aspect	NPLOC4	CNDP2	LOC645177	RORB	OR51B5	ADAMTS9-AS2	PEX14	FAM82A1	NPRL3	GABBR2	SLC25A37	NTRK3	OR51I1	VEZT	TTC3	VASH2	ZNF516	CD44	HBB	WNT4	DIO1	NDST1	RHD	SAMM50	MSRA	NAP1L4	RDH5	BCL11A	COL4A3	NUP35	IL18R1	OR51B2	PBX1	SNRPD3	PGR	NXPH1	ZBP1	UBQLNL	PRR5	ZNRD1	SLC17A8	CAMK4	BAZ1B	BRIP1	HLTF	TBC1D21	FKTN	MRPL4
1483	Malignant neoplasm of posterior hypopharyngeal wall	NPLOC4	CNDP2	LOC645177	ADAMTS9-AS2	SLC25A37	RORB	GABBR2	OR51B5	SNRPD3	TTC3	BAZ1B	PEX14	ZNF516	NUP35	IL18R1	IKBKAP	HBB	VEZT	GPR160	OR51I1	WNT4	VASH2	APCDD1	NPRL3	PTCH2	NTRK3	TBC1D21	BRIP1	LZTS2	FKTN	FAM82A1	MRPL4	BCL11A	RDH5	IL17RA	PLCXD3	RHD	SAMM50	SLC9A1	TMEM213	HCG23	DENND4A	CD44	CSMD3	CAMK4	DIO1	PRR5	SYNPO
1488	Malignant neoplasm of other specified sites of hypopharynx	NPLOC4	CNDP2	ADAMTS9-AS2	LOC645177	RORB	SLC25A37	HBB	OR51B5	VEZT	OR51I1	PEX14	MSRA	ZNF516	VASH2	NPRL3	NUP35	TTC3	BCL11A	CAMK4	NAP1L4	OR51B2	RDH5	FAM82A1	SYT9	OR51E2	GABBR2	NTRK3	IL18R1	UBQLNL	WNT4	CSMD3	DIO1	LOC100653006	PGLYRP3	HBG1	PRR5	SAMM50	BRIP1	NDST1	OR52I2	LOC100652734	OR51B6	PCIF1	MRPL4	FKTN	CSNK2A1	CD44	NXPH1
1489	Malignant neoplasm of hypopharynx unspecified site	NPLOC4	CNDP2	ADAMTS9-AS2	LOC645177	RORB	SLC25A37	MSRA	OR51I1	PEX14	HBB	OR51B5	VEZT	NPRL3	VASH2	NUP35	ZNF516	TTC3	RDH5	GABBR2	NAP1L4	BCL11A	NTRK3	OR51E2	DIO1	CAMK4	SPTA1	IL18R1	OR51B2	PRR5	FAM82A1	CSMD3	UBQLNL	SYT9	SNRPD3	FKTN	MRPL4	COL4A3	HBG1	LOC100653006	NXPH1	OR52I2	BRIP1	PCIF1	NDST1	WNT4	PLCL1	SAMM50	SLC24A5
1490	Malignant neoplasm of pharynx unspecified	NPLOC4	ADAMTS9-AS2	CNDP2	RORB	SLC25A37	MSRA	LOC645177	PEX14	ZNF516	OR51I1	VASH2	HBB	VEZT	OR51B5	NUP35	TTC3	GABBR2	NPRL3	CAMK4	NAP1L4	SPTA1	CSMD3	NTRK3	IL18R1	RDH5	BCL11A	DIO1	FAM82A1	OR51B2	NDST1	COL4A3	OR51E2	PRR5	FKTN	UBQLNL	SLC9A1	WNT4	BRIP1	SNRPD3	SYT9	POLR3C	PGLYRP3	HBG1	MRPL4	OR52I2	SAMM50	NXPH1	PCIF1
1498	Malignant neoplasm of other sites within the lip and oral cavity	NPLOC4	CNDP2	ADAMTS9-AS2	LOC645177	RORB	SLC25A37	PEX14	ZNF516	VEZT	OR51I1	HBB	NUP35	TTC3	OR51B5	FAM82A1	GABBR2	VASH2	RDH5	MSRA	NTRK3	PRR5	NPRL3	SPTA1	DIO1	NAP1L4	MRPL4	FKTN	WNT4	CD44	CAMK4	LOC100652734	SLC24A5	SNRPD3	NXPH1	IL18R1	CSMD3	NDST1	BRIP1	SAMM50	OR51E2	BCL11A	GPR160	TNPO3	OR51B2	SLC17A8	PGLYRP3	SYT9	RASL10B
1499	Malignant neoplasm of ill-defined sites within the lip and oral cavity	LOC645177	ZNF516	NPLOC4	CNDP2	HBB	PGLYRP3	FAM19A1	HBZ	NPRL3	OR51B5	PCIF1	OR51I1	OR51B2	LOC100653006	PRR5	SYT9	SLC25A37	SGCZ	IL18R1	BCL11A	UBQLNL	MYEF2	NAP1L4	VEZT	STIM1	SYNPO	CSNK2A1	IL17RA	SLC9A1	TTC3	CSMD1	FAM19A2	GABBR2	FEN1	IREB2	GPR160	DAB2	PROM1	GFAP	HIVEP3	TCP11	OR51E2	RASGRP3	FAM82A1	SLC17A8	PLCXD3	NUP35	RORB
1500	Malignant neoplasm of cervical esophagus	DENND2A	C22orf31	CASP8	NKAIN2	MYO1D	CCDC81	ALDH1L1	CCDC147	FLJ45139	RFTN1	POLR3C	AIG1	SMOC1	CDK10	PTPN14	ILDR1	PLCB1	ADRA1D	OR2L13	MMP17	KIRREL3	CUX1	C14orf39	HCG23	KCNIP4	OSTM1	PRR5	GJB2	ATM	PPP1R12B	COMMD10	MST1	CYTH1	KLF12	CNDP2	NUP35	ODZ2	PRPF18	ZFAT	NDFIP1	SPSB1	TGFBR3	LINC00340	DPP10	RASGRF1	EPSTI1	C1orf174	ADCY9
1501	Malignant neoplasm of thoracic esophagus	TSPYL5	SEMA6B	COG5	DENND2A	FAM110B	EFEMP1	LOC643542	GNA14	SH3BP5	CCDC81	IGLL1	SND1	C22orf31	FAM5B	RFTN1	CYP4F8	WIPF1	HPR	C17orf99	SPSB4	ITPK1	LOC100507043	ADARB2	MYH9	PARVA	FBN2	RORB	IL12RB2	KIRREL3	KIAA1217	NAALADL2	SENP6	SATB1	LOC100506532	FECH	CDH5	MAGI2	PEX14	SCN3A	JAKMIP1	HAO1	NFKB1	MN1	RPS6KA2	TYMP	MFHAS1	WWC1	UNC5C
1502	Malignant neoplasm of abdominal esophagus	MYH9	FAM5B	CNDP2	DENND2A	C1orf174	NPLOC4	NTRK3	RORB	RFTN1	NUP35	TFR2	CDKN2B	LOC646762	INO80	PEX14	UBE2Q2	PSCA	NHS	CCDC91	TTC3	EFEMP1	TMEM201	RDH5	NUDT17	VASH2	NRP2	ALDH1L1	MSH5	LOC100506660	GNA14	RASL10B	C14orf39	AIG1	WNT4	CASP8	LSM4	FLJ45139	FMNL2	PRB2	LOC100652749	ICK	PDZRN3	RAB40C	RNF182	LLGL1	MMP17	TMPO	DNER
1503	Malignant neoplasm of upper third of esophagus	MAPKAP1	STK24	CASP8	OR8A1	PAX8	CCDC81	RNLS	TCF4	CFL1P1	GALNT14	TMEM132D	PDE6C	ANGPT1	FAM13A	STMN2	TECTB	FLJ45139	LRRTM4	CNTNAP4	ENPEP	AIG1	KCNIP4	RAB3C	ADRA1A	SLC26A9	AVL9	AKAP13	ODZ3	ADARB2	C16orf55	KLF12	UPK1B	BMP5	MEAF6	NLRP13	CNTN4	LGALS13	ITIH3	ANXA9	NRP1	C2	RNF5	LOC100508120	RNF152	NKAIN2	SRP72	SCHIP1	FLJ40288
1504	Malignant neoplasm of middle third of esophagus	CASP8	ANGPT1	MED24	HDAC9	PDE6C	TECTB	RNLS	FLJ45139	DNMBP	PRIM2	BCR	DAPK1	SLC26A9	CFL1P1	ESR1	MAPKAP1	ALDH1L1	TCF4	SPHKAP	SORCS3	LGMN	GALNT14	C22orf31	ZBTB11	SULT1B1	FLJ40288	ATF7	CCDC81	NIPBL	KIF6	CD55	SPATA5L1	NLRP13	FTSJD2	STAT4	HSPA1B	TGFBR2	ODZ4	TOX2	ODZ3	CNTNAP4	LOC100507377	NKAIN2	HSF2	IREB2	ILDR1	OR8A1	CELA1
1505	Malignant neoplasm of lower third of esophagus	AIG1	ODZ4	ODZ3	TMEM132D	MAPKAP1	RNLS	PCNP	PRIM2	LOC728755	TECTB	KLF12	XIRP2	RBL2	PAX8	CELA1	DNMBP	TCF3	FLJ40288	NCR3	LOC100506430	TM7SF3	NLRP13	ADAD1	LOC100506689	HDAC9	AGPHD1	TNFRSF13B	COL1A2	DAB1	HSF2	ENPEP	RAB3C	SAMD12	ZFP91	LOC100508120	SLC26A9	GRK5	ITPK1	KAZN	DAPK1	DAP	NKAIN2	GSG1L	PDE8A	CCDC148	LGALS13	FEN1	CADM1
1508	Malignant neoplasm of other specified part of esophagus	ODZ3	ODZ4	TMEM132D	DAB1	FLJ26850	MAPKAP1	XIRP2	LOC100506689	AIG1	NKAIN2	LTA4H	PRIM2	GRK5	CEP57L1	C22orf31	CFHR3	SPHKAP	ERGIC1	HSF2	LOC728755	GALNT14	KAZN	COL1A2	PDE6C	FLJ40288	ESR1	RNLS	CPT1A	CASP8	NLRP13	PBX2	CCDC81	PLCG2	ADRA1A	NCR3	OPTN	AIF1	DAPK1	PCNP	RAB3C	ADAM28	SMTN	RBL2	CDCA7L	MED24	SMC6	PRDM14	SIGIRR
1509	Malignant neoplasm of esophagus unspecified site	ODZ4	AIG1	ODZ3	NKAIN2	LOC728755	FAM149A	MEF2BNB	SMTN	CAB39L	XIRP2	IGF2R	MGST2	RUNX2	DAB1	HNF4G	1-Dec	TMEM132D	LTA4H	DCP1B	IMPG2	ERO1LB	SLC22A18	DGKH	TMEM213	C22orf31	ATP8B1	GLIS2	OPRM1	SBF2	MAPKAP1	ATP13A4	LOC646808	RAC2	SPATA5L1	SFMBT1	PAX8	KAZN	NRG3	MED24	PRB2	IL17F	ANKRD12	FAM98B	FNBP1L	CCDC147	BACH1	DNAJC24	FLJ26850
1510	Malignant neoplasm of cardia	RNF39	C9orf68	CADM3	ZBTB20	TACC2	CD44	VARS2	CXorf30	PYGL	NPLOC4	ZFP112	GTF2H4	MTL5	ZMYND11	WDR82	DIO1	SPARCL1	NKX2-3	KIAA0040	EHMT1	HCG18	NUP205	PSMD3	LOC201617	TMEM183A	RAVER1	CYP4F8	MRPL4	WIPF3	CDK14	CD80	APOBEC3H	PTPDC1	FOS	BPIFC	WNT4	LOC646762	COL2A1	GPR19	SLC14A1	PRR5	IL7R	PPIH	PRMT1	ATP8B5P	MMS22L	PLEKHM1	NLRP1
1511	Malignant neoplasm of pylorus	RNF39	C9orf68	ZBTB20	CADM3	CD44	TACC2	NPLOC4	ZMYND11	NKX2-3	MTL5	PYGL	NUP205	VARS2	SPARCL1	ZFP112	CXorf30	DIO1	KIAA0040	EHMT1	CDK14	GTF2H4	HCG18	LOC201617	APOBEC3H	RAVER1	PTPDC1	CD80	VASH2	GPR19	IL7R	TMEM183A	FOS	BPIFC	MRPL4	WDR82	WNT4	CYP4F8	ZMAT4	PPIH	NLRP1	TIPARP	PSMD3	WIPF3	PLEKHM1	LOC100499467	ATP8B5P	MMS22L	CDKN1B
1512	Malignant neoplasm of pyloric antrum	RNF39	C9orf68	CADM3	ZBTB20	TACC2	CD44	NPLOC4	NKX2-3	PYGL	VARS2	MTL5	CXorf30	ZMYND11	NUP205	ZFP112	GTF2H4	SPARCL1	EHMT1	LOC201617	HCG18	RAVER1	WDR82	DIO1	KIAA0040	CDK14	CYP4F8	APOBEC3H	PSMD3	MRPL4	WIPF3	FOS	TMEM183A	CD80	VASH2	WNT4	GPR19	BPIFC	IL7R	PTPDC1	MMS22L	PRR5	ATP8B5P	POU5F1	SLC14A1	COL2A1	CDKN1B	PPIH	NLRP1
1513	Malignant neoplasm of fundus of stomach	RNF39	C9orf68	ZBTB20	CADM3	TACC2	NPLOC4	CD44	ZMYND11	MTL5	DIO1	NKX2-3	PYGL	NUP205	SPARCL1	CXorf30	VARS2	GTF2H4	HCG18	KIAA0040	ZFP112	MRPL4	CDK14	EHMT1	RAVER1	LOC201617	PTPDC1	VASH2	APOBEC3H	TMEM183A	WDR82	IL7R	CYP4F8	WNT4	TIPARP	FOS	ZMAT4	CD80	ATP8B5P	PPIH	PLEKHM1	GPR19	WIPF3	BPIFC	PSMD3	COL2A1	NLRP1	SLC14A1	NTN1
1514	Malignant neoplasm of body of stomach	CASP8	KLF12	ENPEP	CELA1	PCNP	FLJ40288	AIG1	SNX13	RAB3C	MAPKAP1	RASGRF1	GSG1L	DOCK3	CAB39L	FAM13A	DGKH	TMEM132D	RIIAD1	ODZ4	ANXA11	SPHKAP	LOC728755	ANKRD44	TMEM213	NOX4	1-Dec	ASCC2	SMTN	MTX1	NRG3	TNFRSF13B	MGST2	TP63	SLC22A18	IMPG2	RFTN1	FEN1	SPATA13	ERO1LB	HNF4G	ODZ3	ACSM1	CDK5RAP1	ADRA1D	SBF2	FAM149A	RNF43	ALDH1L1
1515	Malignant neoplasm of lesser curvature of stomach unspecified	RNF39	C9orf68	TACC2	CADM3	NPLOC4	CD44	ZBTB20	ZMYND11	NKX2-3	VARS2	MTL5	PYGL	DIO1	NUP205	CXorf30	SPARCL1	ZFP112	CDK14	RAVER1	GTF2H4	KIAA0040	EHMT1	CYP4F8	HCG18	VASH2	WIPF3	FOS	WNT4	MRPL4	TMEM183A	PTPDC1	IL7R	WDR82	BPIFC	CD80	APOBEC3H	LOC201617	PSMD3	ZMAT4	ATP8B5P	GPR19	COL2A1	TIPARP	PPIH	NTN1	NLRP1	PRR5	C5orf56
1516	Malignant neoplasm of greater curvature of stomach unspecified	RNF39	C9orf68	NPLOC4	ZBTB20	CADM3	TACC2	CD44	NKX2-3	ZMYND11	MTL5	PYGL	DIO1	NUP205	SPARCL1	VASH2	CXorf30	CDK14	EHMT1	RAVER1	VARS2	GTF2H4	ZMAT4	KIAA0040	ZFP112	MRPL4	APOBEC3H	IL7R	WIPF3	WNT4	TMEM183A	CYP4F8	HCG18	FOS	PTPDC1	CD80	PSMD3	LOC201617	CNDP2	TTC3	GPR19	WDR82	BPIFC	ATP8B5P	PPIH	TIPARP	MMS22L	NTN1	NLRP1
1518	Malignant neoplasm of other specified sites of stomach	RNF39	C9orf68	CADM3	ZBTB20	TACC2	CD44	NPLOC4	VARS2	PYGL	MTL5	CXorf30	ZMYND11	NKX2-3	GTF2H4	LOC201617	HCG18	SPARCL1	NUP205	ZFP112	MRPL4	EHMT1	KIAA0040	RAVER1	CDK14	WDR82	PSMD3	DIO1	FOS	APOBEC3H	CD80	TMEM183A	IL7R	CYP4F8	BPIFC	GPR19	PTPDC1	PRR5	WNT4	PRMT1	ATP8B5P	NLRP1	ZNF207	VASH2	LOC646762	ASTN1	COL2A1	WIPF3	SLC14A1
1519	Malignant neoplasm of stomach unspecified site	ODZ4	AIG1	MGST2	CAB39L	DGKH	DCP1B	FAM149A	LOC728755	HNF4G	MEF2BNB	IMPG2	TMEM213	NRG3	SMTN	SLC22A18	ATP8B1	LOC646808	SBF2	ATP13A4	GLIS2	1-Dec	IGF2R	ERO1LB	IL17F	BACH1	RUNX2	ODZ3	BAZ2B	PRB2	SMU1	CDC42BPG	BCAR1	LIN7C	ANKRD12	FNBP1L	ZNF207	RAC2	ACSM1	RNF149	RNF43	SYNDIG1	L3MBTL4	APTX	GTF2H1	KCNK10	BTRC	NKAIN2	DAB1
1520	Malignant neoplasm of duodenum	MGST2	DGKH	IMPG2	SMTN	CAB39L	DCP1B	TMEM213	FAM149A	LOC646808	1-Dec	HNF4G	IL17F	NRG3	SYNDIG1	ATP8B1	ACSM1	PRB2	ANKRD12	IGF2R	GLIS2	RNF43	MEF2BNB	BACH1	AIG1	SLC22A18	ERO1LB	SMU1	KCNK10	APTX	CDC42BPG	RNF149	BTRC	BAZ2B	ZNF207	C18orf1	LIN7C	RUNX2	FNBP1L	SBF2	ATP13A4	L3MBTL4	RAC2	POC1B	CASP8	GTF2H1	BCAR1	PCNP	MAPKAP1
1521	Malignant neoplasm of jejunum	CASP8	AIG1	SGSM1	SNX13	USP8	EPSTI1	TTC3	SND1	SLC35F4	ADAMTS9-AS2	MAPKAP1	DGKH	DENND2A	MYH9	NTN1	CDK5RAP1	RFTN1	LHX6	C10orf122	OR51I1	CSNK2A1	C14orf39	GRM5	KLF12	PRB2	TOX2	RASGRF1	PEBP4	RAB5A	APOPT1	HBZ	GRK5	ODZ4	ZNF207	RNF165	OR51B6	ACSM1	RRM1	ISM1	IMPG2	LOC645206	PLXDC2	ABLIM1	SPSB4	HBG1	PKNOX2	STK32C	CAMK2B
1522	Malignant neoplasm of ileum	RFTN1	AIG1	DENND2A	RASGRF1	NUP35	TSPYL5	C14orf39	PEX14	TTC3	COL23A1	MYH9	ISM1	C10orf122	NEDD4	JAZF1	CELA1	FAM129A	BTNL2	RAB3C	SGSM1	MAPKAP1	SND1	USP8	ADRA1D	TRIM46	VASH2	GRK5	FAM108C1	TOX2	RORB	GUSBP11	GSG1L	CAB39L	SUV39H2	SMTN	STK32C	SCGB1D2	CASP8	STAT4	FAM49B	SNX13	CNDP2	RAB5A	SLC35F4	CHP	PBX2	CDCA7L	APOPT1
1523	Malignant neoplasm of Meckels diverticulum	CSMD3	SLC25A37	CPEB4	PRR5L	LTBP1	LOC100506532	KIAA1199	LOC100652749	MSRA	EXOSC2	UBE2V1	LGR4	NKX2-3	COL25A1	LOC100652734	SLC7A8	APCDD1	UBXN11	FAT3	TRPM3	NUP35	RIPK4	GALNTL6	MLF1	ADRA1D	ZNF276	WNT4	NDUFB6	CCDC147	PEX14	FAM3C	NFRKB	NOL4	VEZT	AATK-AS1	CAMK4	CHRNA1	SGIP1	OCA2	NPLOC4	DNAJC16	PDE6D	STARD13	ADAMTS9-AS2	PDZRN3	TOMM40	ICK	WDR33
1528	Malignant neoplasm of other specified sites of small intestine	APOPT1	RFTN1	RORB	VASH2	KIAA1199	PEX14	CHP	DHX16	EPSTI1	SNX13	DENND2A	EPHX1	AIG1	OR51B2	MAPKAP1	EIF2AK1	USP8	FLJ40288	PRIM2	TTC3	C1orf63	ABLIM1	C14orf39	MAPK4	CSNK2A1	FAT1	CACNA1E	ANO3	RASGRF1	C17orf99	NTN1	MYH9	NUP35	LOC100506689	SORBS2	ADAM22	10-Mar	KLF12	TGFBR2	TACC2	CASP8	MTL5	UBQLNL	ZFYVE28	ALDH1A2	PRR5	TBX10	FAM129A
1529	Malignant neoplasm of small intestine unspecified site	AIG1	KLF12	XIRP2	CASP8	RFTN1	CELA1	FAM129A	ODZ4	JAZF1	TIMP3	SND1	CETP	MYH9	CDCA7L	RAB5A	LOC100506689	TP63	DENND2A	GRK5	WIPF1	ADRA1D	CNTNAP4	RAB3C	ZBTB11	STAT4	TMEM132D	FLJ40288	NDUFB9	SMTN	ALDH1L1	IPO11	LOC728065	NEDD4	AVL9	SNX13	RASGRF1	PTPRT	TRIM46	SLC15A1	CDH26	SLC35F4	C14orf39	PRIM2	MAPKAP1	IP6K3	RASAL2	TCF19	GALNTL4
1530	Malignant neoplasm of hepatic flexure	AIG1	SNX13	MAPKAP1	ZNF516	KLF12	LOC728755	NLRC4	ALDH1L1	CHP	SLC35F4	RFTN1	C10orf122	SGSM1	RAB3C	NEDD4	USP8	SRPK1	SLC1A2	CASP8	PKNOX2	EPSTI1	ODZ4	ADARB1	RASGRF1	POP4	PALM2	DGKH	PEBP4	TRIM46	MTX1	ASCC2	1-Dec	CELA1	MYPN	DHX16	PLXDC2	NOX4	GRM5	CAB39L	TMEM132D	SMTN	STK32C	PAX8	CDK5RAP1	ACSM1	ZNF423	NOL4	EML2
1531	Malignant neoplasm of transverse colon	AIG1	LOC728755	ODZ4	DGKH	IMPG2	SNX13	CAB39L	1-Dec	MGST2	ALDH1L1	TMEM213	FLJ40288	NRG3	SBF2	LOC646808	IGF2R	SMTN	PRIM2	ERO1LB	ACSM1	CELA1	MEF2BNB	KLF12	FAM149A	RFTN1	SLC22A18	C18orf1	MAPKAP1	IL17F	HNF4G	RNF43	CDK5RAP1	ODZ3	PRB2	KCNK10	RUNX2	ZNF207	CASP8	CDC42BPG	BTRC	APTX	BAZ2B	ANKRD12	LIN7C	ATP8B1	FNBP1L	SMU1	GLIS2
1532	Malignant neoplasm of descending colon	AIG1	LOC728755	MAPKAP1	RFTN1	DGKH	CAB39L	SBF2	KLF12	SLC35F4	ODZ4	SMTN	IMPG2	CELA1	1-Dec	MGST2	FLJ40288	FAM149A	CASP8	FEN1	LOC646808	RAB3C	ACSM1	CHP	ERO1LB	TMEM213	KCNK10	C10orf122	ALDH1L1	BAZ2B	C18orf1	CCDC33	SRPK1	PRB2	BTRC	RUNX2	FNBP1L	PRIM2	EML2	NRG3	SNX13	ADRA1D	NOX4	PKNOX2	SYNDIG1	ZNF207	RNF43	MATN2	NEDD4
1533	Malignant neoplasm of sigmoid colon	AIG1	LOC728755	ODZ4	DGKH	CAB39L	IMPG2	1-Dec	SBF2	SLC22A18	FAM149A	SMTN	TMEM213	ERO1LB	NRG3	ODZ3	MGST2	CELA1	BAZ2B	HNF4G	CASP8	DCP1B	CDC42BPG	CHP	LOC646808	MEF2BNB	IGF2R	ZNF207	SMU1	IL17F	ACSM1	RNF43	RUNX2	TMEM132D	SNX13	MAPKAP1	C18orf1	KCNK10	LIN7C	PRB2	BTRC	RNF149	ATP8B1	MTX1	FLJ40288	KAZN	APTX	KLF12	GTF2H1
1534	Malignant neoplasm of cecum	AIG1	ODZ4	LOC728755	ODZ3	CELA1	DGKH	RFTN1	SMTN	IMPG2	MAPKAP1	SBF2	CASP8	1-Dec	FLJ40288	CAB39L	SLC22A18	TMEM213	ADRA1D	SNX13	MGST2	PLXDC2	ERO1LB	ALDH1L1	MTX1	FAM149A	IL17F	ACSM1	PAX8	LOC646808	ZNF207	NETO1	HNF4G	KLF12	CDK5RAP1	ZNF516	MEF2BNB	SRPK1	NRG3	NEDD4	CDC42BPG	PRB2	BAZ2B	KAZN	GRK5	DENND2A	CHP	RNF43	AGPHD1
1535	Malignant neoplasm of appendix vermiformis	CASP8	AIG1	ODZ4	SNX13	SLC35F4	USP8	C10orf122	PEBP4	LOC728755	CAB39L	KLF12	MAPKAP1	CELA1	ALDH1L1	TIMP3	DGKH	NRG3	SMTN	RUNX2	EPSTI1	FLJ40288	DCP1B	IMPG2	1-Dec	XIRP2	FLJ26850	KCNK10	STK32C	PKNOX2	MEF2BNB	ZNF207	FAM149A	GRK5	ERO1LB	SGSM1	LIN7C	IL17F	MGST2	HNF4G	RNF43	PCNP	DNAJC24	BACH1	DOCK3	TOX2	CDC42BPG	BAZ2B	CDK5RAP1
1536	Malignant neoplasm of ascending colon	AIG1	LOC728755	ODZ4	ODZ3	DGKH	TMEM132D	PALM2	FLJ40288	CELA1	SBF2	PLXDC2	PAX8	1-Dec	RFTN1	CAB39L	ERO1LB	SNX13	TMEM213	CASP8	IMPG2	KAZN	PRIM2	ALDH1L1	KLF12	SMTN	SLC22A18	RIIAD1	TRIM46	ALK	AGPHD1	HNF4G	C1orf63	NRG3	NOX4	CHP	RNF43	MATN2	RIMS1	ACSM1	LOC646808	CDK14	CNTN4	ADRA1D	FAM129A	MGST2	MEF2BNB	GSG1L	BTRC
1537	Malignant neoplasm of splenic flexure	AIG1	CELA1	CASP8	LOC728755	SNX13	FLJ40288	ALDH1L1	KLF12	TRIM46	ODZ4	CDCA7L	TNNT3	NOX4	FAM129A	MAPKAP1	PKNOX2	CDK5RAP1	TMEM132D	PRIM2	C10orf122	RFTN1	GRK5	SLC35F4	CHP	SMTN	CAB39L	GFRA1	PCNP	IMPG2	SBF2	RNF165	USP8	ASCC2	KIF16B	RUNX2	PLXDC2	NEDD4	DGKH	EPSTI1	RAB3C	ENPEP	RNLS	1-Dec	ADRA1D	CNTN4	PALM2	ALS2CR12	LOC100506689
1538	Malignant neoplasm of other specified sites of large intestine	AIG1	ODZ4	CASP8	LOC728755	DGKH	FLJ40288	ODZ3	CAB39L	IMPG2	MAPKAP1	LOC646808	MGST2	DCP1B	NRG3	TMEM132D	FAM149A	GRK5	SBF2	TRIM46	TMEM213	SLC22A18	SMTN	PCNP	1-Dec	MEF2BNB	HNF4G	ERO1LB	RUNX2	RIIAD1	DOCK3	SNX13	LOC100506689	PRB2	BTRC	XIRP2	GREB1	ANKRD12	CELA1	ACSM1	ASCC2	ATP13A4	RNF43	IGF2R	CDC42BPG	ATP8B1	RNF149	SMU1	GTF2H1
1539	Malignant neoplasm of colon unspecified site	ODZ4	AIG1	DGKH	IMPG2	DCP1B	SMTN	MEF2BNB	HNF4G	CAB39L	FAM149A	BAZ2B	TMEM213	SLC22A18	MGST2	NRG3	ATP13A4	RUNX2	BACH1	GTF2H1	BCAR1	IL17F	RNF149	LOC646808	SMU1	ZNF207	CDC42BPG	IGF2R	ATP8B1	RAC2	ANKRD12	SBF2	1-Dec	RNF43	GLIS2	LIN7C	PRB2	ERO1LB	SYNDIG1	BTRC	L3MBTL4	ACSM1	C18orf1	KCNK10	FNBP1L	LOC728755	XIRP2	APTX	ODZ3
1540	Malignant neoplasm of rectosigmoid junction	AIG1	ODZ4	LOC728755	ODZ3	DGKH	SBF2	TMEM213	SMTN	CAB39L	IMPG2	MEF2BNB	SLC22A18	NRG3	1-Dec	LOC646808	FAM149A	HNF4G	CELA1	RUNX2	TMEM132D	MGST2	DCP1B	ADRA1D	ZNF207	KAZN	BAZ2B	ERO1LB	CDC42BPG	DAB1	PRB2	FLJ40288	ANKRD12	IL17F	RNF43	ACSM1	GRK5	RNF149	SMU1	GTF2H1	ATP13A4	LIN7C	ATP8B1	IGF2R	BTRC	GLIS2	XIRP2	PAX8	KCNK10
1541	Malignant neoplasm of rectum	ODZ4	AIG1	LOC728755	ODZ3	DAB1	CELA1	ADRA1D	DGKH	CAB39L	XIRP2	KAZN	LOC100132891	RFTN1	IMPG2	DCP1B	SMTN	TMEM213	FLJ40288	GRK5	DPP8	MEF2BNB	PAX8	TBX10	LOC646808	SLC22A18	FAM149A	HNF4G	GALNTL4	RUNX2	RNF43	LRP2	IL5RA	PLXDC2	ERO1LB	TMEM132D	BAZ2B	FAM129A	SBF2	DNAJC24	ADAD1	LAMB1	GSG1	CASP8	IGF2R	MGST2	GREB1	MTX1	C18orf1
1542	Malignant neoplasm of anal canal	CASP8	RFTN1	SND1	DENND2A	AIG1	MED24	FLJ40288	COX7B2	EIF2AK1	SEMA6B	GALNTL4	ADRA1D	ZBTB11	AVL9	RIIAD1	OPTN	MAPKAP1	ZNF784	RFC2	MYH7B	OR51B2	TBX10	GBAP1	HDAC9	WNT16	WDR12	HIVEP3	LOC728065	ALDH1L1	COL6A4P1	DOCK3	SORCS3	SLC35F1	FBN2	EML2	LOC100507043	CAMK2B	OSGIN1	FLJ41278	DEF8	ANGPTL4	TSPYL5	PARVA	LOC100289488	RPS6KA2	CACNA2D4	USP8	CSMD2
1543	Malignant neoplasm of anus unspecified site	XIRP2	OPTN	ODZ4	CASP8	C16orf55	COX7B2	MED24	AIG1	LOC728065	GALNTL4	MGST3	FRY	FLJ40288	CACNA2D4	ALS2CR12	MAPKAP1	CEP152	KIF16B	GRK5	DENND2A	ADRA1D	CFHR3	ILDR1	LTA4H	DAB1	SND1	MYH7B	SAFB2	PLA2G6	CENPQ	RFTN1	CYTH1	EIF2AK1	MCC	OPRM1	DOCK3	AVL9	LAMB1	TMEM132D	SATB2	HIRA	DNAJC24	CAB39L	SMYD2	GBAP1	RBM11	RPTOR	JAKMIP1
1548	Malignant neoplasm of other sites of rectum rectosigmoid junction and anus	AIG1	ODZ4	CASP8	FLJ40288	GRK5	PLA2G6	LOC728755	ADRA1D	CAB39L	C16orf55	TMEM132D	MGST3	ALDH1L1	MAPKAP1	CELA1	FEN1	TSPYL5	KIF16B	RIIAD1	CPT1A	SEL1L3	BTRC	DCP1B	HNF4G	KLF12	SBF2	IL2RB	RFTN1	SMTN	IMPG2	ENPEP	PCNP	SAFB2	LOC100506689	DGKH	KAZN	SPHKAP	ODZ3	RNF43	GALNTL4	SLC22A18	EML2	1-Dec	BAZ2B	GREB1	BIN2	DOCK3	XIRP2
1550	Malignant neoplasm of liver primary	AIG1	ODZ4	DGKH	IMPG2	MGST2	HNF4G	IL17F	LOC646808	TMEM213	PRB2	ERO1LB	ATP13A4	CAB39L	IGF2R	DCP1B	MEF2BNB	BAZ2B	FAM149A	CDC42BPG	BCAR1	NRG3	GLIS2	FNBP1L	SMU1	ATP8B1	SLC22A18	GTF2H1	ZNF207	ANKRD12	RNF43	KCNK10	LIN7C	1-Dec	ACSM1	BACH1	SMTN	LOC728755	RUNX2	SYNDIG1	POC1B	RNF149	L3MBTL4	RAC2	C18orf1	APTX	BTRC	CDH12	ODZ3
1551	Malignant neoplasm of intrahepatic bile ducts	MGST2	DGKH	IMPG2	LOC646808	MEF2BNB	1-Dec	SMTN	AIG1	CAB39L	ANKRD12	IL17F	LIN7C	SYNDIG1	DCP1B	SLC22A18	ATP8B1	IGF2R	FAM149A	PRB2	ACSM1	NRG3	ERO1LB	BACH1	KCNK10	HNF4G	TMEM213	CDC42BPG	RNF43	RNF149	SMU1	FNBP1L	GLIS2	RUNX2	ATP13A4	RAC2	ZNF207	L3MBTL4	BAZ2B	GTF2H1	SBF2	APTX	C18orf1	BTRC	BCAR1	POC1B	ODZ4	LOC728755	SNX13
1552	Malignant neoplasm of liver not specified as primary or secondary	AIG1	CASP8	MGST2	IL17F	LIN7C	IMPG2	HNF4G	SYNDIG1	BACH1	CAB39L	ANKRD12	LOC646808	ERO1LB	SMU1	DGKH	KCNK10	DCP1B	ACSM1	PRB2	RNF43	IGF2R	ATP13A4	SLC22A18	MEF2BNB	BAZ2B	SMTN	ATP8B1	TMEM213	CDC42BPG	1-Dec	NRG3	FNBP1L	BTRC	RAC2	BCAR1	GLIS2	SEL1L3	RUNX2	ODZ4	APTX	GTF2H1	FAM149A	TNFRSF19	RNF149	L3MBTL4	ALG14	ZNF207	C18orf1
1560	Malignant neoplasm of gallbladder	DGKH	CAB39L	MGST2	SMTN	NRG3	AIG1	1-Dec	FAM149A	SLC22A18	DCP1B	LOC646808	IMPG2	LIN7C	SYNDIG1	MEF2BNB	ERO1LB	PRB2	KCNK10	IL17F	CDC42BPG	C18orf1	TMEM213	SMU1	GTF2H1	IGF2R	ATP8B1	ACSM1	SBF2	BAZ2B	HNF4G	ANKRD12	RNF149	FNBP1L	BACH1	RUNX2	RNF43	ZNF207	APTX	GLIS2	ATP13A4	BTRC	L3MBTL4	RAC2	POC1B	BCAR1	CASP8	LOC728755	ODZ4
1561	Malignant neoplasm of extrahepatic bile ducts	MGST2	SMTN	LOC646808	1-Dec	DGKH	NRG3	IL17F	IGF2R	CAB39L	IMPG2	ATP8B1	RNF43	ACSM1	SLC22A18	ERO1LB	SYNDIG1	DCP1B	ANKRD12	CDC42BPG	FNBP1L	PRB2	TMEM213	KCNK10	HNF4G	APTX	SBF2	MEF2BNB	BACH1	LIN7C	SMU1	FAM149A	C18orf1	RAC2	RNF149	ZNF207	GLIS2	RUNX2	AIG1	BTRC	L3MBTL4	GTF2H1	ATP13A4	POC1B	BAZ2B	CASP8	BCAR1	SNX13	TNFRSF13B
1562	Malignant neoplasm of ampulla of vater	AIG1	SMTN	NRG3	LOC646808	IMPG2	1-Dec	CAB39L	DCP1B	ERO1LB	ZNF207	IL17F	MGST2	ANKRD12	DGKH	KCNK10	RNF43	SYNDIG1	SBF2	PRB2	MEF2BNB	ACSM1	LIN7C	BACH1	FAM149A	C18orf1	APTX	SLC22A18	SNX13	RNF149	IGF2R	ATP8B1	TMEM213	FNBP1L	RAC2	HNF4G	CASP8	SMU1	GLIS2	LOC728755	CDC42BPG	RUNX2	RASGRF1	BAZ2B	BTRC	ATP13A4	GFRA1	L3MBTL4	RIIAD1
1568	Malignant neoplasm of other specified sites of gallbladder and extrahepatic bile ducts	CASP8	SMTN	PRB2	IL17F	LIN7C	EPSTI1	FNBP1L	IMPG2	ZNF207	MGST2	NRG3	CAB39L	DGKH	IGF2R	CDC42BPG	DCP1B	ANKRD12	BACH1	RNF149	RASGRF1	GTF2H1	ACSM1	FAM149A	KCNK10	1-Dec	APTX	ERO1LB	RFTN1	LOC646808	SMU1	TMEM213	SYNDIG1	RUNX2	SBF2	RNF43	MEF2BNB	SND1	CSNK2A1	C18orf1	ADAMTS9-AS2	ATP8B1	BAZ2B	HNF4G	AIG1	SLC22A18	BTRC	ATP13A4	RAC2
1569	Malignant neoplasm of biliary tract part unspecified site	SMTN	IMPG2	ANKRD12	LOC646808	NRG3	SLC22A18	MGST2	SYNDIG1	CAB39L	DGKH	PRB2	DCP1B	LIN7C	CDC42BPG	MEF2BNB	RNF43	KCNK10	ERO1LB	1-Dec	IL17F	BACH1	IGF2R	ACSM1	ATP8B1	TMEM213	RUNX2	AIG1	FAM149A	SMU1	C18orf1	ZNF207	RNF149	HNF4G	APTX	FNBP1L	CASP8	BAZ2B	BTRC	GLIS2	L3MBTL4	RAC2	ATP13A4	SBF2	GTF2H1	SNX13	POC1B	SLC26A9	KLF12
1570	Malignant neoplasm of head of pancreas	ATP8B1	FNBP1L	MEF2BNB	1-Dec	RUNX2	IL17F	L3MBTL4	ACSM1	CDC42BPG	SLC22A18	ERO1LB	MGST2	KCNK10	ATP13A4	IMPG2	FAM149A	ANKRD12	NRG3	CAB39L	POC1B	DCP1B	LOC646808	SYNDIG1	SMU1	RNF149	RAC2	RNF43	SMTN	ZNF207	HNF4G	PRB2	C18orf1	BTRC	SBF2	LIN7C	GLIS2	BACH1	DGKH	IGF2R	APTX	TMEM213	BCAR1	BAZ2B	GTF2H1	ERGIC1	LOC201617	SATB1	TNFRSF13B
1571	Malignant neoplasm of body of pancreas	MEF2BNB	ATP8B1	L3MBTL4	ANKRD12	ATP13A4	RUNX2	MGST2	ERO1LB	KCNK10	CDC42BPG	DCP1B	FNBP1L	PRB2	IL17F	IMPG2	SMU1	RNF43	LIN7C	SMTN	POC1B	1-Dec	FAM149A	TMEM213	C18orf1	LOC646808	ZNF207	BACH1	DGKH	IGF2R	SYNDIG1	NRG3	RAC2	ACSM1	CAB39L	BTRC	RNF149	APTX	SLC22A18	SBF2	GLIS2	BCAR1	HNF4G	GTF2H1	BAZ2B	CSTA	DEF8	SEPW1	NOX4
1572	Malignant neoplasm of tail of pancreas	MEF2BNB	ATP8B1	RUNX2	L3MBTL4	ANKRD12	KCNK10	ATP13A4	IMPG2	DCP1B	CDC42BPG	FNBP1L	IL17F	RNF43	MGST2	1-Dec	LOC646808	TMEM213	SLC22A18	ERO1LB	APTX	ACSM1	RAC2	SMU1	FAM149A	POC1B	BACH1	ZNF207	LIN7C	CAB39L	PRB2	C18orf1	DGKH	SBF2	SMTN	NRG3	HNF4G	IGF2R	SYNDIG1	RNF149	BTRC	GLIS2	BAZ2B	BCAR1	GTF2H1	SATB1	DEF8	CSTA	ATM
1573	Malignant neoplasm of pancreatic duct	RUNX2	ATP13A4	MEF2BNB	ZNF207	BACH1	IL17F	FNBP1L	ATP8B1	IMPG2	APTX	ERO1LB	CDC42BPG	LIN7C	DGKH	SMTN	1-Dec	L3MBTL4	MGST2	POC1B	SYNDIG1	SLC22A18	KCNK10	C18orf1	RNF43	ANKRD12	FAM149A	PRB2	LOC646808	SMU1	SBF2	BCAR1	ACSM1	NRG3	DCP1B	TMEM213	CAB39L	BAZ2B	HNF4G	IGF2R	GLIS2	BTRC	RNF149	RAC2	GTF2H1	SATB1	CSTA	CEP112	E2F1
1574	Malignant neoplasm of islets of langerhans	RUNX2	LIN7C	ATP13A4	CDC42BPG	IL17F	ANKRD12	DGKH	RNF43	ATP8B1	KCNK10	C18orf1	ZNF207	MEF2BNB	SBF2	FNBP1L	IMPG2	SATB1	ACSM1	APTX	SMTN	GTF2H1	LOC646808	L3MBTL4	BAZ2B	DCP1B	SYNDIG1	SMU1	ERO1LB	BACH1	SLC22A18	BCAR1	TMEM213	HNF4G	MGST2	FAM149A	1-Dec	PRB2	NRG3	CAB39L	RAC2	POC1B	NOX4	RNF149	GLIS2	ADAMTS9-AS2	IGF2R	BPIFA3	BTRC
1578	Malignant neoplasm of other specified sites of pancreas	AIG1	DGKH	MGST2	CAB39L	LOC646808	NRG3	SYNDIG1	PRB2	IMPG2	IL17F	DCP1B	SLC22A18	SMTN	HNF4G	ATP8B1	ODZ4	FAM149A	ACSM1	MEF2BNB	1-Dec	RUNX2	IGF2R	ERO1LB	LIN7C	TMEM213	SBF2	CDC42BPG	RNF43	BACH1	ATP13A4	BAZ2B	ANKRD12	RNF149	GLIS2	FNBP1L	GTF2H1	ZNF207	LOC728755	KCNK10	RAC2	SMU1	BTRC	C18orf1	APTX	L3MBTL4	BCAR1	POC1B	CASP8
1579	Malignant neoplasm of pancreas part unspecified	ATP13A4	FNBP1L	RUNX2	MEF2BNB	IL17F	FAM149A	SLC22A18	ACSM1	CAB39L	DCP1B	ATP8B1	IMPG2	HNF4G	CDC42BPG	SYNDIG1	RAC2	KCNK10	SMU1	1-Dec	L3MBTL4	MGST2	ANKRD12	ZNF207	RNF149	TMEM213	NRG3	LOC646808	BACH1	BCAR1	LIN7C	GLIS2	POC1B	BTRC	ERO1LB	RNF43	SMTN	BAZ2B	C18orf1	DGKH	GTF2H1	SBF2	PRB2	IGF2R	APTX	UGGT2	ADAMTS9-AS2	ERGIC1	GNAS
1580	Malignant neoplasm of retroperitoneum	AIG1	ODZ4	CASP8	GRK5	KLF12	FLJ40288	TMEM132D	XIRP2	SND1	MAPKAP1	LOC100506689	C22orf31	ODZ3	LOC728755	SMTN	DGKH	TMEM213	RUNX2	OPRM1	MRPL4	KAZN	ERGIC1	CAB39L	RAB3C	MEF2BNB	SNX13	EIF2AK1	DCP1B	GALNTL4	ADAM28	IMPG2	FAM129A	SBF2	C6orf183	ALDH1L1	PRB2	HNF4G	RNF43	FAM149A	IL17F	HORMAD2	MGST2	ENPEP	LOC646808	CDCA7L	HDAC9	CPT1A	ATP8B1
1588	Malignant neoplasm of specified parts of peritoneum	AIG1	CASP8	DGKH	SNX13	ODZ4	TMEM213	FAM129A	FLJ40288	KLF12	IMPG2	CAB39L	C10orf122	XIRP2	DCP1B	LOC728755	RNF43	FAM149A	MGST2	CDK5RAP1	BTRC	1-Dec	SLC35F4	NRG3	RUNX2	ZNF516	HNF4G	MEF2BNB	ACSM1	EPSTI1	CELA1	MAPKAP1	IPO11	LOC100506689	APTX	BAZ2B	ATP8B1	TACC2	POP4	IL17F	LOC646808	BACH1	ERO1LB	RFTN1	C18orf1	PRB2	KCNK10	IGF2R	GLIS2
1589	Malignant neoplasm of peritoneum unspecified	CASP8	AIG1	ODZ4	CELA1	KLF12	DNAJC24	CAB39L	HNF4G	TACC2	TMEM213	IPO11	ALS2CR12	XIRP2	SNX13	DCP1B	ANO3	DGKH	LOC728755	MAPKAP1	LOC100653026	ACSM1	NRG3	DOCK3	ERO1LB	IMPG2	BTRC	MGST2	RNF43	LGALS13	FAM149A	1-Dec	SBF2	MEF2BNB	FAM129A	IGF2R	ATP8B1	FLJ40288	ZMYND11	SND1	BACH1	EGFEM1P	KCNK10	LOC728065	LIN7C	APTX	SMTN	RUNX2	C1QTNF7
1590	Malignant neoplasm of intestinal tract part unspecified	PEX14	TSPYL5	RORB	RFTN1	USP8	KCNG2	DENND2A	DEF8	MTDH	AIG1	GFRA1	10-Mar	CSNK2A1	KCNN3	FAM49B	CHRNA6	ARHGAP24	PRR5	TNS1	PLS3	ATM	RPS6KA2	LINC00578	NALCN	DCBLD1	WDR37	SDF2L1	SLC35F4	ARVCF	PRDM7	KIAA1958	ERAP2	NDUFB10	POU2AF1	LOC100507043	DYM	IFRD1	SLC6A19	NVL	KIAA1217	SYCP1	NLRP9	RAB5A	GABRB2	PXMP4	IFLTD1	CMTM7	ANGPTL4
1591	Malignant neoplasm of spleen not elsewhere classified	BCL11A	C9orf79	SYT9	FKTN	GRM7	CSNK2A1	CUL9	CNDP2	HBB	OR51E2	CDH12	UBQLNL	NPLOC4	CRB1	LILRB4	ERCC4	SCHIP1	UBE2Q2	C2CD2	RASGRF1	LEMD2	ATP8B5P	PDE7A	PRB2	TFF1	LIN7C	IGF2R	NACC2	NPRL3	BAZ2B	VEZT	SEMA6B	CPVL	STIM1	GTF2H1	LPHN3	REPS2	FMN2	LINC00290	BBOX1	SYT14	NAP1L4	PEX14	KLF12	GNA14	MAGI3	LOC100653006	LOC645177
1598	Malignant neoplasm of other sites of digestive system and intra-abdominal organs	AIG1	CSNK2A1	LIN7C	RUNX2	CAB39L	GTF2H1	OR51B2	INO80	MTDH	FAM82A1	MMP17	CASP8	SLC22A18	MYH9	TSPYL5	DCP1B	RNF43	USP8	KCNK10	ATP13A4	SBF1	SBF2	UBQLNL	OSBP2	ZNF207	SMU1	LACTB2	CDKN2B	CRMP1	LOC728065	HNF4G	IL17F	STK40	SLC9A1	DGKH	BAZ2B	CCM2	C18orf1	ACSM1	PEBP4	ADRA1D	CUX1	CDC42BPG	BACH1	RORB	RASGRF1	SLC35F4	SPHKAP
1599	Malignant neoplasm of ill-defined sites within the digestive organs and peritoneum	CASP8	MAPKAP1	DOCK3	APOPT1	NDUFB9	BACH1	DENND2A	MGST2	STK24	CDK5RAP1	CFDP1	SMTN	CAB39L	FAM149A	DCP1B	ACSM1	DGKH	KCNK10	NOX4	ANKRD12	GLIS2	RNF43	SPHKAP	NOS1	ALS2CR12	CCDC81	LOC643542	MEF2BNB	CHRM2	C16orf55	OPTN	ZNF207	NRG3	PRB2	LOC646808	IL17F	SCHIP1	IGF2R	1-Dec	PCNP	KLF12	GSG1L	TMEM132D	ATP8B1	STMN2	KCNIP4	AFG3L1P	IMPG2
1600	Malignant neoplasm of nasal cavities	SND1	DENND2A	CCDC81	KIAA1217	PRPF18	OR8A1	GRK5	KIRREL3	CYTH1	CPM	ADRA1D	RAB5A	PSCA	PARVA	DNTTIP1	TRIM10	ANXA9	RASL10B	ADAMTS9-AS2	STAMBPL1	ADAMTS12	SERPINE3	KIFC3	LOC100507043	LOC100653026	MMP17	C4orf37	NXPH2	WRB	RFTN1	OPTN	DCBLD1	MTL5	MED24	RPS6KA2	ZNF815	TOX2	UGT3A2	CLU	TNNT3	XIRP2	CDH15	MFHAS1	FLJ45139	TMPRSS15	PDE6C	ANKRD44	CASP8
1601	Malignant neoplasm of auditory tube middle ear and mastoid air cells	NPLOC4	CNDP2	LOC645177	ADAMTS9-AS2	RORB	PEX14	OR51I1	OR51B5	NUP35	HBB	VEZT	NPRL3	VASH2	FAM82A1	SLC25A37	RDH5	MSRA	NAP1L4	GABBR2	SNRPD3	LOC100652734	TTC3	IL18R1	NTRK3	CAMK4	OR51E2	PRR5	NXPH1	BCL11A	NDST1	TMEM213	ZNF516	SAMM50	PLCXD3	OR51B2	SPTA1	CSMD3	RASL10B	LZTS2	APCDD1	USP3	FKTN	ABTB2	PGLYRP3	MYH9	CRX	SLC9A1	CD44
1602	Malignant neoplasm of maxillary sinus	NPLOC4	CNDP2	ADAMTS9-AS2	LOC645177	RORB	SLC25A37	ZNF516	HBB	OR51I1	VEZT	PEX14	OR51B5	NUP35	MSRA	NPRL3	GABBR2	VASH2	TTC3	RDH5	NTRK3	NAP1L4	CAMK4	FKTN	DIO1	IL18R1	SPTA1	BCL11A	FAM82A1	CSMD3	OR51B2	OR51E2	NDST1	NXPH1	CD44	UBQLNL	LOC100652734	SYT9	SAMM50	WNT4	COL4A3	RASL10B	PRR5	SNRPD3	FBLIM1	TFDP2	MRPL4	PGLYRP3	URI1
1603	Malignant neoplasm of ethmoidal sinus	NPLOC4	CNDP2	RORB	LOC645177	ADAMTS9-AS2	SLC25A37	VEZT	HBB	OR51B5	PEX14	OR51I1	NUP35	GABBR2	IL18R1	ZNF516	NPRL3	MSRA	RDH5	NTRK3	VASH2	TTC3	FAM82A1	CAMK4	NAP1L4	SNRPD3	FKTN	LOC100652734	NXPH1	DIO1	PRR5	BCL11A	SAMM50	SPTA1	CSMD3	MRPL4	OR51B2	NDST1	DENND4A	CD44	SYT9	BRIP1	SLC24A5	OR51E2	HFE	COL4A3	UBQLNL	RFTN1	WNT4
1604	Malignant neoplasm of frontal sinus	NPLOC4	CNDP2	RORB	LOC645177	VEZT	NUP35	FAM82A1	ZNF516	DIO1	LOC100652734	PEX14	VASH2	ADAMTS9-AS2	GABBR2	MRPL4	BAZ1B	OR51B5	WNT4	OR51I1	PYGL	TTC3	HBB	IL18R1	SNRPD3	MSRA	CD44	SLC25A37	RASGRP3	IKBKAP	TMEM183A	SLC9A1	HCG23	APCDD1	PLCXD3	PTCH2	SYNPO	NTRK3	RDH5	BRIP1	NPRL3	CAMK4	ZNF423	PGLYRP3	SLC24A5	ZNRD1	HLTF	TMEM213	CAPSL
1605	Malignant neoplasm of sphenoidal sinus	NPLOC4	CNDP2	LOC645177	RORB	ADAMTS9-AS2	VEZT	PEX14	SLC25A37	HBB	OR51I1	OR51B5	VASH2	TTC3	DIO1	CAMK4	NUP35	FAM82A1	MRPL4	FKTN	GABBR2	ZNF516	NPRL3	IL18R1	NAP1L4	OR51B2	RDH5	MSRA	BCL11A	CD44	PRR5	OR51E2	LOC100652734	SYT9	NTRK3	UBQLNL	SPTA1	NDST1	PGLYRP3	GPR160	COL4A3	PDE1C	NXPH1	TBC1D21	PLCXD3	WNT4	PCIF1	POLR3C	SAMM50
1608	Malignant neoplasm of other accessory sinuses	NPLOC4	CNDP2	RORB	LOC645177	ADAMTS9-AS2	PEX14	OR51I1	NUP35	HBB	VEZT	OR51B5	RDH5	TTC3	SLC25A37	NPRL3	CAMK4	NTRK3	VASH2	FAM82A1	IL18R1	ZNF516	NAP1L4	MSRA	MYH9	BCL11A	OR51B2	PRR5	DIO1	WNT4	SNRPD3	LOC100652734	RFTN1	NDST1	FKTN	UBQLNL	C14orf39	SYT9	GABBR2	MRPL4	CD44	OR51E2	LOC100653006	RASL10B	HBG1	TFDP2	PCIF1	CSMD3	LZTS2
1609	Malignant neoplasm of accessory sinus unspecified	NPLOC4	CNDP2	ADAMTS9-AS2	RORB	LOC645177	OR51I1	PEX14	SLC25A37	HBB	OR51B5	MSRA	VASH2	NUP35	ZNF516	VEZT	NPRL3	CAMK4	RDH5	NAP1L4	TTC3	DIO1	NTRK3	OR51B2	FKTN	GABBR2	IL18R1	BCL11A	FAM82A1	NDST1	OR51E2	SYT9	SLC24A5	LOC100652734	CSMD3	UBQLNL	SPTA1	CD44	PRR5	C14orf39	MRPL4	HBG1	PCIF1	ZNRD1	HFE	SNRPD3	COL4A3	PGLYRP3	RASL10B
1610	Malignant neoplasm of glottis	NPLOC4	ADAMTS9-AS2	CNDP2	LOC645177	RORB	SLC25A37	HBB	OR51I1	MSRA	PEX14	VEZT	ZNF516	OR51B5	NPRL3	VASH2	NAP1L4	NUP35	CAMK4	GABBR2	TTC3	BCL11A	RDH5	NTRK3	FAM82A1	OR51E2	OR51B2	SYT9	UBQLNL	DIO1	IL18R1	SPTA1	LOC100653006	HBG1	COL4A3	PCIF1	MRPL4	CD44	WNT4	FKTN	OR52I2	BRIP1	OR51B6	PLCL1	NXPH1	PRR5	CSMD3	LOC100652734	PDE1C
1611	Malignant neoplasm of supraglottis	NPLOC4	ADAMTS9-AS2	CNDP2	LOC645177	RORB	SLC25A37	OR51I1	MSRA	VEZT	HBB	PEX14	OR51B5	ZNF516	NPRL3	NUP35	VASH2	GABBR2	NAP1L4	TTC3	BCL11A	CAMK4	RDH5	NTRK3	IL18R1	OR51E2	FAM82A1	OR51B2	UBQLNL	SYT9	SPTA1	CSMD3	LOC100652734	PRR5	COL4A3	DIO1	OR52I2	FKTN	WNT4	CD44	PCIF1	NDST1	POLR3C	OR51B6	LOC100653006	HBG1	SLC9A1	NXPH1	PGLYRP3
1612	Malignant neoplasm of subglottis	NPLOC4	CNDP2	ADAMTS9-AS2	LOC645177	RORB	SLC25A37	HBB	OR51I1	OR51B5	PEX14	ZNF516	MSRA	VEZT	NUP35	NPRL3	GABBR2	VASH2	NTRK3	TTC3	NAP1L4	BCL11A	RDH5	IL18R1	OR51B2	DIO1	OR51E2	HBG1	FAM82A1	CAMK4	SYT9	WNT4	FKTN	UBQLNL	MRPL4	COL4A3	SPTA1	PRR5	OR51B6	CD44	SLC9A1	BRIP1	NDST1	PCIF1	FBLIM1	GPR160	CSNK2A1	OR52I2	TBC1D21
1613	Malignant neoplasm of laryngeal cartilages	UBQLNL	NDFIP1	MYH14	AIG1	MYO5B	OR51B6	DENND2A	LOC100289178	PGLYRP3	WNT4	COL11A2	BCL11A	CSNK2A1	GNA14	TFDP2	SYT9	RASL10B	CAMK4	PSCA	VEZT	ITPK1	FECH	OR51E2	UGT3A2	PIK3CB	OR51I1	DCC	TLL1	PEX14	PCIF1	LOC645177	FAM125B	ITPA	ADAMTS9-AS2	RDH5	ARC	WDR37	CRYAA	CNDP2	OSBP2	COMMD1	INO80	SLC22A2	FBXL20	KIAA2018	OR51B2	MYH9	NPLOC4
1618	Malignant neoplasm of other specified sites of larynx	NPLOC4	CNDP2	ADAMTS9-AS2	LOC645177	RORB	SLC25A37	MSRA	OR51I1	VEZT	PEX14	HBB	ZNF516	OR51B5	NUP35	NPRL3	GABBR2	NAP1L4	TTC3	VASH2	RDH5	CAMK4	NTRK3	IL18R1	FAM82A1	OR51E2	BCL11A	OR51B2	DIO1	UBQLNL	SPTA1	CD44	CSMD3	PRR5	NXPH1	SYT9	NDST1	WNT4	LOC100652734	BRIP1	MRPL4	PGLYRP3	FKTN	LOC100653006	OR52I2	SAMM50	PCIF1	SLC9A1	HBG1
1619	Malignant neoplasm of larynx unspecified	NPLOC4	CNDP2	ADAMTS9-AS2	RORB	MSRA	LOC645177	SLC25A37	PEX14	VASH2	VEZT	OR51I1	HBB	ZNF516	NUP35	OR51B5	TTC3	NPRL3	GABBR2	RDH5	NAP1L4	CAMK4	SPTA1	NTRK3	BCL11A	CSMD3	FAM82A1	IL18R1	OR51B2	LOC100652734	NDST1	UBQLNL	COL4A3	NXPH1	BRIP1	DIO1	FKTN	PRR5	PGLYRP3	OR51E2	WNT4	SAMM50	SLC9A1	SYT9	CD44	HIF1AN	PDE1C	SLC17A8	NDUFB6
1620	Malignant neoplasm of trachea	FLJ45139	CASP8	ERGIC1	FLJ31813	LGALS13	CCDC81	SULT1B1	CPB1	MUC21	DNAJC24	MOB4	UTS2D	CORO7	FMN2	TECTB	RAB5A	SLC26A9	TAB2	TNFSF15	LOC646762	SND1	NTNG1	OR51I1	ICAM5	SMOC1	ADRA1D	MCHR2	LUC7L	CSNK2A1	PTPRE	LY6G6F	TOX2	LOC100505813	SENP6	CPQ	FECH	PARK7	RBL2	UPK1B	ACBD6	LRP1B	CYTH1	PRRC2A	FAM19A5	PLA2G4C	RRM1	ZNF71	FOS
1622	Malignant neoplasm of main bronchus	ODZ4	LGALS13	XIRP2	LOC728755	ODZ3	DAB1	PRIM2	AIG1	C22orf31	MED24	DNAJC24	SCHIP1	TMEM132D	ZFP91	CCDC38	LTA4H	CETP	PLCB1	EIF2AK1	ADAM28	EIF3A	KAZN	UBA6	FAM98B	TCF3	ERP44	PAX9	FGG	DUSP14	GRK5	C17orf78	GRK4	GFOD1	OPTN	TNFRSF19	MCAT	SAMD12	OPRM1	RFC2	MAPKAP1	KLF12	CACNB1	CELA1	HIRA	AKNAD1	ILF2	NCR3	LOC100508120
1623	Malignant neoplasm of upper lobe bronchus or lung	ODZ4	XIRP2	LGALS13	LOC728755	ODZ3	AIG1	CELA1	GRK5	NOX4	CASP8	TNFRSF19	ZFP91	CETP	PRIM2	NEDD4	RNF182	NUDCD1	OPRM1	EIF2AK1	EFCAB11	PAX9	SCHIP1	HIRA	DNAJC24	ALS2CR12	NIPBL	CENPQ	MED24	FGG	KIAA2018	CYTH1	WDR20	PLCB1	RAB5A	MGAT4C	KLF12	MAP3K5	LOC646762	IGF2R	LOC100506012	C22orf31	MYH7B	CXorf30	OPTN	NCR3	ANKRD6	MCAT	DAB1
1624	Malignant neoplasm of middle lobe bronchus or lung	XIRP2	LGALS13	ODZ4	ODZ3	LOC728755	AIG1	PRIM2	C22orf31	SCHIP1	PLCB1	ZFP91	TMEM132D	CDK5RAP1	FGG	LACTB2	ANGPT1	DAB1	UBA6	ENPEP	SOD2	KAZN	MAPKAP1	CELA1	TCF3	TNFRSF19	CCDC38	GRK5	MAP3K5	CEP152	ERP44	DNAJC24	EIF3A	DEF8	LOC100506012	ALS2CR12	PPP1R18	SLC26A9	RNLS	GFOD1	AFG3L1P	OPTN	PRDM10	TRIM10	STK4	CASP8	OR2L13	RPTOR	PAX9
1625	Malignant neoplasm of lower lobe bronchus or lung	ODZ4	LGALS13	LOC728755	XIRP2	AIG1	ODZ3	PRIM2	GRK5	FGG	CELA1	ZFP91	EIF2AK1	KAZN	CETP	DAB1	NOX4	SCHIP1	TNFRSF19	OPTN	MED24	RNF182	TMEM132D	NEDD4	CASP8	HIRA	RAB5A	PAX9	WDR20	ANKRD6	OPRM1	PLCB1	LACTB2	CDK5RAP1	MGAT4C	TCF3	ANGPT1	DAP	EFCAB11	ENPEP	WDR52	RFC2	DENND4A	CYTH1	KIAA2018	CENPQ	C22orf31	MRPL48	NUDCD1
1628	Malignant neoplasm of other parts of bronchus or lung	ODZ4	XIRP2	LGALS13	ODZ3	LOC728755	AIG1	DAB1	KAZN	LTA4H	TMEM132D	CETP	PRIM2	EIF2AK1	C22orf31	NKAIN2	GRK5	RFC2	ADAM28	SCHIP1	RNF182	OPTN	OPRM1	DNAJC24	PAX8	MED24	FLJ40288	CFHR3	CASP8	NUDCD1	PAX9	NOX4	MAPKAP1	ZFP91	SFMBT1	CXorf30	CELA1	CENPQ	CNTNAP4	TCF3	TNFRSF19	SMYD2	PHF2P1	DENND4A	CCDC81	WDR20	EFCAB11	DAP	HIRA
1629	Malignant neoplasm of bronchus and lung unspecified	XIRP2	ODZ4	LGALS13	MEF2BNB	ATP13A4	DCP1B	BAZ2B	GLIS2	IGF2R	ATP8B1	FAM149A	RUNX2	SMTN	HNF4G	IMPG2	CAB39L	CASP8	CDC42BPG	ERO1LB	RNF182	IL17F	BACH1	BCAR1	PRB2	TMEM213	NOX4	MYH7B	RAC2	EIF2AK1	MGST2	TNFRSF19	MED24	ADAM28	DGKH	LIN7C	SLC22A18	CETP	NRG3	NKAIN2	C18orf1	GTF2H1	RNF43	RNF149	ZNF207	LOC728755	OPRM1	MRPL48	ANKRD12
1630	Malignant neoplasm of parietal pleura	ITPA	AIG1	OR51B6	DNAJC6	LOC100653006	OR51B5	CSNK2A1	RRM1	ARL15	HBZ	HBB	ADAMTS9-AS2	CDH23	C8orf34	STIM1	FBLN2	OR51I1	HBG1	NAP1L4	OR51E2	HIVEP3	MYO1D	UBQLNL	LOC728755	OR52I2	CD55	BCL11A	NPRL3	ABCA7	USP8	SYT9	RAB5A	KIAA1109	GDEP	ODZ3	CUX1	FHOD3	MAML1	PPP1R18	FLJ45139	SCCPDH	SLC26A9	LRRK2	IGF2BP1	PLCB1	PEBP4	CBX7	RPTOR
1631	Malignant neoplasm of visceral pleura	NPLOC4	ALDH1L1-AS2	STK32C	PEX14	PLCXD3	LLGL1	MYH9	CNDP2	RORB	RFTN1	DPP10	DENND4A	FAM5B	DENND2A	LOC100507421	TNFSF15	TMEM51	RASL10B	TECTB	TTC3	SLC2A9	DNASE2B	AIG1	LOC643770	MRVI1	LOC100506689	NTRK3	MSRB3	SPTA1	RDH5	EIF3F	FMN2	PEBP4	DCLK3	SPHKAP	ICK	SAMM50	TSHR	LOC100652734	PALM2	ALDH1A2	ENAH	LOC100507043	USP3	POLR3C	ABCA7	DAAM1	USP8
1638	Malignant neoplasm of other specified sites of pleura	SND1	RASL10B	TOX2	ATP8B5P	ALDH1L1	KCNIP4	LGALS13	CORO7	ADRA1D	CASP8	UTS2D	ODZ4	UBE2Q2	TNFRSF19	ATP6V0A4	USP8	OR51I1	MMP17	TSPYL5	OR8A1	ADCY9	NUDCD1	CNTNAP4	NIPAL4	CCDC147	ATCAY	LOC100506689	ADAM22	WAPAL	OLA1	DCBLD1	SORCS3	GNAO1	PARVA	PALM2	RPS6KA2	SF3B1	GRK5	KIAA1217	CPEB4	HIVEP3	KIRREL3	PDE6C	ADAMTS9-AS2	CSMD2	LOC100507043	RAB5A	KCNQ3
1639	Malignant neoplasm of pleura unspecified	ODZ4	TNFRSF19	CELA1	SORCS3	LGALS13	CASP8	PCNP	LOC100506689	DEF8	ALS2CR12	STK4	MGST3	FLJ40288	ATM	STAT4	FAM129A	ENPEP	KLF12	CFHR3	DNAJC24	IL17RC	TMEM132D	SCHIP1	TCF25	AIG1	CDCA7L	FTSJD2	EIF3A	LOC150577	DOCK3	OPTN	ANXA9	FAM98B	SNCA	LOC255025	ZFP91	GRK5	MED24	TYR	NKAIN2	GBAP1	TCF3	C16orf55	ODZ3	KCNIP4	CCND3	EIF2AK1	KAZN
1640	Malignant neoplasm of thymus	ODZ4	AIG1	TMEM132D	CNTNAP4	LGALS13	LOC728755	ANGPT1	SLC26A9	SND1	ZFP91	XIRP2	CASP8	C22orf31	KIFC3	GREB1	OPTN	KCNIP4	GRK5	PLCB1	TNFRSF19	TOX2	CYP2C8	KAZN	RFC2	C16orf55	PRRC2A	HSF2	FAM98B	LXN	DNAJC24	SAMD12	TMPRSS15	RAB5A	LOC646762	SOD2	CD2AP	CYTH1	CELA1	WDR92	MIR205HG	FLJ26850	NEDD4	DAB1	IL17RC	CNTN5	MGAT4C	RNLS	MSH5
1641	Malignant neoplasm of heart	SND1	CASP8	AIG1	HBG1	SYT9	MMP17	ADAM22	OR51E2	OR51B6	LST1	ODZ3	RBP4	CLECL1	DNTTIP1	KLF12	TBCK	BCL11A	UTS2D	HLA-DPB1	OR51I1	ITPA	INPP5B	TMEM132D	INSR	LGALS13	DNAH10	MICAL2	CAB39L	NPRL3	CSNK2A1	RAB3C	TSPYL5	LTA4H	MAD1L1	BCAR1	RARRES1	NRP2	ATP13A4	KCNK10	SMTN	UBQLNL	WAPAL	OR8A1	RAB20	MAN1C1	CCT2	OR51B2	PFKP
1642	Malignant neoplasm of anterior mediastinum	SND1	ADAMTS9-AS2	OR51I1	BCL11A	OR51E2	CSNK2A1	HBZ	SULT1B1	RRM1	UBQLNL	PLS1	OR51B5	PRIM2	ALDH1L1	SYT9	RAB5A	OR51B6	ITPA	GBAP1	FLJ45139	TCF25	CNTNAP4	TGFBR2	PSCA	ODZ4	JPH3	OR51B2	HBG1	TOX2	ODZ3	ARL15	IPCEF1	SCCPDH	LOC100653006	RBL2	STIM1	HBB	OR8A1	AIG1	OR52I2	LOC100128590	CYTH1	NRP2	SORCS3	C1orf174	NPRL3	PXMP4	PCIF1
1643	Malignant neoplasm of posterior mediastinum	RFTN1	FAM5B	DENND2A	CAMK4	LOC100506660	AIG1	PSCA	GNA14	CBX7	CNDP2	CSNK2A1	TSPYL5	SPINK8	OR51I1	HBB	IPCEF1	NDP	CASP8	CDKN2B	LOC100289488	ADAM28	GNG7	DIO1	GDF5	COL6A4P1	FHOD3	AEBP1	APOBEC3H	ADAMTS9-AS2	CD55	ADAM23	FBN2	SLC7A8	LOC100505875	KLF12	C14orf39	DENND4A	NTRK3	UBE2Q2	CD163	SCN3A	PARVA	LOC100653006	PRUNE	DNAJC24	GALNTL4	C2	RFC2
1648	Malignant neoplasm of other parts of mediastinum	OR51B5	LOC100653006	DENND2A	LOC646762	MMP17	ADRA1D	OR51B6	OR52I2	CASP8	UBQLNL	FLJ45139	FMN2	TRIM10	FLJ40288	TRDN	FAM125B	UTS2D	ADAM23	SYT9	SEMA6B	SND1	PRRC2A	STIM1	DCHS2	RNF5	PRR5	ITPA	RPTOR	LOC100507421	STK40	ADAMTS9-AS2	CSNK2A1	XRN1	IL12RB2	FAM108C1	OR51E2	OR51I1	TMEM110-MUSTN1	CUX1	RRM1	PSCA	LGALS13	HCG23	HIVEP3	ATP6V0A4	BCL11A	AIG1	ADAM22
1649	Malignant neoplasm of mediastinum part unspecified	ODZ4	AIG1	CASP8	XIRP2	SORCS3	CCDC81	DCHS2	LOC728755	DAB1	TMEM132D	KLF12	SCHIP1	MGST3	TMPRSS15	SMC6	MYH7B	ANXA9	MRPL4	RNLS	DEF8	CYTH1	ODZ3	STAT4	DNAJC24	CD55	FLJ40288	LGALS13	CNTNAP4	ZNF789	GRK5	C22orf31	STK4	DAP	SLC26A9	CDK5RAP1	FTSJD2	C16orf55	LOC100506689	KCNIP4	CUX1	EIF3A	MED24	SIPA1L1	CCND3	CCDC148	CETP	ADAM28	UBA6
1658	Malignant neoplasm of other sites within the respiratory system and intrathoracic organs	CNDP2	RORB	MYH9	PEX14	RPE65	NPLOC4	PLCXD3	VASH2	FAM55D	PRB2	C14orf39	SYT14	CAB39L	SASH1	ACSM1	RGS6	CXorf30	L3MBTL4	KYNU	BACH1	IGF2R	CDH5	BTRC	MGST2	SPTBN5	RGS12	LOC646808	BID	TFR2	KCNK10	C18orf1	RDH5	CDK8	FNBP1L	PNKD	TERT	NUP35	CCDC162P	WDFY3	FAM126A	ERGIC1	ZNRD1	TMEM213	CISD1	IL17F	TAF15	4-Mar	MCC
1659	Malignant neoplasm of ill-defined sites within the respiratory system	ADAMTS9-AS2	ITIH5	DUSP16	CHRNA1	RASSF5	PEX14	KIF26B	TNFSF15	TBC1D9	SLC13A1	TMPO	CAMK4	GFRA1	GSTA4	LOC646762	SAMD9L	RFX3	COL11A2	CASP8AP2	SATB2	CATSPER3	PGLYRP3	RNF182	LOC100289488	SOX17	RHD	SULF2	RGNEF	CNDP2	LUZP1	PDE4A	GNAO1	ACO1	GNG7	CAPSL	ARNT2	ARVCF	C9orf171	PLCL1	DEF8	UHRF1	EFCAB11	LRPAP1	PPAP2B	ZFP112	HDAC4	TBC1D2B	MEGF9
1700	Malignant neoplasm of bones of skull and face except mandible	ODZ4	TMEM132D	ANKRD62P1-PARP4P3	CYTH1	DAB1	MGST3	CFHR3	ANXA9	CASP8	GRK5	CCDC81	PXDNL	OPTN	AIF1	SAMD12	NKAIN2	MYO5B	MED24	SPATA5L1	OR8A1	HSF2	FXYD1	TSHR	RFC2	KAZN	GBAP1	ADAM23	CSNK2A2	COX7B2	ANKRD22	C6orf183	CRB1	HDAC9	SLC2A9	RNLS	BEAN1	AIG1	CENPQ	CABS1	PRDM11	RBM11	LOC100505875	MRVI1	NLRP13	ARMC9	FLJ26850	PRUNE	UGT1A10
1701	Malignant neoplasm of mandible	CASP8	XYLT1	ODZ4	DAB1	AIG1	SND1	C22orf31	OR8A1	CYTH1	KIFC3	LOC100287329	GRK5	MYO5B	GREB1	DAP	HECW1	RNLS	MKX	LOC643339	SMYD2	IL2RB	BCR	ANXA9	FMN2	RFC2	MUC21	TMEM132D	OR51E2	DCHS2	ALDH9A1	SMOC1	FLJ26850	CRB1	SPINK8	CCDC81	TEX12	NFKB1	COL1A2	LOC100653026	GALNTL4	KIAA0494	LGALS13	HUNK	PBX2	FLJ45139	SENP6	FXYD1	PRRC2A
1702	Malignant neoplasm of vertebral column excluding sacrum and coccyx	SND1	CCDC81	MGST3	XYLT1	MYO5B	ILDR1	SLC35F1	LGALS13	NKAIN2	C22orf31	MED24	SENP6	AIG1	ADRA1D	GRIN2B	MRPL4	OPTN	TP63	ODZ4	KIAA1217	COX7B2	GNA14	PRDM11	ITFG3	TMPRSS15	EIF2AK1	PPHLN1	CASP8	RNF5	C6orf183	ZNF784	CELF2	OSGIN1	LOC100128590	KIFC3	CEP152	SORCS3	TACC2	CETP	CYTH1	CPB1	FXYD1	CFHR3	SCHIP1	CUX1	CNTN5	MYH7B	CCNJL
1703	Malignant neoplasm of ribs sternum and clavicle	CASP8	SND1	CCDC81	OPTN	ZNF789	DNTTIP1	SMYD2	MED24	LRRC2	DENND4A	GBAP1	RASL10B	ODZ4	FMN2	MYH7B	LGALS13	DCLK3	RNF5	PSCA	LOC100128590	AIG1	APOBEC3H	TOX2	SPHKAP	C7orf41	LOC643770	CYTH1	CUX1	EBF3	USP8	XYLT1	ADAMTS9-AS2	GADL1	CFHR3	C2	ALDH1L1	ERO1L	FLJ40288	JAKMIP1	CRX	FMNL2	LNX2	UTS2D	C6orf183	IDO2	ITFG3	LOC728065	PLEKHD1
1704	Malignant neoplasm of scapula and long bones of upper limb	CYTH1	MYO5B	SND1	PRPF18	PSCA	MYH7B	MED24	LGALS13	FMN2	XYLT1	DENND2A	ADAMTS9-AS2	LOC646762	ADRA1D	SCHIP1	C16orf55	C7orf41	RALY	CDKN2B	LOC728065	ANXA9	UBE2V1	DNTTIP1	DCLK3	RIIAD1	FHOD3	PLA2G6	RASL10B	FLJ40288	WDR12	SMOC1	ITFG3	LOC100287063	HIRA	HORMAD2	NPRL3	ADAM28	IL7R	OR51E2	CASP8	ILDR1	RBM11	LOC100505875	GBAP1	OR51B2	SPSB1	IDO2	MMP17
1705	Malignant neoplasm of short bones of upper limb	NPLOC4	DENND2A	ADAMTS9-AS2	HBB	ZNF207	CAB39L	GTF2H1	RUNX2	RASL10B	RNF43	SLC22A18	SLC14A2	DCP1B	ALDH1L1-AS2	RORB	MGST2	LIN7C	STK40	BAZ2B	MYH9	SBF2	ATP13A4	SNRPD3	LOC646808	KCNK10	NRG3	ATP8B1	MEF2BNB	LOC728065	GPC5	C14orf39	DGKH	SMTN	ACSM1	NTRK3	FNBP1L	BCAR1	SYNDIG1	OR51I1	APTX	1-Dec	BTRC	LOC645177	WNT4	HNF4G	TTC3	STIM1	POC1B
1706	Malignant neoplasm of pelvic bones sacrum and coccyx	CCDC81	SND1	ODZ4	MED24	MYO5B	CFHR3	CYTH1	COX7B2	ILDR1	C6orf183	AIG1	FMN2	ADRA1D	DAB1	RFC2	LOC728065	MGST3	RPTOR	ADAM28	ADAM23	LGALS13	HDAC9	GBAP1	RASL10B	PXDNL	XYLT1	OPTN	MYH7B	SCHIP1	LOC100506689	IL5RA	GADL1	RALY	LOC100287063	C16orf55	DNTTIP1	MEGF9	CSNK2A2	EBF3	EIF2AK1	DENND2A	LOC100128590	SHANK2	IDO2	DCLK3	PRRC2A	SHISA6	CEP152
1707	Malignant neoplasm of long bones of lower limb	SND1	MYO5B	FMN2	CFHR3	MYH7B	RASL10B	MED24	ADAM23	C6orf183	ADAM28	SCHIP1	PXDNL	NKAIN2	WDR12	FBXL17	ADRA1D	CCDC81	ILDR1	CYTH1	ANKRD62P1-PARP4P3	RPTOR	LOC100505875	GNAI1	UBE2V1	LGALS13	XYLT1	ANKRD22	ODZ4	OPTN	C16orf55	MRPL4	RFC2	ILF2	CENPQ	LCOR	AGBL3	DCHS2	OPRM1	XIRP2	SAFB2	HIRA	GBAP1	FGD6	LOC339894	COX7B2	MCC	KIAA0494	MGST3
1708	Malignant neoplasm of short bones of lower limb	DENND2A	ADAMTS9-AS2	CNDP2	CSNK2A1	RORB	OR51B2	RFTN1	MYH9	PSCA	LOC100653006	C14orf39	OR51E2	MYO5B	SYT9	ADRA1D	OR51I1	MMP17	GNA14	SND1	OR51B6	OR52I2	PEX14	OR51B5	TRDN	CBX7	IL7R	KIAA1958	ITPA	UBE2Q2	HBB	TLL1	DNAJC6	NPRL3	HBG1	FMNL2	LOC646762	SLC7A8	CDKN2B	LTA	UBQLNL	DCLK3	COL11A2	NPLOC4	RRM1	FAM5B	CD6	FMN2	BCL11A
1709	Malignant neoplasm of bone and articular cartilage site unspecified	MED24	MYH7B	DOCK3	FMN2	COX7B2	NKAIN2	CASP8	LGALS13	C16orf55	CRADD	C7orf41	ILDR1	PLA2G6	DCHS2	DNTTIP1	MCC	DENND2A	KIFC3	DBNDD1	SND1	RNF5	OPTN	ADAMTS9-AS2	LST1	ERO1L	CCDC81	ANKRD22	ANXA9	XIRP2	LTA4H	KIF16B	POLQ	TNFRSF19	ILF2	SPHKAP	FHOD3	CDH26	GBAP1	CSNK2A2	FLJ40288	ANKRD44	CPS1	MAPKAP1	DEF8	IL17RC	CFHR3	RALY	DCLK3
1710	Malignant neoplasm of connective and other soft tissue of head face and neck	ODZ4	CCDC81	DAB1	TMEM132D	ODZ3	XIRP2	AIG1	MED24	COX7B2	C22orf31	OPTN	CFHR3	ANXA9	NLRP13	FMN2	RFC2	CYTH1	ADAM23	CASP8	KAZN	LGALS13	ILDR1	TECTB	HORMAD2	MYO5B	ANKRD62P1-PARP4P3	ZNF789	RNLS	CNTNAP4	FHOD3	MGST3	DAP	KCNIP4	FLJ26850	GRK5	SLC26A9	DTX4	MYH7B	OSGIN1	DCHS2	FAM178A	LOC728755	NKAIN2	MAPKAP1	CFL1P1	DENND4A	RBM11	SAMD12
1712	Malignant neoplasm of connective and other soft tissue of upper limb including shoulder	SND1	CASP8	MYO5B	MYH7B	C16orf55	FMN2	CCDC81	MED24	DENND2A	LOC728065	RPTOR	GBAP1	CD55	RALY	MGST3	ALDH9A1	FLJ40288	TOX2	EFTUD1	PXDNL	DCHS2	SCHIP1	LGALS13	ADAM23	ADAMTS9-AS2	RBM11	WDR12	EIF3A	UTS2D	OR8A1	CNDP2	MRPL4	ALDH1L1	UGGT2	RASL10B	PSCA	ADRA1D	CYTH1	AIG1	MOB4	ANKRD44	CCDC148	LOC100128590	TFDP2	RNF5	ABCA7	LZTS2	LNX2
1713	Malignant neoplasm of connective and other soft tissue of lower limb including hip	LGALS13	ILDR1	ODZ4	SCHIP1	MYH7B	CASP8	AIG1	RPTOR	MED24	SND1	XIRP2	ADAM28	C6orf183	CYTH1	GRK5	MYO5B	C16orf55	SAFB2	FHOD3	OPTN	FMN2	ZNF784	CCDC81	MRPL4	ODZ3	ADRA1D	ILF2	CFHR3	GBAP1	PXDNL	WDR12	CENPQ	COX7B2	HORMAD2	SEC23A	XYLT1	LOC100128590	DEF8	LOC339894	DAB1	MGST3	DCLK3	OPRM1	GALNTL4	CD55	TMEM132D	C22orf31	FLJ40288
1714	Malignant neoplasm of connective and other soft tissue of thorax	CASP8	SND1	LGALS13	SORCS3	MED24	C22orf31	FLJ40288	STAT4	ODZ4	ALDH1L1	RPTOR	MYH7B	LOC100128590	AIG1	UBA6	KCNIP4	TMEM132D	CDH26	PXDNL	ZNF789	TOX2	LST1	COL2A1	ILDR1	GRK5	RIIAD1	DENND2A	FTSJD2	EIF3A	LOC100506689	PLA2G6	ALDH9A1	SCHIP1	DBNDD1	TNFRSF19	LOC100508120	CNTNAP4	ANKRD44	GADL1	PXMP4	EFCAB11	WDR12	AUP1	DAB1	RFC2	OR8A1	CDCA7L	MMP17
1715	Malignant neoplasm of connective and other soft tissue of abdomen	CASP8	AIG1	ODZ4	MAPKAP1	KLF12	SNX13	GALNTL4	LOC728755	DNAJC24	CELA1	CDK5RAP1	LGALS13	CAB39L	XIRP2	ODZ3	FLJ40288	RIIAD1	C16orf55	SCHIP1	CEP152	ALDH1L1	TACC2	CCDC33	GRK5	SND1	SAFB2	C22orf31	DOCK3	NDUFB9	ALS2CR12	ENPEP	MGST2	LST1	DGKH	DUSP14	TIMP3	MEF2BNB	DCP1B	TMEM213	OPRM1	DAB1	FAM129A	SMTN	RASGRF1	MOB4	EIF2AK1	TECTB	FAM149A
1716	Malignant neoplasm of connective and other soft tissue of pelvis	ODZ4	AIG1	KLF12	GALNTL4	MGST3	CASP8	EIF2AK1	PXDNL	MED24	FLJ40288	XYLT1	ILDR1	LGALS13	GBAP1	SND1	CYTH1	MYH7B	RBM11	TOX2	CCDC81	OPRM1	EBF3	MYO5B	DAB1	CELA1	ADRA1D	CDH26	TMEM132D	GADL1	LOC728065	CENPQ	ALDH1L1	MRPL4	FMN2	DCHS2	MCC	MAPKAP1	OSGIN1	CD55	CDCA7L	GSG1	MOB4	ADAM28	PBX2	ENPEP	WDR12	XIRP2	KIAA0494
1717	Malignant neoplasm of connective and other soft tissue of trunk unspecified	DENND2A	RFTN1	CDH15	SERPINE3	UPB1	GPR137C	SND1	SULF2	E2F3	CCNJL	ADAMTS9-AS2	PARVA	CHRNA6	NVL	LOC100507043	TBC1D5	MUC16	PPP1R9B	NIPAL4	TRAPPC9	PTHLH	SRFBP1	ARSG	HCFC2	ATE1	ST8SIA2	HIBADH	IFLTD1	DCLK2	ANPEP	ACO1	NCOA7	GRIN2B	TUBGCP3	RPS6KA2	FBXL7	CCDC108	PRDM7	SLC35F1	KIAA1217	NLRP9	KCNU1	LAMC3	SDF2L1	AATK	TRAPPC11	CDC42BPA	PAPPA
1718	Malignant neoplasm of other specified sites of connective and other soft tissue	DENND2A	SND1	CASP8	ADAMTS9-AS2	DCLK3	RFTN1	RNF5	MEOX2	LOC728065	CNDP2	COL6A4P1	GALNTL4	C14orf39	PEBP4	OR51I1	MYH9	FHOD3	LNX2	ODZ4	SOX17	ADAM28	CYTH1	WDR20	XYLT1	MYH7B	FLJ40288	UTS2D	PSCA	LOC646762	ADRA1D	JAKMIP1	RALY	NUP35	PEX14	OR52I2	STK24	LOC100506689	EPSTI1	ERO1L	DBNDD1	PPP1R12B	AIG1	DEF8	MICAL2	CSNK2A1	DNAJC24	SLC35F4	TOX2
1719	Malignant neoplasm of connective and other soft tissue site unspecified	ODZ4	MED24	DAB1	CASP8	MYH7B	LGALS13	RNF5	C16orf55	AIG1	C22orf31	TMEM132D	ILDR1	CYTH1	DCHS2	CFHR3	EIF2AK1	DENND2A	MYO5B	GSG1	RUNX2	CETP	GSG1L	DCP1B	LTA4H	LOC728065	MRPL4	CCDC81	LNX2	FLJ40288	NKAIN2	OPTN	CAB39L	XIRP2	SAFB2	TIMELESS	SND1	SCHIP1	HNF4G	ADAM28	SHANK2	OR2L13	BACH1	C6orf183	C14orf132	OPRM1	CAMK2B	LIN7C	MGST3
1720	Malignant melanoma of skin of lip	INSIG2	MAPK10	MMP2	LXN	ITPKB	FNDC8	NF1	SLC35F4	ZNF652	NDFIP1	KIAA0146	PPARD	SLIT2	CILP2	CNTNAP5	CLASP2	ERCC4	SMAD3	WDR96	SECTM1	FAM190A	CAMKK1	C2orf88	AIFM2	MPP4	ANXA5	PLK3	GPR125	RUNDC3B	GABBR2	SNTB1	TMPO	HSP90AA6P	JAKMIP3	BARX1	MIA2	CDK14	PLCE1	DCT	PPFIBP1	APLP2	TNFRSF19	UTS2D	CAPSL	CPLX2	PLEKHM1	CBX7	GPR156
1721	Malignant melanoma of skin of eyelid including canthus	TSPYL5	PXMP4	C18orf1	GTF2H1	RUNX2	SLC22A18	LOC646808	BCAR1	ZNF207	SBF2	MGST2	ATP13A4	BAZ2B	POC1B	BTRC	NTRK3	MYO5B	DGKH	FNBP1L	DCP1B	NRG3	CAB39L	CSTA	SARNP	SMTN	CDC42BPG	IGF2R	GLIS2	ATP8B1	SMU1	SYNDIG1	KCNK10	APTX	RAC2	RIPK4	RNF43	L3MBTL4	IL17F	ESPL1	TMPRSS4	1-Dec	ALDH1L1-AS2	ICAM3	INSIG2	MYT1	DCHS2	OSBPL3	LIN7C
1722	Malignant melanoma of skin of ear and external auditory canal	COL11A2	ACOT9	COG5	LOC645177	DENND2A	ADAMTS9-AS2	CNDP2	PEX14	NPLOC4	GNA14	ABCG2	TRDMT1	FECH	CREBL2	C7orf41	RDH5	LOC100507421	SH3GL2	CD6	C14orf39	IL18R1	CSNK2A1	WNT4	SND1	DNASE2B	FOS	OR51B6	MEGF9	NUP35	TFR2	RORB	INPP5A	MSH5	SYT17	PDZRN3	C14orf37	HPR	NCAPH2	FBXL20	SCN3A	PPP1R12B	ULK4	WNK2	PCCA	DCLK1	VEZT	ALPK1	SLIT2
1723	Malignant melanoma of skin of other and unspecified parts of face	PPARD	RORB	KANSL1L	RERG	SPINT1	CPLX2	ZNF652	TMEM183A	ERGIC1	NUP35	LOC100652734	ZNF607	SV2B	CACNB2	HSPA1L	LOC339975	DBNDD1	PTPRJ	FAM124B	PLK3	CRTC1	AOX1	TET2	PTPRK	NLRP13	AFG3L1P	MIS18BP1	EIF2B3	RORC	EIF2AK1	SLC24A5	PPIH	LOC100506422	ZNF276	RUNDC3B	KIF26B	ARNTL2	DNASE2B	KCNIP1	GPR156	DPEP1	LOC100506689	FNDC8	ADCY10	FAM71D	ETV6	CDH5	EIF3L
1724	Malignant melanoma of skin of scalp and neck	CASP8	OR8A1	DENND2A	MGST3	FHOD3	TNFRSF19	C16orf55	XIRP2	LGALS13	ANXA9	ATM	ALDH9A1	ZNF784	MSH5	ILDR1	NLRP13	MYH7B	ABCA7	KIFC3	NOX4	MAPKAP1	OPTN	RFTN1	ZNF276	CNTNAP4	JPH3	DNTTIP1	SND1	CDK10	FANCA	PDE6C	MX2	ZBTB11	PLCB1	EIF3A	NUP35	ENPEP	ALS2CR12	OLA1	DPYSL2	SAFB2	ODZ3	NACC2	C14orf39	ICAM5	KLF12	ERP44	RALY
1725	Malignant melanoma of skin of trunk except scrotum	CASP8	MYH7B	ALS2CR12	LGALS13	DENND2A	C16orf55	KIF16B	TNFRSF19	FANCA	DOCK3	ODZ4	MYH9	STK4	DEF8	SAFB2	PLA2G6	XIRP2	CDK10	MX2	MED24	ALDH9A1	DBNDD1	RBM11	ANXA9	PIGU	RALY	MGST3	CETP	ATM	ERO1L	LOC255025	RPTOR	ABCA7	KLF12	RIIAD1	OPTN	RFC2	PARP1	TMEM132D	TET2	ZNF276	CEP152	C22orf31	RFTN1	ALDH1L1	FLJ40288	DPEP1	ZNF789
1726	Malignant melanoma of skin of upper limb including shoulder	RASL10B	MYH7B	TET2	KIFC3	ERO1L	IPCEF1	ZNF276	RALY	DLC1	ARNTL2	SLIT2	ALDH9A1	KIF26B	CENPQ	ATM	PARP1	OR8A1	SLC7A8	AGBL1	FKBP6	CNDP2	C7orf41	SND1	LNX2	DPEP1	JPH3	LOC100287063	PLA2G6	CFHR3	DBNDD1	CDK5RAP1	SLC45A2	GPR156	THBD	C2orf88	SLC9A4	PPIH	LOC255025	LOC100506901	CDH8	C16orf55	LOC150577	STK4	SV2B	ANKRD22	PPARD	LOC100506689	LST1
1727	Malignant melanoma of skin of lower limb including hip	PPARD	CPLX2	LOC100506422	DLC1	TMEM110-MUSTN1	CACNB2	SLC24A5	COL11A2	GNG7	ILDR1	PPP1R12B	C7orf41	AIF1	MYH7B	LOC100652734	LOC100506689	ERGIC1	KIF26B	DBNDD1	RALY	KANSL1L	SLC7A8	KIRREL	SND1	LOC100188947	FKBP6	MSRB3	RORB	WDR33	ATM	ODZ4	PRMT1	BLK	SEMA3C	SPINK8	CACNA2D3	IPCEF1	CEP57L1	ZNF276	C12orf56	PPHLN1	EIF2AK1	LYN	CD163	STK32C	SAFB2	CASP8	CNDP2
1728	Malignant melanoma of other specified sites of skin	RASL10B	SND1	SATB1	LOC100506689	LOC100652734	MYH7B	MRPL4	SLC9A1	ADAM28	ABCA13	FBN2	ERCC4	RALY	JPH3	CACNB2	KANSL1L	ROBO2	NUP35	CNDP2	HTT	WIPF1	PEX14	PRDM14	FKBP6	ERGIC1	CASP8	ZNF468	UBE2V1	NHS	COL25A1	C6orf183	VEZT	GDF5	MSRA	AIFM2	NRP1	RORB	OLFM3	RORC	CMIP	AVL9	GAL	DHX16	UNC5C	TBC1D9	USP3	CTNND2	RAB5A
1729	Melanoma of skin site unspecified	MYH7B	ZNF276	DBNDD1	DPEP1	C16orf55	RALY	SAFB2	ERO1L	FANCA	ATM	LOC255025	SLC45A2	PARP1	CDK5RAP1	CASP8	ALS2CR12	ALDH9A1	KIFC3	KIF16B	DOCK3	MX2	DEF8	AFG3L1P	CPLX2	TET2	PLA2G6	ERGIC1	LST1	PIGU	STK4	CDK10	CFHR3	KCNK2	LOC100506422	ODZ4	ANXA9	E2F1	PPARD	TNFRSF19	CACNB1	NCOA6	ZNF789	DNER	CACNB2	TBCA	DENND4A	DLC1	MYB
1730	1730	NACA2	CHRNA1	LRBA	ZNF71	SNAP47	TYMP	TSPAN14	INSIG2	LDB2	TAB2	PALM2	ADRA1D	SND1	FMN1	KIRREL3	LINC00340	MCF2L	LOC643770	SENP6	LOC643542	CPNE4	IL1F10	ELL	NOC3L	FAM19A5	ARNT2	MYO1D	ANO2	HLA-DQA1	DSTYK	TOX2	MSH5	UGT3A2	DENND2A	CNDP2	CASP8	PAAF1	CCDC148	ZNF704	PRDM16	LZTR1	PPT1	GUCY1A2	ZDHHC17	C4orf37	SCAPER	CD163	JAKMIP1
17302	Squamous cell carcinoma of skin of lip	DOCK5	TJP2	SLC2A9	SLC25A37	ADAM10	KIF26B	RAB14	ANO4	FGG	PRICKLE2	P2RY12	LOC285423	CLU	CCDC162P	ASPH	GPR160	LOC100616530	CPM	DLG2	OSM	RAMP1	NXPH2	GRID2	GLI3	NMNAT2	SMYD2	PANX1	KBTBD12	KIAA1797	SAR1A	CELF2	CYTH1	ARHGAP15	CDH2	GPR39	SULF2	ARVCF	MOB3B	NLRP9	KDM4C	MOGAT1	GPR137C	FGGY	C9orf171	ADAMTS12	NVL	ACO1	JMJD4
[truncated: 10,602 more rows]
[truncated: 952 more columns]
